# Supplementary material for: SARS-CoV-2 infection induces epigenetic changes in the LTR69 subfamily of endogenous retroviruses
Source: Mob DNA. 2023 Sep 4;14:11. doi: 10.1186/s13100-023-00299-1 (PMC10476400; doi:10.1186/s13100-023-00299-1)
Supplement: Supplementary file 1 — Additional file 1. [file 13100_2023_299_MOESM1_ESM.xlsx]

## Sheet: Melo_Calu3_subf_DESeq2Res_full 
	baseMean	log2FoldChange	lfcSE	stat	pvalue	padj
(GAATG)n	5.53286	0.18129	0.914933	0.198146	0.842931	0.948843
7SK	4.63259	-0.327465	1.03099	-0.317622	0.750772	0.925442
ACRO1	82.1531	-0.903442	0.340927	-2.64996	0.00805016	0.0896871
ALR/Alpha	208.892	-0.047416	0.292403	-0.16216	0.87118	0.959963
Alu	59.4753	0.164635	0.327651	0.50247	0.615337	0.896503
AluJb	6813.27	-0.0770723	0.130611	-0.590091	0.555129	0.886562
AluJo	4278.47	-0.0790636	0.127279	-0.621182	0.53448	0.878239
AluJr	5133.77	-0.109916	0.136213	-0.806941	0.4197	0.821511
AluJr4	854.552	0.0238876	0.155889	0.153235	0.878213	0.962076
AluSc	1662.06	-0.26218	0.156905	-1.67094	0.0947326	0.467742
AluSc5	341.89	0.011872	0.180424	0.0658006	0.947537	0.971002
AluSc8	967.959	-0.0127392	0.143315	-0.0888891	0.92917	0.967006
AluSg	2078.57	-0.0537807	0.143941	-0.37363	0.708679	0.925442
AluSg4	368.215	-0.132633	0.196859	-0.673747	0.500472	0.859653
AluSg7	416.315	0.0537579	0.183349	0.293201	0.769369	0.926384
AluSp	3123.83	-0.11791	0.138227	-0.853017	0.39365	0.810621
AluSq	876.098	-0.000503012	0.151255	-0.00332559	0.997347	0.997556
AluSq10	65.2419	-0.0409657	0.282816	-0.14485	0.88483	0.962349
AluSq2	3057.24	0.0836925	0.143157	0.58462	0.558803	0.886562
AluSq4	74.1818	0.0289396	0.313417	0.0923356	0.926431	0.967006
AluSx	5795.6	-0.0752257	0.13267	-0.567014	0.570705	0.891144
AluSx1	5962.42	-0.0119286	0.138338	-0.0862279	0.931285	0.967006
AluSx3	1470.54	-0.117383	0.13865	-0.84661	0.397213	0.811608
AluSx4	441.394	-0.070457	0.17577	-0.400848	0.688532	0.916286
AluSz	4991.93	-0.0529677	0.138548	-0.382307	0.702234	0.923209
AluSz6	2476.98	-0.119021	0.13229	-0.899701	0.368279	0.795438
AluY	5855.91	0.0353171	0.168358	0.209774	0.833844	0.944733
AluYa5	911.765	0.363298	0.221871	1.63743	0.10154	0.490213
AluYa8	7.958	1.41393	1.00217	1.41086	0.158285	0.580377
AluYb8	1710.21	0.0987697	0.1762	0.560553	0.575102	0.891144
AluYb9	5402.37	0.0561286	0.197833	0.283717	0.776627	0.926384
AluYc	134.322	0.265853	0.23631	1.12502	0.260582	0.722074
AluYc3	29.5215	1.54034	0.468811	3.28564	0.00101752	0.0221057
AluYd8	300.299	0.803642	0.272793	2.94598	0.00321932	0.0482343
AluYe5	116.608	0.947903	0.64521	1.46914	0.141795	0.54641
AluYe6	12.795	0.522799	0.59523	0.878314	0.379773	0.801027
AluYf1	86.1038	0.613817	0.271146	2.26378	0.0235874	0.200839
AluYg6	68.2952	2.88405	0.442555	6.51683	7.18089e-11	2.08006e-08
AluYh3	123.432	-0.0878016	0.337244	-0.26035	0.794594	0.933111
AluYh3a3	19.7541	0.249877	0.514539	0.485633	0.627227	0.896503
AluYh7	15.8183	-0.185472	0.749182	-0.247566	0.80447	0.934605
AluYi6_4d	6.98305	-1.2644	0.877502	-1.4409	0.149612	0.565882
AluYi6	55.4292	0.610138	0.317565	1.9213	0.0546939	0.352418
AluYj4	106.093	0.532156	0.243498	2.18546	0.028855	0.227955
AluYk11	101.72	1.97774	0.354848	5.5735	2.4967e-08	2.41071e-06
AluYk12	24.9121	-0.231921	0.634895	-0.36529	0.714895	0.925442
AluYk2	35.5435	0.88807	0.393934	2.25436	0.0241733	0.200839
AluYk3	57.9265	0.128653	0.318711	0.403666	0.686459	0.916286
AluYk4	56.6956	0.242151	0.323477	0.748588	0.454106	0.829251
AluYm1	198.251	0.183862	0.230185	0.798756	0.424432	0.821511
AmnSINE1	46.1408	-0.129012	0.333444	-0.386907	0.698825	0.921516
Arthur1	33.6707	-0.623724	0.43493	-1.43408	0.15155	0.570118
Arthur1A	17.5355	0.156557	0.56138	0.278879	0.780337	0.926384
Arthur1B	36.9259	-0.237026	0.374167	-0.633478	0.526422	0.874686
Arthur1C	12.082	0.405176	0.662189	0.611873	0.540622	0.882763
BLACKJACK	25.5255	0.381987	0.420886	0.90758	0.3641	0.794646
BSR/Beta	4.66952	1.62241	1.18822	1.36541	0.172123	0.597095
CER	41.778	-1.27045	0.448986	-2.82959	0.00466072	0.0623102
Chap1_Mam	27.1679	0.0383881	0.414344	0.0926478	0.926183	0.967006
Charlie1	94.6192	-0.501582	0.256481	-1.95563	0.0505087	0.341565
Charlie10	54.426	0.52289	0.340364	1.53627	0.124473	0.527644
Charlie10a	10.5851	-0.23837	0.641398	-0.371642	0.71016	0.925442
Charlie13a	16.8651	0.112287	0.581709	0.19303	0.846936	0.948975
Charlie13b	17.6704	0.0620921	0.511934	0.121289	0.903462	0.964282
Charlie14a	3.02596	0.693211	1.3955	0.496749	0.619366
Charlie15a	108.833	-0.125408	0.250983	-0.499669	0.617308	0.896503
Charlie15b	31.6999	-0.0865774	0.412465	-0.209903	0.833744	0.944733
Charlie16a	92.6697	-0.197368	0.259649	-0.760131	0.447176	0.825109
Charlie17	27.3595	0.552065	0.460558	1.19869	0.23065	0.691416
Charlie17a	26.3868	-0.177439	0.417474	-0.42503	0.670815	0.915601
Charlie18a	97.2661	-0.213068	0.240808	-0.884801	0.376264	0.797496
Charlie19a	29.8069	0.217062	0.400354	0.542176	0.587698	0.896503
Charlie1a	304.099	-0.0408438	0.172566	-0.236685	0.812901	0.936937
Charlie1b	169.403	-0.479368	0.227583	-2.10635	0.0351742	0.25472
Charlie20a	14.4752	0.307621	0.551737	0.557551	0.577151	0.891144
Charlie21a	7.72786	-0.2444	0.772717	-0.316287	0.751785	0.925442
Charlie22a	39.0977	-0.435591	0.367831	-1.18421	0.236328	0.693046
Charlie23a	19.6139	-0.116424	0.52507	-0.221731	0.824524	0.942813
Charlie24	30.1004	0.315456	0.394361	0.799915	0.42376	0.821511
Charlie25	11.1389	0.692115	0.647103	1.06956	0.284818	0.745502
Charlie26a	4.9435	-1.75677	0.990119	-1.77431	0.0760124	0.425975
Charlie29a	21.4453	-0.355657	0.463973	-0.766547	0.443351	0.823231
Charlie2a	68.458	0.261522	0.303487	0.861723	0.38884	0.806449
Charlie2b	57.3167	0.746595	0.313959	2.378	0.0174069	0.157569
Charlie3	16.7357	0.468853	0.532307	0.880795	0.378429	0.800133
Charlie30a	19.9888	1.67262	0.522249	3.20273	0.00136133	0.0251701
Charlie4a	75.9868	0.361303	0.284259	1.27103	0.203717	0.648461
Charlie4z	232.266	-0.0967638	0.193239	-0.500746	0.61655	0.896503
Charlie5	44.2253	-0.521752	0.379946	-1.37323	0.169682	0.597095
Charlie7	66.3048	0.417668	0.307357	1.3589	0.174178	0.597095
Charlie7a	21.3168	0.405336	0.470125	0.862188	0.388584	0.806449
Charlie8	108.769	0.435591	0.242662	1.79505	0.0726452	0.420906
Charlie9	29.8269	0.142197	0.412662	0.344585	0.730407	0.925442
Cheshire	47.6602	0.478406	0.339043	1.41105	0.15823	0.580377
CR1_Mam	43.8699	0.707888	0.374795	1.88873	0.0589274	0.369042
CR1-16_AMi	5.8707	0.158489	0.951873	0.166502	0.867762	0.959963
CR1-3_Croc	19.2845	0.221084	0.499923	0.442236	0.658319	0.913725
D20S16	3.40726	-1.1002	1.39117	-0.790841	0.429037
DNA1_Mam	6.49158	-0.0274393	0.830743	-0.0330298	0.973651	0.98384
ERV24_Prim-int	7.94332	-0.501958	0.790323	-0.635131	0.525343	0.874566
ERV24B_Prim-int	9.65791	0.490381	0.712227	0.688518	0.491127	0.855289
ERV3-16A3_I-int	251.65	0.960605	0.197931	4.85324	1.21463e-06	7.53936e-05
ERV3-16A3_LTR	18.7493	0.159743	0.489167	0.326561	0.744	0.925442
ERVL-B4-int	80.2427	0.155685	0.266485	0.584216	0.559075	0.886562
ERVL-E-int	304.92	-0.210078	0.173271	-1.21242	0.22535	0.691416
ERVL-int	6.68001	0.569469	0.83856	0.679103	0.497073	0.858569
Eulor5A	4.67063	0.437211	0.946855	0.461751	0.64426	0.903003
FAM	169.708	0.134497	0.211096	0.637135	0.524037	0.874065
FLAM_A	493.163	-0.10003	0.151752	-0.659171	0.509786	0.863879
FLAM_C	1018.27	-0.0323187	0.161615	-0.199973	0.841502	0.948463
FordPrefect	852.958	-0.293474	1.27494	-0.230186	0.817947	0.939656
FRAM	330.653	-0.0909584	0.179905	-0.505591	0.613144	0.896503
GSATII	154.884	-0.275237	0.249795	-1.10185	0.270526	0.728857
HAL1	1230.02	-0.380966	0.174207	-2.18686	0.0287527	0.227955
HAL1b	115.356	0.516159	0.264158	1.95398	0.0507041	0.341565
HAL1M8	76.3744	0.363706	0.287807	1.26371	0.206333	0.65439
HAL1ME	220.673	0.112504	0.251214	0.447842	0.654267	0.911151
Harlequin-int	1185.63	-0.460235	0.140886	-3.26673	0.00108798	0.0225109
Helitron2Na_Mam	10.606	-0.228692	0.655315	-0.34898	0.727104	0.925442
Helitron3Na_Mam	20.5797	-0.296034	0.569065	-0.520211	0.602916	0.896503
HERV1_LTRa	5.26712	-1.04543	1.00169	-1.04367	0.296638	0.756626
HERV1_LTRd	27.043	1.30701	0.487254	2.68241	0.00730948	0.0846925
HERV15-int	55.7309	1.10163	0.34159	3.22502	0.00125965	0.0247337
HERV16-int	17.575	1.02104	0.510669	1.99942	0.0455626	0.314238
HERV17-int	39.0754	-0.177689	0.353347	-0.502875	0.615052	0.896503
HERV3-int	194.555	0.721426	0.212075	3.40176	0.000669546	0.0171128
HERV30-int	10.2676	-2.04313	0.76153	-2.68293	0.0072981	0.0846925
HERV35I-int	14.0075	-0.552089	0.570216	-0.96821	0.33294	0.781573
HERV4_I-int	19.2478	-0.0330092	0.499482	-0.0660868	0.947309	0.971002
HERV9-int	23.9698	0.691562	0.437232	1.58168	0.113723	0.514713
HERV9N-int	12.02	2.09894	0.676008	3.1049	0.00190345	0.0337571
HERV9NC-int	47.722	2.29237	0.370797	6.18228	6.31837e-10	9.1511e-08
HERVE_a-int	94.8272	-0.25767	0.248736	-1.03592	0.300241	0.756626
HERVE-int	270.46	0.367362	0.181259	2.02672	0.0426912	0.303342
HERVFH19-int	4.38143	0.276597	1.0575	0.261558	0.793663	0.933111
HERVFH21-int	5.1906	1.70596	1.01323	1.68368	0.0922442	0.466048
HERVH-int	3282.1	-0.613746	0.163129	-3.76233	0.000168335	0.00609512
HERVH48-int	4.65934	-0.506681	1.04265	-0.485954	0.627	0.896503
HERVI-int	26.0758	0.296391	0.413694	0.716449	0.473714	0.848778
HERVIP10B3-int	17.8243	-0.277633	0.516658	-0.537362	0.591018	0.896503
HERVIP10F-int	99.4374	0.67292	0.305198	2.20486	0.027464	0.220983
HERVIP10FH-int	79.4548	0.435354	0.293801	1.4818	0.138394	0.542093
HERVK-int	2396.67	0.407854	0.136413	2.98985	0.0027911	0.042552
HERVK11-int	6.35143	0.561522	0.833597	0.673613	0.500557	0.859653
HERVK11D-int	34.5252	-0.0626619	0.383722	-0.1633	0.870282	0.959963
HERVK13-int	97.175	0.22795	0.253683	0.898563	0.368886	0.795438
HERVK14-int	35.6947	0.0498285	0.37778	0.131898	0.895065	0.964282
HERVK14C-int	7.84818	-0.193041	0.735901	-0.262319	0.793075	0.933111
HERVK22-int	34.3057	0.25915	0.364351	0.711267	0.476919	0.850623
HERVK3-int	220.75	0.624967	0.184666	3.38431	0.000713565	0.0172291
HERVK9-int	188.556	-0.065166	0.197872	-0.329334	0.741904	0.925442
HERVL-int	865.111	-1.1784	0.189856	-6.20682	5.40661e-10	9.1511e-08
HERVL18-int	210.543	-0.189228	0.205697	-0.919937	0.357606	0.786732
HERVL40-int	32.9449	-0.107855	0.385893	-0.279495	0.779865	0.926384
HERVL66-int	35.8267	0.506499	0.418438	1.21045	0.226106	0.691416
HERVL74-int	38.5724	-1.37709	0.378542	-3.63787	0.000274897	0.00853163
HERVP71A-int	22.4989	1.95038	0.502901	3.87826	0.000105205	0.00415559
HERVS71-int	55.2104	-0.472861	0.326017	-1.45042	0.146942	0.562101
HSMAR1	106.64	0.0657377	0.260535	0.252318	0.800795	0.934605
HSMAR2	476.729	-0.897137	0.205677	-4.36186	1.28959e-05	0.000659209
HUERS-P1-int	26.9479	-0.345868	0.43013	-0.804101	0.421338	0.821511
HUERS-P3-int	27.0677	-0.382078	0.41446	-0.92187	0.356596	0.786503
Kanga1	4.89249	0.830198	0.95624	0.86819	0.385291	0.806449
Kanga11a	14.0432	-1.4536	0.601602	-2.41621	0.015683	0.143458
Kanga1a	12.6051	0.952267	0.678446	1.4036	0.160438	0.583349
Kanga1b	3.7264	-0.11376	1.05562	-0.107767	0.914181
Kanga1c	20.4728	-0.0326365	0.528178	-0.0617908	0.950729	0.971988
Kanga1d	9.35606	-0.195335	0.694662	-0.281195	0.778561	0.926384
Kanga2_a	22.4655	0.53913	0.455784	1.18286	0.236864	0.693046
L1HS	1814.32	-0.487387	0.151648	-3.21394	0.00130926	0.0247337
L1M	11.3693	-0.319154	0.660949	-0.482872	0.629187	0.896503
L1M1	121.781	0.298188	0.222801	1.33836	0.18078	0.606555
L1M2	161.161	0.281005	0.205872	1.36495	0.17227	0.597095
L1M2a	4.71218	1.55822	1.02517	1.51996	0.12852	0.534372
L1M2b	7.96127	0.0194392	0.764656	0.0254221	0.979718	0.985388
L1M2c	9.17403	0.363719	0.723547	0.502689	0.615183	0.896503
L1M3	134.359	0.449577	0.258121	1.74173	0.0815553	0.440196
L1M3a	26.4528	-0.143316	0.415876	-0.344611	0.730387	0.925442
L1M3b	8.65281	0.705542	0.722726	0.976223	0.328954	0.781573
L1M3c	10.136	-0.0368282	0.655216	-0.0562077	0.955176	0.971988
L1M3d	4.09082	-1.15453	1.04352	-1.10638	0.268561	0.728857
L1M3de	4.61331	1.09915	1.04161	1.05524	0.291316	0.756626
L1M3e	11.3226	0.594468	0.682418	0.87112	0.383688	0.805375
L1M3f	16.7549	0.0705217	0.536933	0.131342	0.895505	0.964282
L1M4	995.715	-0.137817	0.179281	-0.768719	0.44206	0.823231
L1M4a1	44.8983	1.04994	0.360047	2.91611	0.00354426	0.051561
L1M4a2	26.2443	0.525704	0.49049	1.07179	0.283813	0.745502
L1M4b	266.891	-0.326909	0.211662	-1.54448	0.122471	0.527644
L1M4c	67.7134	0.101869	0.283407	0.359445	0.719262	0.925442
L1M5	1090.82	0.151711	0.193141	0.785494	0.432164	0.821511
L1M6	317.821	2.8676	1.3482	2.12698
L1M6B	9.41677	0.401089	0.706093	0.56804	0.570008	0.891144
L1M7	52.4722	0.237034	0.309194	0.766618	0.443308	0.823231
L1M8	53.1316	-0.579688	0.391916	-1.47911	0.13911	0.542093
L1MA1	145.606	-0.102081	0.238379	-0.428231	0.668483	0.915601
L1MA10	58.66	0.336828	0.295178	1.1411	0.253828	0.716157
L1MA2	354.198	0.304086	0.195867	1.55251	0.12054	0.527644
L1MA3	164.605	-0.0265131	0.277035	-0.095703	0.923756	0.967006
L1MA4	267.834	0.0502446	0.261125	0.192416	0.847416	0.948975
L1MA4A	175.282	-0.309031	0.260808	-1.1849	0.236059	0.693046
L1MA5	117.702	0.00234214	0.245732	0.00953125	0.992395	0.995126
L1MA5A	144.879	-0.295106	0.248402	-1.18802	0.234827	0.693046
L1MA6	110.518	-0.189117	0.243212	-0.77758	0.436817	0.821632
L1MA7	127.028	-0.127331	0.224132	-0.568108	0.569962	0.891144
L1MA8	113.081	0.276618	0.282333	0.979761	0.327204	0.781293
L1MA9	417.255	-0.302917	0.184299	-1.64362	0.100255	0.486714
L1MB1	76.8721	0.432632	0.269503	1.6053	0.108428	0.498541
L1MB2	215.938	0.041936	0.230797	0.181701	0.855817	0.955919
L1MB3	615.621	0.134306	0.148575	0.903963	0.366015	0.795168
L1MB4	574.913	-0.469523	0.191144	-2.45638	0.0140345	0.129744
L1MB5	546.776	0.125621	0.160314	0.783597	0.433277	0.821511
L1MB7	985.285	0.184737	0.154131	1.19857	0.230695	0.691416
L1MB8	718.515	-0.184224	0.161138	-1.14327	0.252927	0.71594
L1MC	125.308	-0.0378077	0.249618	-0.151462	0.879611	0.962076
L1MC1	393.733	0.119302	0.166499	0.716532	0.473663	0.848778
L1MC2	104.793	-0.0369825	0.23924	-0.154583	0.87715	0.962076
L1MC3	342.272	-0.367797	0.189137	-1.94461	0.0518224	0.343768
L1MC4	833.437	0.259022	0.160352	1.61533	0.106239	0.496352
L1MC4a	382.766	-0.035511	0.176724	-0.200941	0.840745	0.948463
L1MC5	447.044	0.28784	0.187234	1.53733	0.124212	0.527644
L1MC5a	496.269	0.0603799	0.18851	0.320301	0.748741	0.925442
L1MCa	146.184	-0.515894	0.228857	-2.25422	0.0241823	0.200839
L1MCb	32.2259	0.232207	0.407777	0.569447	0.569053	0.891144
L1MCc	49.2714	0.229758	0.345458	0.665084	0.505997	0.863879
L1MD	509.077	-0.438461	0.174469	-2.51312	0.0119669	0.115547
L1MD1	155.878	0.199884	0.235345	0.849323	0.395701	0.81101
L1MD2	339.183	-0.0565586	0.185738	-0.304508	0.760741	0.925442
L1MD3	385.118	-0.233143	0.2235	-1.04314	0.296882	0.756626
L1MDa	379.243	-0.0431742	0.248581	-0.173683	0.862115	0.959831
L1MDb	19.5172	0.560202	0.477752	1.17258	0.240965	0.695335
L1ME1	1058.67	-0.0367943	0.162211	-0.22683	0.820556	0.940716
L1ME2	502.642	-0.0668901	0.167598	-0.39911	0.689812	0.916585
L1ME2z	109.069	0.104542	0.256401	0.40773	0.683472	0.916286
L1ME3	302.489	0.00157964	0.175912	0.00897972	0.992835	0.995126
L1ME3A	349.741	0.140507	0.175253	0.801734	0.422707	0.821511
L1ME3B	283.2	0.218915	0.194723	1.12424	0.260911	0.722074
L1ME3C	59.0143	0.0861402	0.301819	0.285403	0.775335	0.926384
L1ME3Cz	163.6	0.212963	0.217388	0.979644	0.327262	0.781293
L1ME3D	200.521	-0.681408	0.211966	-3.2147	0.0013058	0.0247337
L1ME3E	98.5793	0.156652	0.249178	0.628678	0.52956	0.876548
L1ME3F	388.117	-0.526953	0.202164	-2.60656	0.00914567	0.0993449
L1ME3G	306.184	0.2631	0.228089	1.1535	0.248706	0.70773
L1ME4a	553.863	-0.00844916	0.197285	-0.0428273	0.965839	0.977528
L1ME4b	587.446	0.468582	0.184794	2.5357	0.0112222	0.109574
L1ME4c	199.995	0.377366	0.210033	1.7967	0.0723838	0.420906
L1ME5	38.9372	-0.343179	0.354008	-0.96941	0.33234	0.781573
L1MEa	7.61543	0.651665	0.784093	0.831106	0.405914	0.811608
L1MEb	28.7808	0.0324489	0.424978	0.0763542	0.939137	0.96775
L1MEc	483.268	0.157077	0.169657	0.925855	0.354521	0.785916
L1MEd	448.517	0.0914413	0.175523	0.520964	0.602392	0.896503
L1MEf	223.642	0.254774	0.216152	1.17868	0.238526	0.69324
L1MEg	488.303	0.324898	0.181598	1.78911	0.0735976	0.420906
L1MEg1	33.604	1.12128	0.433211	2.5883	0.00964517	0.0993609
L1MEg2	4.11123	-0.279218	1.00816	-0.276957	0.781813	0.92687
L1MEh	74.0394	-0.0908456	0.269449	-0.337153	0.736002	0.925442
L1MEi	80.6929	0.479271	0.278387	1.7216	0.0851426	0.445716
L1MEj	45.5834	0.041935	0.339284	0.123599	0.901633	0.964282
L1P1	576.672	-0.0535634	0.169278	-0.316423	0.751682	0.925442
L1P2	155.449	-0.171005	0.228498	-0.748386	0.454227	0.829251
L1P3	153.413	-0.117214	0.222908	-0.525838	0.599001	0.896503
L1P4	92.9198	0.274634	0.300256	0.914667	0.360367	0.788813
L1P4a	19.6075	-1.06263	0.503586	-2.11012	0.0348483	0.25472
L1P4b	8.41936	-0.938788	0.833564	-1.12623	0.260067	0.722074
L1P4d	5.17025	-0.513594	1.07695	-0.476898	0.633435	0.899436
L1P4e	12.5045	0.253036	0.606946	0.416901	0.676751	0.915601
L1P5	4.46533	1.91692	1.08206	1.77155	0.0764696	0.425975
L1PA10	431.022	0.153916	0.156306	0.98471	0.324767	0.781293
L1PA11	212.321	-0.0880897	0.191476	-0.460055	0.645477	0.903251
L1PA12	131.792	-0.276357	0.220985	-1.25057	0.211091	0.664631
L1PA13	334.71	-0.29998	0.184005	-1.63029	0.103041	0.491507
L1PA14	113.765	-0.287742	0.248001	-1.16024	0.245949	0.703059
L1PA15	179.966	0.121738	0.195472	0.622788	0.533424	0.878239
L1PA15-16	28.7181	-0.564348	0.412594	-1.36781	0.171373	0.597095
L1PA16	439.65	-0.116128	0.165591	-0.701293	0.48312	0.850623
L1PA17	60.8906	-0.0607774	0.291749	-0.208321	0.834978	0.944768
L1PA2	6781.19	-0.0451327	0.148663	-0.303591	0.761439	0.925442
L1PA3	8767.35	-0.100764	0.152965	-0.658739	0.510063	0.863879
L1PA4	5505.14	0.0688245	0.142581	0.482704	0.629306	0.896503
L1PA5	2757.05	-0.206888	0.138342	-1.49547	0.134791	0.539353
L1PA6	1530.17	-0.0176931	0.148605	-0.119061	0.905227	0.964282
L1PA7	1505.92	0.317655	0.141	2.25287	0.0242671	0.200839
L1PA8	295.763	-0.171073	0.191927	-0.891345	0.372744	0.796582
L1PA8A	98.9264	0.254674	0.255607	0.996351	0.31908	0.780537
L1PB	35.0573	-0.351077	0.373409	-0.940195	0.347118	0.783626
L1PB1	1108.42	0.155008	0.163631	0.947305	0.343484	0.783626
L1PB2	146.898	0.314112	0.232016	1.35384	0.175788	0.599058
L1PB3	93.688	0.264287	0.264447	0.999395	0.317603	0.780537
L1PB4	234.904	-0.282643	0.206943	-1.3658	0.172002	0.597095
L1PBa	51.7512	0.231731	0.341544	0.67848	0.497467	0.858569
L1PBa1	155.173	-0.305141	0.219079	-1.39284	0.163669	0.587721
L1PBb	19.2866	1.68947	0.594458	2.84203	0.00448273	0.0608671
L1PREC2	504.506	0.413709	0.159659	2.5912	0.00956407	0.0993609
L2	1951.11	0.00415149	0.151709	0.0273648	0.978169	0.985369
L2-1_AMi	14.3055	0.525402	0.638311	0.823113	0.410444	0.814328
L2-3_Crp	36.4709	-0.111717	0.383918	-0.290993	0.771057	0.926384
L2a	5451.08	0.053984	0.129201	0.41783	0.676071	0.915601
L2b	3067.5	0.111031	0.131611	0.843629	0.398877	0.811608
L2c	5196.88	0.0665384	0.151219	0.440013	0.659928	0.913725
L3	1476.14	0.243462	0.135983	1.79039	0.0733917	0.420906
L3b	268.731	0.179674	0.192202	0.93482	0.349881	0.783626
L4_A_Mam	122.714	0.141802	0.226738	0.6254	0.531709	0.878239
L4_B_Mam	85.0503	0.690406	0.266842	2.58732	0.00967248	0.0993609
L4_C_Mam	109.985	0.670775	0.243044	2.75989	0.00578201	0.0717795
L5	8.97174	0.746918	0.721239	1.0356	0.300386	0.756626
Looper	52.648	0.51821	0.32421	1.59838	0.109959	0.500285
LOR1-int	35.4694	1.34562	0.422389	3.18573	0.00144387	0.0261401
LOR1a	55.9814	-0.216171	0.308806	-0.700023	0.483913	0.850623
LOR1b	30.0273	0.208859	0.445269	0.469062	0.639025	0.900319
LSAU	5.73751	1.09127	1.16267	0.938591	0.347941	0.783626
LTR1	3.62288	2.00842	1.23798	1.62234	0.10473
LTR101_Mam	12.653	0.848042	0.622266	1.36283	0.172937	0.597095
LTR102_Mam	35.0008	-0.188817	0.367992	-0.513102	0.60788	0.896503
LTR103_Mam	9.09078	1.95111	0.848432	2.29967	0.0214671	0.188433
LTR103b_Mam	4.40557	1.23597	1.03363	1.19576	0.231791	0.691416
LTR104_Mam	18.6145	0.293012	0.480621	0.609652	0.542093	0.882763
LTR105_Mam	11.4019	-0.847655	0.65036	-1.30336	0.192451	0.623409
LTR106_Mam	11.2186	-0.712023	0.632137	-1.12637	0.260007	0.722074
LTR107_Mam	4.82532	-0.0262608	0.977434	-0.0268671	0.978566	0.985369
LTR10A	134.722	0.012842	0.218548	0.0587604	0.953143	0.971988
LTR10C	65.9104	-0.918188	0.299136	-3.06947	0.0021444	0.0358363
LTR10D	9.87227	-0.421244	0.736422	-0.572014	0.567312	0.891144
LTR10E	34.2228	-0.198471	0.397201	-0.499673	0.617305	0.896503
LTR10F	20.0964	-0.239913	0.507518	-0.472718	0.636414	0.900319
LTR10G	5.10245	0.968363	0.997963	0.970339	0.331877	0.781573
LTR12_	15.7861	-0.136138	0.56673	-0.240216	0.810163	0.936937
LTR12	44.7481	0.186308	0.334287	0.55733	0.577302	0.891144
LTR12B	8.20198	-0.396691	0.754173	-0.525996	0.598891	0.896503
LTR12C	873.845	0.281674	0.175114	1.60852	0.107721	0.497924
LTR12D	24.5631	1.13873	0.461941	2.4651	0.0136976	0.129091
LTR12E	61.354	-1.61404	0.35187	-4.58703	4.49599e-06	0.000244188
LTR12F	20.4492	-0.225104	0.526635	-0.427438	0.66906	0.915601
LTR13_	7.60779	0.38657	0.82721	0.467317	0.640273	0.900319
LTR13	868.587	0.0399433	0.180176	0.221691	0.824555	0.942813
LTR13A	38.5415	-0.325778	0.365749	-0.890714	0.373083	0.796582
LTR14	8.28393	0.494741	0.730009	0.677718	0.49795	0.858569
LTR14B	26.1822	-0.0373884	0.421469	-0.0887097	0.929313	0.967006
LTR14C	7.50303	0.531523	0.779117	0.682212	0.495105	0.858569
LTR15	14.4385	0.195401	0.555701	0.351629	0.725117	0.925442
LTR16	24.3611	-0.640476	0.434415	-1.47434	0.140389	0.544635
LTR16A	60.5516	-0.1009	0.289135	-0.348971	0.727111	0.925442
LTR16A1	48.8984	0.592596	0.343746	1.72393	0.0847196	0.445716
LTR16A2	25.6303	0.444594	0.435144	1.02172	0.306915	0.770835
LTR16B	10.4369	-0.757813	0.680731	-1.11324	0.265607	0.728857
LTR16B1	33.8441	-1.44379	0.387627	-3.7247	0.000195548	0.00653581
LTR16B2	20.912	-0.411634	0.464245	-0.886673	0.375255	0.797302
LTR16C	157.996	0.656524	0.233077	2.81677	0.00485092	0.0625179
LTR16D	14.063	-0.570464	0.60945	-0.936031	0.349257	0.783626
LTR16D1	15.9253	-0.711982	0.539702	-1.31921	0.187098	0.615445
LTR16E1	34.534	0.327598	0.406109	0.806674	0.419854	0.821511
LTR16E2	58.1034	-0.380276	0.322579	-1.17886	0.238453	0.69324
LTR17	55.2532	-0.478232	0.313294	-1.52646	0.126894	0.530149
LTR18A	11.5584	-0.15966	0.640891	-0.249123	0.803266	0.934605
LTR18B	12.3367	0.227546	0.624537	0.364343	0.715602	0.925442
LTR19A	36.5547	0.698004	0.36338	1.92087	0.0547485	0.352418
LTR19B	6.83394	-0.450503	0.776381	-0.58026	0.561739	0.889165
LTR19C	7.52467	-0.52035	0.860639	-0.604608	0.545439	0.882763
LTR1A1	15.1138	-1.19644	0.573262	-2.08707	0.036882	0.26488
LTR1A2	51.4414	-0.826758	0.349029	-2.36874	0.0178489	0.159904
LTR1B	5.03033	-0.133779	0.90408	-0.147973	0.882364	0.962076
LTR1C	22.797	-0.128415	0.502965	-0.255316	0.798479	0.933888
LTR1D	10.7903	0.0841706	0.627401	0.134158	0.893278	0.964282
LTR1D1	7.55775	0.0470679	0.801922	0.0586938	0.953196	0.971988
LTR1E	69.2503	-1.03663	0.278124	-3.72723	0.000193594	0.00653581
LTR1F1	8.17568	-0.350482	0.711876	-0.492335	0.622483	0.896503
LTR1F2	4.86396	2.27179	1.06516	2.1328	0.0329409	0.252064
LTR2	98.6353	0.223018	0.269577	0.827291	0.408072	0.813336
LTR21A	7.30229	-0.761409	0.792861	-0.960331	0.336889	0.783626
LTR22A	17.6617	1.57543	0.540507	2.91472	0.00356002	0.051561
LTR22B	11.1	-0.182921	0.613837	-0.297996	0.765706	0.926195
LTR22E	5.01985	-0.506208	0.990777	-0.51092	0.609407	0.896503
LTR23	50.1362	-0.515351	0.321556	-1.60268	0.109005	0.498554
LTR23-int	8.82332	-0.844661	0.72139	-1.17088	0.241647	0.695335
LTR24	13.5817	-1.06393	0.590506	-1.80172	0.0715895	0.420906
LTR24B	14.0165	0.309431	0.555268	0.557265	0.577347	0.891144
LTR24C	6.97316	0.474932	0.865302	0.548863	0.583099	0.893674
LTR25	150.151	-1.35066	0.235783	-5.7284	1.0138e-08	1.10124e-06
LTR25-int	12.7541	0.0535865	0.587061	0.0912794	0.927271	0.967006
LTR26	17.5108	-0.162957	0.518324	-0.314392	0.753223	0.925442
LTR26B	8.21632	-1.39948	0.767696	-1.82296	0.0683093	0.4153
LTR26C	18.6221	-0.539457	1.29839	-0.415483	0.677789	0.915601
LTR26E	4.6246	-0.3438	1.00287	-0.342817	0.731736	0.925442
LTR2752	5.89352	-0.399677	0.854665	-0.467642	0.640041	0.900319
LTR27B	3.82569	-0.254924	1.09051	-0.233765	0.815167
LTR27C	3.19694	-2.42151	1.27388	-1.90089	0.057317
LTR27E	5.02853	1.01616	0.95318	1.06607	0.28639	0.747366
LTR28	5.57634	-1.8102	0.982697	-1.84208	0.0654638	0.403461
LTR28C	21.941	-0.22152	0.457245	-0.484466	0.628055	0.896503
LTR29	16.7779	1.64442	0.573439	2.86764	0.00413545	0.057963
LTR2B	310.238	-0.669655	0.20493	-3.26772	0.00108417	0.0225109
LTR2C	80.8368	0.160713	0.265857	0.60451	0.545505	0.882763
LTR30	2.63698	-1.96925	1.39797	-1.40865	0.158939
LTR31	4.66579	-0.46577	0.925687	-0.503161	0.614851	0.896503
LTR32	28.4643	-0.65388	0.400366	-1.6332	0.102426	0.491507
LTR33	157.152	0.102804	0.206218	0.49852	0.618118	0.896503
LTR33A_	33.3568	-0.112503	0.40972	-0.274585	0.783635	0.927764
LTR33A	29.9245	0.647832	0.41899	1.54617	0.122062	0.527644
LTR33B	19.4427	0.41205	0.489868	0.841145	0.400267	0.811608
LTR33C	34.7136	2.25345	0.425602	5.29473	1.19194e-07	1.03579e-05
LTR34	12.288	-0.634216	0.668531	-0.948671	0.342788	0.783626
LTR35	9.42794	0.365609	0.686802	0.532335	0.594494	0.896503
LTR35B	5.29071	-0.562864	0.961708	-0.585275	0.558362	0.886562
LTR36	40.2577	-0.651948	0.386315	-1.68761	0.091487	0.464925
LTR37-int	19.7211	-0.200457	0.496759	-0.40353	0.686558	0.916286
LTR37A	54.8591	-0.108163	0.305821	-0.353681	0.723578	0.925442
LTR37B	12.6836	0.0766898	0.584061	0.131304	0.895535	0.964282
LTR38	12.3853	-1.46929	0.696408	-2.10981	0.0348744	0.25472
LTR39	43.8372	0.0577308	0.354272	0.162956	0.870553	0.959963
LTR3A	4.93673	1.03583	0.946764	1.09407	0.273924	0.734692
LTR3B_	4.91064	0.337065	0.928208	0.363135	0.716504	0.925442
LTR4	37.5279	-0.791725	0.365719	-2.16485	0.0303994	0.237992
LTR40a	21.3111	-0.821247	0.480498	-1.70916	0.0874217	0.454907
LTR40b	16.626	-0.183921	0.567746	-0.32395	0.745976	0.925442
LTR40c	13.1871	0.449242	0.571861	0.785578	0.432115	0.821511
LTR41	188.097	0.34305	0.28693	1.19559	0.231858	0.691416
LTR41B	36.6934	0.119759	0.394314	0.303716	0.761344	0.925442
LTR41C	36.3071	-0.198118	0.356855	-0.555178	0.578773	0.891762
LTR42	18.7797	0.255931	0.494274	0.517792	0.604604	0.896503
LTR43	25.1124	-1.38492	0.502977	-2.75345	0.00589705	0.0721766
LTR43-int	25.0501	0.601382	0.484444	1.24139	0.214463	0.67281
LTR44	13.1082	0.0618295	0.578671	0.106848	0.91491	0.967006
LTR45B	17.7553	-0.0527511	0.502468	-0.104984	0.916389	0.967006
LTR45C	85.9253	-1.03221	0.283736	-3.63793	0.000274837	0.00853163
LTR46	21.5102	0.58755	0.491932	1.19437	0.232332	0.691416
LTR46-int	10.4206	0.166442	0.634743	0.262219	0.793153	0.933111
LTR47A	46.149	-0.550159	0.356486	-1.54328	0.122762	0.527644
LTR47A2	4.80717	-0.879668	0.98549	-0.89262	0.372061	0.796582
LTR47B2	28.6458	0.366582	0.406755	0.901235	0.367464	0.795438
LTR48	53.1024	0.130125	0.33581	0.387495	0.69839	0.921516
LTR48B	275.207	-1.14066	0.183437	-6.21826	5.027e-10	9.1511e-08
LTR49	26.9883	0.360562	0.432744	0.8332	0.404732	0.811608
LTR49-int	82.6706	-0.386396	0.280296	-1.37853	0.168039	0.597095
LTR5	6.90224	-0.232409	0.818855	-0.283821	0.776547	0.926384
LTR5_Hs	5202.8	-0.639796	0.181517	-3.52471	0.000423943	0.0118841
LTR50	37.661	-0.130491	0.357186	-0.365329	0.714866	0.925442
LTR52	9.02442	-0.423924	0.712697	-0.594817	0.551966	0.883349
LTR52-int	11.5849	-0.486552	0.66025	-0.736921	0.461171	0.838404
LTR53	23.5827	-0.228028	0.456755	-0.499234	0.617615	0.896503
LTR53-int	39.5667	-1.1185	0.416789	-2.6836	0.00728348	0.0846925
LTR54	16.4148	0.88832	0.535195	1.6598	0.0969538	0.473331
LTR54B	24.4193	-0.703045	0.448125	-1.56886	0.116681	0.519979
LTR55	5.86503	0.337346	0.879258	0.383672	0.701222	0.923209
LTR56	42.9316	1.05827	0.346692	3.05248	0.00226957	0.0369601
LTR57	3.54602	0.303903	1.11269	0.273125	0.784757
LTR57-int	12.1593	0.262033	0.632377	0.414363	0.678609	0.915601
LTR5A	154.869	-0.65544	0.232394	-2.82038	0.00479667	0.0625179
LTR5B	57.5797	-0.279852	0.296241	-0.944679	0.344823	0.783626
LTR60B	5.2564	0.207932	1.07328	0.193736	0.846383	0.948975
LTR61	29.4269	0.592452	0.42089	1.40762	0.159245	0.581445
LTR62	6.53669	0.625023	0.856142	0.730045	0.465362	0.844259
LTR64	21.9161	0.251101	0.482968	0.519912	0.603125	0.896503
LTR65	20.9816	0.361117	0.474706	0.760717	0.446826	0.825109
LTR66	23.7946	0.852603	0.472415	1.80477	0.07111	0.420906
LTR67B	58.7338	-0.213971	0.305916	-0.699445	0.484274	0.850623
LTR69	14.4401	5.34769	1.09331	4.89126	1.0019e-06	7.25543e-05
LTR6A	87.1322	-0.258476	0.260578	-0.991936	0.321229	0.780537
LTR6B	13.5651	0.730123	0.595388	1.2263	0.220087	0.685503
LTR7	356.607	-0.255668	0.194998	-1.31113	0.189813	0.617782
LTR70	58.4385	-0.568229	0.295019	-1.92608	0.0540945	0.352418
LTR71A	18.9563	2.15776	0.567989	3.79895	0.000145309	0.00549016
LTR71B	6.63688	0.0730401	0.862461	0.0846879	0.932509	0.967006
LTR72	10.0646	-1.40247	0.692989	-2.0238	0.0429906	0.303342
LTR73	4.78606	-1.08144	1.02933	-1.05062	0.293431	0.756626
LTR75_1	15.8533	-0.321535	0.531267	-0.605223	0.545031	0.882763
LTR75	30.5018	0.040762	0.393814	0.103506	0.917562	0.967006
LTR76	60.8894	-0.487615	0.302607	-1.61138	0.107097	0.497687
LTR78	76.9843	0.128013	0.25907	0.494123	0.621219	0.896503
LTR78B	48.6936	-0.496262	0.346617	-1.43173	0.152221	0.570174
LTR79	58.9882	-0.014669	0.297919	-0.0492382	0.960729	0.974182
LTR7B	104.197	-0.020214	0.245986	-0.0821754	0.934507	0.967494
LTR7C	54.017	-0.606346	0.349251	-1.73613	0.0825408	0.441181
LTR7Y	667.745	-0.824302	0.202012	-4.08046	4.49473e-05	0.00195296
LTR8	626.612	-0.532204	0.175781	-3.02766	0.00246459	0.0382452
LTR80B	3.75756	2.42028	1.23102	1.96608	0.049289
LTR81A	8.53977	-0.0422235	0.791338	-0.0533571	0.957447	0.971988
LTR81B	17.0762	0.81854	0.565097	1.44849	0.147479	0.562101
LTR81C	3.71284	-0.0415868	1.16105	-0.0358184	0.971427
LTR82A	14.9037	1.2317	0.610479	2.01759	0.0436337	0.303342
LTR82B	10.4247	0.567061	0.662829	0.855516	0.392265	0.81014
LTR83	4.26468	0.305498	1.04888	0.291261	0.770852	0.926384
LTR84a	3.39727	-0.376035	1.12054	-0.335582	0.737186
LTR84b	20.8443	0.123492	0.479571	0.257505	0.796789	0.933707
LTR85a	23.9057	-0.251203	0.44131	-0.569222	0.569205	0.891144
LTR85b	43.2876	-0.377522	0.362518	-1.04139	0.297695	0.756626
LTR85c	12.2448	0.556482	0.602991	0.922868	0.356076	0.786503
LTR86A1	26.5671	-0.322718	0.417972	-0.772106	0.440052	0.823231
LTR86A2	4.08814	0.0256307	1.0792	0.0237497	0.981052
LTR86B2	3.70423	-0.278507	1.08216	-0.257362	0.796899
LTR87	70.8543	-0.263094	0.270143	-0.973909	0.330102	0.781573
LTR88a	12.431	-0.354644	0.592885	-0.598168	0.549728	0.88302
LTR88b	25.0995	-0.155017	0.480407	-0.322678	0.746939	0.925442
LTR88c	5.42737	-0.498862	0.866775	-0.575538	0.564928	0.891144
LTR89	6.43422	-0.907905	0.952629	-0.953052	0.340564	0.783626
LTR8A	61.385	-0.441999	0.288612	-1.53146	0.125655	0.528536
LTR8B	35.985	-0.0487631	0.40443	-0.120572	0.90403	0.964282
LTR9	7.37553	2.00166	0.886432	2.25811	0.0239389	0.200839
LTR90B	5.18773	-0.646787	0.988182	-0.654522	0.512776	0.865247
LTR9A1	24.5735	-0.0254942	0.460265	-0.0553901	0.955828	0.971988
LTR9B	13.8325	-0.649463	0.585435	-1.10937	0.267272	0.728857
LTR9D	11.9231	0.852151	0.669248	1.2733	0.202913	0.648277
MADE1	88.8262	0.249972	0.252904	0.988405	0.322954	0.780537
MADE2	28.7158	-0.31501	0.490455	-0.642282	0.52069	0.87183
Mam_R4	5.51672	-0.726997	0.956483	-0.760073	0.447211	0.825109
MamGyp-int	7.67811	1.7569	0.815402	2.15464	0.0311898	0.241999
MamGypLTR1a	9.53216	1.14351	0.686802	1.66498	0.0959172	0.470916
MamGypLTR1b	14.3451	0.847733	0.56702	1.49507	0.134897	0.539353
MamGypLTR1c	18.0773	-0.0514945	0.537038	-0.0958862	0.923611	0.967006
MamGypLTR1d	8.08034	-0.0570836	0.757239	-0.0753839	0.939909	0.96775
MamGypLTR2b	22.2599	0.292166	0.486291	0.600804	0.54797	0.88302
MamGypLTR3	6.26009	0.589423	0.890861	0.661633	0.508206	0.863879
MamGypLTR3a	26.6997	0.634613	0.42077	1.50822	0.131498	0.539353
MamGypsy2-I	14.951	-0.229607	0.570935	-0.40216	0.687566	0.916286
MamGypsy2-LTR	4.24581	-0.0742663	1.0378	-0.0715615	0.942951	0.969733
MamRep1151	10.7788	-1.1385	0.729321	-1.56104	0.118514	0.525453
MamRep137	76.0304	-0.206158	0.274992	-0.749687	0.453443	0.829251
MamRep1527	21.3568	-0.172793	0.466986	-0.370018	0.711369	0.925442
MamRep1879	19.9654	0.789105	0.523534	1.50727	0.131743	0.539353
MamRep1894	7.00213	0.374874	0.862873	0.434449	0.663962	0.915601
MamRep38	849.118	2.75389	0.16281	16.9147	3.50731e-64	3.04785e-61
MamRep4096	39.0323	0.169003	0.386948	0.436759	0.662286	0.914987
MamRep434	51.1682	0.137849	0.318191	0.433227	0.66485	0.915601
MamRep488	6.35318	0.357468	0.813408	0.439469	0.660322	0.913725
MamRep564	27.0883	0.461889	0.41953	1.10097	0.27091	0.728857
MamRep605	60.7973	-0.10322	0.290653	-0.355132	0.722491	0.925442
MamRTE1	147.466	-0.209175	0.205877	-1.01602	0.309621	0.774398
MamTip1	18.3618	-0.286963	0.511206	-0.561346	0.574561	0.891144
MamTip2	142.25	0.291833	0.214385	1.36126	0.173432	0.597095
MamTip3	12.1117	-0.470353	0.623572	-0.754288	0.450676	0.829251
MARNA	89.5837	0.0455045	0.291539	0.156084	0.875967	0.962076
MER101	19.8848	-0.478539	0.478291	-1.00052	0.31706	0.780537
MER101-int	82.2137	0.866828	0.265917	3.25976	0.00111505	0.0225343
MER102a	69.655	0.200513	0.285957	0.701199	0.483179	0.850623
MER102b	149.348	0.209005	0.239014	0.874447	0.381875	0.80351
MER102c	128.584	0.107553	0.225363	0.477243	0.633189	0.899436
MER103C	215.211	-0.0680905	0.198592	-0.342866	0.731699	0.925442
MER104	38.3951	0.809082	0.36231	2.23312	0.0255411	0.209388
MER105	31.831	0.176057	0.426756	0.412547	0.679938	0.915601
MER106A	11.1226	0.127437	0.615786	0.20695	0.836049	0.944768
MER106B	8.8718	0.776002	0.78502	0.988512	0.322902	0.780537
MER107	40.245	0.476804	0.366259	1.30182	0.192977	0.623409
MER110	5.24734	-1.0879	0.986856	-1.10239	0.270293	0.728857
MER110-int	7.73152	-2.44033	0.839009	-2.90858	0.00363072	0.0517229
MER110A	7.48159	1.37723	0.815739	1.68833	0.0913486	0.464925
MER112	79.275	0.0625078	0.26809	0.23316	0.815637	0.938793
MER113	105.54	0.3235	0.251548	1.28604	0.198431	0.638653
MER113A	44.6767	0.465082	0.344726	1.34913	0.177294	0.599354
MER113B	10.5631	0.412926	0.65427	0.631125	0.527959	0.875565
MER115	60.6329	0.66484	0.315443	2.10764	0.0350623	0.25472
MER117	78.9305	-0.0353449	0.260804	-0.135522	0.892199	0.964282
MER119	45.218	0.262701	0.337103	0.779292	0.435807	0.821511
MER11A	60.1266	-0.280381	0.297575	-0.94222	0.34608	0.783626
MER11B	77.1765	-0.113088	0.274445	-0.412061	0.680295	0.915601
MER11C	428.589	-0.43021	0.166383	-2.58566	0.0097193	0.0993609
MER11D	13.6431	-1.22746	0.637908	-1.9242	0.0543292	0.352418
MER124	16.0729	0.707248	0.52501	1.34711	0.177944	0.599354
MER126	5.57631	0.127551	0.903836	0.141122	0.887774	0.964282
MER133B	5.59187	-0.991106	0.896238	-1.10585	0.268791	0.728857
MER135	4.23832	0.393142	1.09137	0.36023	0.718675	0.925442
MER1A	311.82	-0.214879	0.170473	-1.26049	0.207494	0.655681
MER1B	223.696	-0.122935	0.21885	-0.561732	0.574298	0.891144
MER2	242.695	-0.112047	0.185144	-0.605188	0.545054	0.882763
MER20	647.258	-0.102433	0.167963	-0.609854	0.541959	0.882763
MER20B	70.3022	0.388346	0.28601	1.35781	0.174525	0.597095
MER21-int	21.9294	-0.242103	0.448727	-0.539532	0.58952	0.896503
MER21A	92.8188	-0.406785	0.257735	-1.5783	0.114496	0.515527
MER21B	193.13	0.0212355	0.197337	0.10761	0.914305	0.967006
MER21C	307.14	0.0372174	0.169054	0.220151	0.825754	0.942944
MER2B	43.133	-0.145754	0.372942	-0.390822	0.695929	0.921516
MER3	346.784	0.118969	0.191587	0.620962	0.534624	0.878239
MER30	218.867	-0.0789429	0.208588	-0.378464	0.705086	0.925442
MER30B	8.25767	-2.99941	0.847586	-3.53876	0.000402006	0.0116448
MER31-int	21.205	0.295275	0.459673	0.642359	0.52064	0.87183
MER31A	39.1774	0.183679	0.36592	0.501966	0.615691	0.896503
MER31B	26.0882	-0.941791	0.466402	-2.01927	0.0434593	0.303342
MER33	325.465	-0.0883897	0.178245	-0.49589	0.619972	0.896503
MER34	68.1576	1.00291	0.296345	3.38424	0.000713747	0.0172291
MER34-int	5.59309	-0.641046	0.967159	-0.662813	0.50745	0.863879
MER34A	36.4339	-0.316346	0.378498	-0.835794	0.403271	0.811608
MER34A1	45.0948	-0.0834564	0.324851	-0.256907	0.797251	0.933707
MER34B	13.1443	-0.0539179	0.569738	-0.0946363	0.924604	0.967006
MER34B-int	46.4709	-0.0559653	0.465081	-0.120335	0.904218	0.964282
MER34C2	33.5169	0.365537	0.382786	0.954939	0.339609	0.783626
MER34D	5.42442	0.0969386	0.85944	0.112793	0.910195	0.965762
MER39	85.3242	0.314757	0.254687	1.23586	0.216511	0.676792
MER39B	41.2558	-0.449654	0.341704	-1.31592	0.188201	0.615445
MER4-int	124.401	-0.120757	0.233632	-0.516866	0.60525	0.896503
MER41-int	60.9741	-0.10463	0.320017	-0.326952	0.743704	0.925442
MER41A	77.1863	0.413502	0.263107	1.57161	0.116042	0.519795
MER41B	64.6808	0.0276545	0.282009	0.0980623	0.921883	0.967006
MER41C	28.6305	0.135878	0.444814	0.305472	0.760006	0.925442
MER41D	9.90975	1.22007	0.684471	1.7825	0.0746684	0.421343
MER41E	51.1676	-0.356623	0.352551	-1.01155	0.311753	0.776256
MER41G	10.0635	-0.547908	0.695398	-0.787906	0.430752	0.821511
MER44A	89.7903	0.0231893	0.262224	0.0884331	0.929532	0.967006
MER44B	43.6575	0.317349	0.342067	0.927738	0.353543	0.785753
MER44C	23.9052	-0.131067	0.441023	-0.297189	0.766322	0.926195
MER44D	12.6255	-0.47491	0.604189	-0.786029	0.431851	0.821511
MER45A	50.4365	0.169684	0.321352	0.528032	0.597477	0.896503
MER45B	17.4096	0.554231	0.573299	0.966738	0.333675	0.781573
MER45C	896.578	-0.416146	1.21625	-0.342156	0.732234	0.925442
MER45R	15.4349	0.0932008	0.533342	0.174749	0.861277	0.959831
MER46C	144.163	0.514156	0.222786	2.30785	0.0210077	0.186283
MER47A	137.58	-0.370169	0.227736	-1.62543	0.104071	0.491507
MER47B	8.09411	-0.304938	0.725539	-0.420292	0.674272	0.915601
MER47C	13.8278	-0.456052	0.585152	-0.779374	0.435759	0.821511
MER48	23.1304	1.19792	0.481563	2.48757	0.0128621	0.122826
MER49	183.092	-0.173236	0.22222	-0.779569	0.435645	0.821511
MER4A	29.7686	-0.316481	0.425826	-0.743215	0.457351	0.833204
MER4A1_	23.6276	-0.159985	0.437255	-0.365885	0.714451	0.925442
MER4A1	114.426	-0.382126	0.267652	-1.42769	0.15338	0.572049
MER4B	58.5796	-0.116824	0.34247	-0.34112	0.733013	0.925442
MER4B-int	25.6139	0.621139	0.445219	1.39513	0.162976	0.58766
MER4C	29.2242	-0.117475	0.391618	-0.299974	0.764197	0.926195
MER4CL34	50.8677	-0.0962307	0.312485	-0.307953	0.758118	0.925442
MER4D	36.4957	0.168136	0.372783	0.451029	0.651969	0.909407
MER4D0	20.3017	-0.746983	0.488074	-1.53047	0.1259	0.528536
MER4D1	132.907	-0.244442	0.224407	-1.08928	0.276029	0.738058
MER4E	22.2014	-0.519141	0.511479	-1.01498	0.310116	0.774398
MER4E1	96.4915	-0.698744	0.249215	-2.80379	0.00505062	0.0636086
MER50	51.2024	0.0380282	0.312347	0.12175	0.903097	0.964282
MER50-int	10.771	-0.288275	0.630023	-0.457562	0.647267	0.904301
MER50B	7.9173	0.437512	0.799759	0.547055	0.584341	0.894001
MER50C	4.90468	-0.989753	0.925338	-1.06961	0.284794	0.745502
MER51-int	13.5358	-0.27666	0.566446	-0.488414	0.625257	0.896503
MER51A	59.0958	-0.0466432	0.315212	-0.147974	0.882363	0.962076
MER51B	34.237	-0.0298882	0.395772	-0.0755187	0.939802	0.96775
MER51C	16.4323	-0.523615	0.528242	-0.991241	0.321568	0.780537
MER51D	17.4625	0.322095	0.584317	0.551234	0.581473	0.893674
MER51E	12.718	-0.964463	0.641669	-1.50305	0.132825	0.539353
MER52-int	8.04469	-1.48641	0.81776	-1.81766	0.0691158	0.417094
MER52A	96.4416	-0.109616	0.260911	-0.420129	0.674391	0.915601
MER52C	55.6264	-0.388389	0.318097	-1.22098	0.222094	0.686832
MER52D	58.3135	-0.938529	0.343302	-2.73383	0.00626024	0.0755576
MER53	169.706	0.746572	0.214269	3.48427	0.000493477	0.013401
MER54A	412.891	-0.94141	0.19883	-4.73474	2.19339e-06	0.00012707
MER54B	5.93942	-0.112021	0.884871	-0.126596	0.89926	0.964282
MER57-int	63.2719	0.234298	0.296137	0.791183	0.428837	0.821511
MER57A-int	24.3586	-0.170651	0.435321	-0.392011	0.69505	0.921516
MER57A1	28.7226	-0.728931	0.399906	-1.82275	0.0683406	0.4153
MER57B1	22.4357	-0.107758	0.455392	-0.236626	0.812947	0.936937
MER57B2	10.2988	0.680292	0.656042	1.03696	0.299753	0.756626
MER57C2	17.0101	-1.65587	0.535877	-3.09002	0.00200145	0.0347853
MER57D	12.2495	-0.720488	0.601778	-1.19726	0.231204	0.691416
MER57E1	14.0638	-1.55765	0.60314	-2.58256	0.0098069	0.0993609
MER57E3	5.34733	1.4019	1.15101	1.21797	0.223234	0.687909
MER57F	322.205	0.194471	0.533311	0.364648	0.715375	0.925442
MER58A	444.363	-0.0507594	0.166017	-0.305748	0.759796	0.925442
MER58B	245.126	0.0108878	0.188195	0.0578542	0.953865	0.971988
MER58C	95.6475	-0.0367327	0.251419	-0.146101	0.883841	0.962349
MER58D	22.397	-0.302784	0.468584	-0.646168	0.51817	0.870967
MER5A	840.045	-0.0254526	0.147105	-0.173023	0.862633	0.959831
MER5A1	329.991	-0.0767217	0.18841	-0.407206	0.683857	0.916286
MER5B	754.964	-0.281777	0.144678	-1.94761	0.0514614	0.343768
MER5C	17.7288	0.4705	0.501647	0.93791	0.348291	0.783626
MER5C1	34.9411	-0.302199	0.371979	-0.812408	0.416558	0.820836
MER6	13.6317	0.676755	0.567581	1.19235	0.233124	0.691416
MER61-int	33.3154	-0.318414	0.406207	-0.783871	0.433116	0.821511
MER61A	13.9838	0.458872	0.552542	0.830474	0.406271	0.811608
MER61B	6.47069	-0.599503	0.796517	-0.752656	0.451657	0.829251
MER61D	6.88973	-1.45342	0.81532	-1.78264	0.0746446	0.421343
MER61E	8.65024	-0.519806	0.72313	-0.718828	0.472247	0.848778
MER61F	11.6148	0.203843	0.659994	0.308856	0.757431	0.925442
MER63A	77.1006	0.737427	0.27668	2.66527	0.00769271	0.0868178
MER63B	46.2477	0.0299848	0.326689	0.0917837	0.92687	0.967006
MER63C	24.0942	-0.262468	0.438765	-0.598196	0.549709	0.88302
MER63D	39.6784	0.0754479	0.353445	0.213464	0.830965	0.944504
MER65-int	17.0624	-1.15424	0.52017	-2.21896	0.0264893	0.215133
MER65A	17.9323	0.496039	0.499965	0.992146	0.321126	0.780537
MER65B	5.90732	-0.550099	0.851097	-0.64634	0.518059	0.870967
MER65C	38.4911	1.28845	0.389039	3.31188	0.000926706	0.0206489
MER65D	30.3981	0.409	0.391255	1.04536	0.295859	0.756626
MER66-int	16.1492	0.841839	0.546855	1.53942	0.123702	0.527644
MER66B	49.803	0.0283764	0.35684	0.0795214	0.936618	0.96775
MER66C	17.1936	0.785958	0.519868	1.51184	0.130574	0.539353
MER67A	6.24438	0.958288	0.881486	1.08713	0.27698	0.738058
MER67B	21.2127	0.335983	0.468446	0.717228	0.473233	0.848778
MER67C	61.4141	-0.453872	0.305127	-1.48749	0.136887	0.541159
MER67D	14.4702	0.530052	0.559597	0.947203	0.343536	0.783626
MER68	40.2963	0.309161	0.346294	0.892771	0.37198	0.796582
MER68-int	57.0652	-0.116266	0.321856	-0.361238	0.717922	0.925442
MER68B	10.0857	-0.902533	0.676265	-1.33459	0.182012	0.60834
MER6A	29.6983	0.456103	0.403875	1.12932	0.258764	0.722074
MER6B	22.1029	-0.335468	0.46056	-0.728391	0.466374	0.844332
MER70-int	36.3789	-1.27806	0.415575	-3.07539	0.00210224	0.0358206
MER70A	8.20981	-0.99197	0.717335	-1.38286	0.166709	0.596173
MER70B	8.02423	-2.18006	0.826183	-2.63871	0.00832222	0.0915444
MER70C	5.33784	1.42519	0.952494	1.49627	0.134583	0.539353
MER72	6.22419	-0.927476	0.893695	-1.0378	0.299364	0.756626
MER72B	3.5645	0.260585	1.13622	0.229344	0.818601
MER74A	42.2114	-0.394326	0.342218	-1.15227	0.249212	0.70773
MER74B	27.4309	-0.863582	0.405196	-2.13127	0.0330671	0.252064
MER75	13.3375	-0.628159	0.565448	-1.11091	0.266609	0.728857
MER76	7.70721	0.542951	0.783487	0.692993	0.488314	0.853812
MER77	97.1484	-0.421584	0.244776	-1.72232	0.0850109	0.445716
MER77B	17.3309	-0.207676	0.534826	-0.388305	0.697791	0.921516
MER8	77.5069	-0.068015	0.271907	-0.250141	0.802478	0.934605
MER81	69.6513	0.0460461	0.271936	0.169327	0.86554	0.959963
MER83	14.1702	-0.372806	0.619736	-0.601557	0.547469	0.88302
MER83B	5.50381	0.581626	1.14539	0.507799	0.611594	0.896503
MER83C	33.7402	-1.70292	0.403832	-4.21689	2.47699e-05	0.0011329
MER84	6.32613	-0.00262722	0.857541	-0.00306367	0.997556	0.997556
MER85	23.1407	-0.468779	0.49102	-0.954705	0.339727	0.783626
MER87	2.99382	-0.0206078	1.26105	-0.0163418	0.986962
MER89	18.3533	0.913353	0.537583	1.699	0.0893192	0.45928
MER89-int	21.0619	-0.397237	0.459438	-0.864617	0.387249	0.806449
MER90	99.8276	-0.17839	0.258902	-0.689025	0.490807	0.855289
MER90a	33.0226	-0.155368	0.382219	-0.40649	0.684382	0.916286
MER91A	99.1902	0.356514	0.242857	1.468	0.142104	0.54641
MER91B	51.465	-0.00927875	0.304114	-0.0305108	0.97566	0.984725
MER91C	34.092	-0.246401	0.371324	-0.663573	0.506964	0.863879
MER92-int	21.8242	0.340491	0.487089	0.699032	0.484532	0.850623
MER92B	48.1287	-0.484914	0.324672	-1.49355	0.135293	0.539353
MER94	110.24	-0.254945	0.234878	-1.08544	0.277727	0.738058
MER94B	5.61207	1.85385	0.971665	1.90791	0.0564034	0.360401
MER95	9.36303	-1.31198	0.770428	-1.70293	0.0885816	0.458199
MER96	52.5871	1.08907	0.358483	3.03799	0.0023816	0.0376293
MER96B	71.9579	-0.0983753	0.300195	-0.327704	0.743135	0.925442
MER97a	3.42474	-0.695119	1.42206	-0.488813	0.624974
MER9a1	22.4044	-0.0566529	0.448406	-0.126343	0.899461	0.964282
MER9a2	58.8058	-0.654775	0.309806	-2.1135	0.0345578	0.25472
MER9a3	42.1916	-0.0508595	0.333446	-0.152527	0.878771	0.962076
MERX	4.23733	0.462529	1.04457	0.442793	0.657915	0.913725
MIR	5123.61	0.0887577	0.129996	0.682771	0.494751	0.858569
MIR1_Amn	415.845	0.0711213	0.166434	0.427324	0.669143	0.915601
MIR3	3105.9	0.0364519	0.130293	0.279769	0.779655	0.926384
MIRb	7907.25	-0.0188052	0.125714	-0.149587	0.88109	0.962076
MIRc	2793.43	0.103822	0.135228	0.767757	0.442632	0.823231
MLT-int	11.3198	0.682816	0.653058	1.04557	0.295761	0.756626
MLT1-int	46.0524	2.59639	0.397992	6.52373	6.8582e-11	2.08006e-08
MLT1A	203.503	-0.0729196	0.214504	-0.339945	0.733898	0.925442
MLT1A-int	35.4996	0.377358	0.400885	0.941312	0.346545	0.783626
MLT1A0	437.717	-0.120115	0.170498	-0.704495	0.481125	0.850623
MLT1A0-int	19.6751	-0.644049	0.489505	-1.31572	0.18827	0.615445
MLT1A1	141.613	-0.523999	0.212832	-2.46203	0.0138153	0.129091
MLT1A1-int	9.16443	-0.542505	0.706887	-0.767456	0.44281	0.823231
MLT1B	456.241	0.165907	0.153917	1.0779	0.281078	0.744686
MLT1B-int	36.7231	1.98281	0.393461	5.03941	4.66957e-07	3.68896e-05
MLT1C	610.597	-0.207548	0.156239	-1.3284	0.184046	0.612782
MLT1D	856.35	0.0713565	0.144472	0.493913	0.621367	0.896503
MLT1D-int	17.68	0.786756	0.51203	1.53654	0.124405	0.527644
MLT1E	6.95595	-0.898953	0.773452	-1.16226	0.24513	0.703029
MLT1E1	7.28781	0.502157	0.786946	0.638108	0.523403	0.874065
MLT1E1A	93.0742	-0.210134	0.26963	-0.779344	0.435777	0.821511
MLT1E2	146.797	-0.2977	0.218184	-1.36445	0.172427	0.597095
MLT1E2-int	6.51601	-0.608275	0.861875	-0.705758	0.480338	0.850623
MLT1E3	63.1011	-0.53757	0.309851	-1.73493	0.0827531	0.441181
MLT1F	113.666	0.0721454	0.227169	0.317585	0.7508	0.925442
MLT1F-int	20.154	0.46492	0.506431	0.918033	0.358602	0.786931
MLT1F1	53.8536	0.32581	0.30285	1.07581	0.282011	0.744886
MLT1F1-int	9.71001	0.160761	0.670746	0.239675	0.810582	0.936937
MLT1F2	163.391	-0.0243683	0.205201	-0.118753	0.905471	0.964282
MLT1F2-int	15.685	-0.121089	0.626415	-0.193305	0.84672	0.948975
MLT1G	41.0523	-0.38668	0.459421	-0.841669	0.399974	0.811608
MLT1G1	204.599	-0.0716618	0.216172	-0.331504	0.740264	0.925442
MLT1G3	39.3248	-0.345062	0.344711	-1.00102	0.316818	0.780537
MLT1H	157.331	-0.0569375	0.202865	-0.280667	0.778966	0.926384
MLT1H-int	8.27884	-0.939275	0.714079	-1.31537	0.188387	0.615445
MLT1H1	62.9597	0.0393655	0.283493	0.138859	0.889562	0.964282
MLT1H1-int	4.03699	-1.08216	1.0242	-1.05659	0.290699
MLT1H2	73.6312	0.0190235	0.280343	0.0678579	0.945899	0.971002
MLT1I	149.666	0.0369015	0.225396	0.163719	0.869953	0.959963
MLT1I-int	12.3455	0.41903	0.601308	0.696865	0.485887	0.851282
MLT1J	316.011	-0.337378	0.193414	-1.74433	0.0811015	0.440196
MLT1J-int	12.7093	0.184171	0.610953	0.301449	0.763072	0.926131
MLT1J1	75.3388	-0.508857	0.284444	-1.78895	0.0736222	0.420906
MLT1J1-int	7.61692	-0.34949	0.744993	-0.469118	0.638985	0.900319
MLT1J2	79.4699	-0.0438768	0.271448	-0.16164	0.871589	0.959963
MLT1J2-int	5.84276	-0.229491	0.858565	-0.267296	0.789241	0.931862
MLT1K	341.113	-0.20847	0.17396	-1.19838	0.230769	0.691416
MLT1L	198.024	-0.181884	0.195756	-0.929133	0.35282	0.785753
MLT1L-int	4.8678	-1.1402	1.0161	-1.12213	0.261808	0.722257
MLT1M	36.1367	-0.174914	0.377622	-0.463199	0.643221	0.903003
MLT1N2	114.79	-0.189978	0.227188	-0.836215	0.403034	0.811608
MLT1O	110.677	-0.293177	0.249348	-1.17577	0.239685	0.694288
MLT2A1	245.269	-1.16429	0.239022	-4.87106	1.11003e-06	7.42012e-05
MLT2A2	123.863	-0.622683	0.232854	-2.67414	0.00749222	0.0856676
MLT2B1	60.2155	0.0882916	0.287478	0.307125	0.758748	0.925442
MLT2B2	36.9427	-0.52285	0.353167	-1.48046	0.13875	0.542093
MLT2B3	168.823	-0.574733	0.222623	-2.58164	0.00983318	0.0993609
MLT2B4	120.39	-0.429765	0.236891	-1.81419	0.0696486	0.417411
MLT2C1	35.948	-0.296319	0.361937	-0.818704	0.412955	0.815587
MLT2C2	16.1916	-0.16217	0.515971	-0.3143	0.753293	0.925442
MLT2D	61.7088	-0.567776	0.302663	-1.87594	0.060664	0.37655
MLT2F	38.9175	-0.541186	0.349552	-1.54823	0.121567	0.527644
MSR1	72.8572	-0.17073	0.31076	-0.549396	0.582733	0.893674
MST-int	14.2318	1.50101	0.591488	2.53768	0.011159	0.109574
MSTA	588.112	-0.352594	0.166125	-2.12246	0.033799	0.25472
MSTA-int	276.23	-0.357403	0.179855	-1.98717	0.0469037	0.32094
MSTA1	9.57594	-1.00804	0.720499	-1.39908	0.161788	0.585806
MSTB	129.229	-0.183272	0.223412	-0.82033	0.412028	0.815587
MSTB-int	44.1018	0.0987091	0.367566	0.268548	0.788277	0.931862
MSTB1	108.659	-0.186074	0.234031	-0.795082	0.426566	0.821511
MSTB1-int	12.8246	-1.14598	0.654192	-1.75174	0.0798178	0.437773
MSTB2	28.6468	-0.0336352	0.413742	-0.0812951	0.935207	0.967494
MSTC	64.1915	-0.0538576	0.283395	-0.190044	0.849275	0.949832
MSTC-int	7.91268	-0.645403	0.754751	-0.85512	0.392485	0.81014
MSTD	108.613	0.34613	0.244859	1.41359	0.157482	0.580377
MSTD-int	43.4197	-0.147487	0.35453	-0.416007	0.677405	0.915601
OldhAT1	101.418	-0.302459	0.291225	-1.03857	0.299003	0.756626
ORSL	28.0204	0.129103	0.401446	0.321596	0.747759	0.925442
ORSL-2a	21.9384	0.0203076	0.480363	0.0422755	0.966279	0.977528
ORSL-2b	19.1596	0.615201	0.510645	1.20475	0.228299	0.691416
PABL_A	7.46149	0.550668	0.772629	0.712719	0.47602	0.850623
PABL_A-int	8.98378	-0.707326	0.731624	-0.96679	0.333649	0.781573
PABL_B	6.78733	0.0934076	0.796823	0.117225	0.906682	0.96439
PABL_B-int	18.0693	0.757129	0.525662	1.44033	0.149773	0.565882
Penelope1_Vert	17.3913	0.249004	0.510283	0.487972	0.62557	0.896503
Plat_L3	67.8664	0.0991266	0.301167	0.329142	0.742049	0.925442
PRIMA4_LTR	6.38898	0.276137	0.892579	0.30937	0.75704	0.925442
PRIMA4-int	33.6196	-0.200445	0.374385	-0.535398	0.592374	0.896503
PRIMA41-int	28.9898	0.695844	0.427973	1.62591	0.103969	0.491507
Ricksha_0	10.1439	0.678704	0.674964	1.00554	0.314636	0.780537
Ricksha_b	6.61135	-0.66116	0.79392	-0.832778	0.40497	0.811608
Ricksha_c	22.2095	-0.105966	0.461905	-0.229411	0.818549	0.939656
SATR1	10.8884	-0.185754	0.642716	-0.289013	0.772571	0.926384
SATR2	5.12605	-0.946889	0.963335	-0.982928	0.325643	0.781293
SST1	359.147	-1.26836	0.216268	-5.86475	4.49801e-09	5.58396e-07
SVA_A	236.513	-0.215135	0.217838	-0.987592	0.323353	0.780537
SVA_B	396.944	-0.66246	0.19162	-3.45715	0.000545917	0.0143758
SVA_C	527.569	-0.274525	0.193901	-1.4158	0.156834	0.580377
SVA_D	3726.5	-0.179759	0.208572	-0.861858	0.388766	0.806449
SVA_E	1896.22	0.166409	0.234801	0.708722	0.478497	0.850623
SVA_F	3483.95	-0.523897	0.15565	-3.36587	0.000763016	0.0176879
TAR1	22.5266	-1.544	0.50641	-3.04891	0.00229672	0.0369601
THE1A	136.028	-0.3993	0.237639	-1.68027	0.0929039	0.466667
THE1A-int	271.843	-0.113242	0.172106	-0.657975	0.510554	0.863879
THE1B	508.473	-0.559959	0.157522	-3.55479	0.000378283	0.0113354
THE1B-int	566.615	-0.43344	0.17001	-2.5495	0.0107879	0.107755
THE1C	205.523	-0.405132	0.214586	-1.88797	0.0590297	0.369042
THE1C-int	147.035	-0.809977	0.240913	-3.36212	0.000773463	0.0176879
THE1D	485.143	0.121429	0.207255	0.585891	0.557948	0.886562
THE1D-int	353.752	-0.156044	0.167588	-0.931115	0.351794	0.785753
Tigger1	1196.19	0.175131	0.132368	1.32307	0.185813	0.615445
Tigger10	29.2695	-0.258465	0.458639	-0.563549	0.573061	0.891144
Tigger11a	7.95047	0.0919869	0.750848	0.122511	0.902494	0.964282
Tigger12	24.8035	1.42618	0.506807	2.81406	0.00489208	0.0625179
Tigger12A	9.23337	0.144466	0.673494	0.214503	0.830155	0.944504
Tigger12c	25.8439	-0.147662	0.422284	-0.349675	0.726582	0.925442
Tigger13a	48.3935	-0.0534709	0.319885	-0.167157	0.867247	0.959963
Tigger14a	31.6115	-0.0479663	0.420601	-0.114042	0.909204	0.965762
Tigger15a	137.973	0.210442	0.23224	0.906142	0.364861	0.794646
Tigger16a	45.3515	0.160743	0.339354	0.473674	0.635733	0.900319
Tigger16b	21.1395	0.276752	0.464492	0.595817	0.551297	0.883349
Tigger17	16.0111	-1.56424	0.550213	-2.84298	0.00446941	0.0608671
Tigger17a	66.8938	0.0831178	0.334703	0.248333	0.803877	0.934605
Tigger17b	9.11287	-1.29981	0.687642	-1.89024	0.0587252	0.369042
Tigger17c	17.0384	-0.0452611	0.526164	-0.0860209	0.93145	0.967006
Tigger18a	29.9253	0.352417	0.423651	0.831858	0.405489	0.811608
Tigger19a	134.637	0.358738	0.22149	1.61966	0.105306	0.494655
Tigger19b	102.77	0.231056	0.246559	0.937121	0.348697	0.783626
Tigger1a_Art	8.1656	-0.317482	0.739025	-0.429595	0.66749	0.915601
Tigger2	350.007	-0.689848	0.161816	-4.26316	2.01558e-05	0.000973078
Tigger20a	36.9274	0.233318	0.382363	0.610199	0.54173	0.882763
Tigger2a	50.3533	-0.227761	0.314499	-0.724201	0.468942	0.847216
Tigger2b_Pri	38.3861	-0.0775368	0.356662	-0.217396	0.8279	0.944153
Tigger3	40.063	-0.303427	0.367756	-0.825077	0.409328	0.813973
Tigger3a	173.129	-0.163126	0.204976	-0.795832	0.42613	0.821511
Tigger3b	231.517	-0.0449275	0.189436	-0.237165	0.812529	0.936937
Tigger3c	53.5873	-0.187597	0.361014	-0.519641	0.603314	0.896503
Tigger3d	2.86553	0.00841417	1.3145	0.00640103	0.994893
Tigger4	170.668	-0.803919	0.202647	-3.96709	7.27568e-05	0.00301074
Tigger4a	161.025	0.303647	0.203311	1.49351	0.135304	0.539353
Tigger4b	191.551	-0.275242	0.225005	-1.22327	0.221228	0.686596
Tigger5	26.5876	-0.433522	0.454517	-0.953809	0.34018	0.783626
Tigger5b	86.2937	-0.413349	0.247244	-1.67183	0.0945588	0.467742
Tigger6a	18.649	0.20817	0.505774	0.411587	0.680642	0.915601
Tigger6b	7.53183	-0.22276	0.776991	-0.286696	0.774345	0.926384
Tigger7	137.528	0.425105	0.242902	1.75011	0.0800989	0.437773
Tigger8	24.2599	-0.113233	0.468196	-0.24185	0.808896	0.936937
Tigger9a	13.9501	0.193693	0.557865	0.347204	0.728438	0.925442
Tigger9b	13.243	1.09423	0.624349	1.75259	0.0796725	0.437773
UCON105	8.6598	0.955839	0.708928	1.34829	0.177566	0.599354
UCON132b	14.3149	0.920458	0.618984	1.48705	0.137002	0.541159
UCON4	6.17493	1.48194	0.885342	1.67386	0.094158	0.467742
UCON44	4.34566	1.16094	1.02195	1.13601	0.255951	0.719811
UCON55	5.41551	-0.0489039	0.901578	-0.0542426	0.956742	0.971988
UCON70	4.85635	-0.60671	1.21905	-0.497689	0.618704	0.896503
UCON71_Crp	8.26685	0.648176	0.73062	0.887158	0.374994	0.797302
UCON74	4.71893	2.98672	1.30316	2.2919	0.0219116	0.190412
X6A_LINE	16.0016	0.70398	0.55116	1.27727	0.201507	0.646162
X6B_LINE	14.0531	0.379846	0.577866	0.657326	0.510971	0.863879
X7A_LINE	29.7768	-0.332591	0.391598	-0.849316	0.395706	0.81101
X7B_LINE	7.85596	0.370908	0.751563	0.493515	0.621649	0.896503
X7C_LINE	20.9862	0.102489	0.481577	0.212819	0.831468	0.944504
X8_LINE	5.68412	-0.73947	0.922665	-0.80145	0.422871	0.821511
X9_LINE	9.58166	0.0118857	0.688035	0.0172749	0.986217	0.990778
Zaphod	24.6538	0.0421255	0.444989	0.0946663	0.92458	0.967006
Zaphod2	21.7091	0.17107	0.458723	0.372928	0.709202	0.925442
Zaphod3	23.096	-0.22968	0.461134	-0.498076	0.61843	0.896503
