# Supplementary material for: SARS-CoV-2 infection induces epigenetic changes in the LTR69 subfamily of endogenous retroviruses
Source: Mob DNA. 2023 Sep 4;14:11. doi: 10.1186/s13100-023-00299-1 (PMC10476400; doi:10.1186/s13100-023-00299-1)
Supplement: Supplementary file 2 — Additional file 2. [file 13100_2023_299_MOESM2_ESM.xlsx]

## Sheet: Melo_Calu3_loci_DESeq2Res_full 
	baseMean	log2FoldChange	lfcSE	stat	pvalue	padj
ACRO1_dup45	42.0918	-0.396423	0.321894	-1.23153	0.218125	0.555616
ACRO1_dup64	3.61105	-1.24947	0.98995	-1.26216	0.206892	0.543171
ACRO1_dup66	4.6325	-1.29901	0.87407	-1.48616	0.137237	0.452802
ACRO1_dup70	3.30528	-1.10848	1.06024	-1.04549	0.295796	0.641711
ALR/Alpha_dup1	3.59819	-0.0483875	2.90211	-0.0166732	0.986697	0.997043
ALR/Alpha_dup10	7.49762	0.217117	1.71289	0.126755	0.899134	0.97591
ALR/Alpha_dup1337	3.18994	0.31637	2.80497	0.112789	0.910198	0.977518
ALR/Alpha_dup1338	8.38893	-0.340218	1.51093	-0.225171	0.821846	0.956827
ALR/Alpha_dup1342	11.8756	0.744826	1.55136	0.480113	0.631147	0.877426
ALR/Alpha_dup1343	7.61574	-0.487883	1.49467	-0.326416	0.74411	0.93231
ALR/Alpha_dup1344	8.63596	-0.244655	1.51549	-0.161436	0.87175	0.971782
ALR/Alpha_dup1436	3.81028	0.384093	1.02561	0.374503	0.70803	0.920823
ALR/Alpha_dup2	6.41109	0.177266	1.32015	0.134277	0.893184	0.975903
ALR/Alpha_dup225	5.99711	0.418905	1.36712	0.306414	0.75929	0.938521
ALR/Alpha_dup226	9.71563	-0.307356	1.22327	-0.251257	0.801616	0.950157
ALR/Alpha_dup234	5.35999	-0.855147	2.13382	-0.400758	0.688598	0.910212
ALR/Alpha_dup235	8.18481	-0.274263	1.49481	-0.183476	0.854424	0.966692
ALR/Alpha_dup238	9.58012	0.960461	1.94452	0.493932	0.621354	0.871933
ALR/Alpha_dup3	7.39206	-1.41678	1.32049	-1.07292	0.283306	0.627479
ALR/Alpha_dup9	7.15562	-0.54781	1.49685	-0.365975	0.714384	0.922773
Alu_dup3291	9.12222	-0.200622	0.595135	-0.337103	0.73604	0.930148
AluJb_dup10029	5.14082	-0.404095	0.810822	-0.498377	0.618218	0.870411
AluJb_dup10134	3.90685	-1.09955	0.966844	-1.13726	0.25543	0.598535
AluJb_dup101880	4.96	-0.41857	0.854942	-0.489589	0.624425	0.873649
AluJb_dup101881	8.61196	-0.757321	0.600073	-1.26205	0.206931	0.543171
AluJb_dup102108	4.02556	0.526805	0.977192	0.539101	0.589817	0.856914
AluJb_dup102122	7.96871	-0.463688	0.63952	-0.725057	0.468417	0.788196
AluJb_dup102882	6.44309	-0.00924637	0.680542	-0.0135868	0.98916	0.997539
AluJb_dup102970	11.6025	-0.637056	0.532829	-1.19561	0.231848	0.572363
AluJb_dup103293	13.0847	0.948364	0.686481	1.38149	0.16713	0.489954
AluJb_dup10364	2.26494	4.55492	3.40767	1.33667	0.181332	0.508253
AluJb_dup104034	7.40166	0.608883	0.662439	0.919154	0.358015	0.699415
AluJb_dup104159	4.52865	0.806164	1.2577	0.640982	0.521534	0.818563
AluJb_dup104712	3.17328	1.7566	1.08374	1.62087	0.105045	0.398292
AluJb_dup104794	7.30118	0.966598	1.13681	0.850274	0.395173	0.732214
AluJb_dup104829	3.51884	-0.499111	0.988701	-0.504815	0.613689	0.868887
AluJb_dup104896	10.5203	0.0576683	0.547775	0.105277	0.916156	0.979393
AluJb_dup104991	2.88735	-2.48655	1.28346	-1.93738	0.0526984	0.270916
AluJb_dup105275	4.00574	-0.344347	0.963755	-0.357297	0.720869	0.924689
AluJb_dup105917	3.73953	-1.17265	1.02181	-1.14763	0.251123	0.593936
AluJb_dup106452	2.42019	2.51028	1.38571	1.81155	0.0700557	0.321105
AluJb_dup107112	6.33912	1.3629	2.02148	0.674207	0.500179	0.807653
AluJb_dup107153	6.34882	6.06556	1.33725	4.53585	5.73727e-06	0.000331725
AluJb_dup107302	2.62646	0.506938	2.0378	0.248768	0.80354	0.950157
AluJb_dup107464	3.09545	-1.74793	1.08049	-1.61773	0.105722	0.399154
AluJb_dup107531	3.96887	-1.73235	0.986201	-1.75659	0.0789872	0.345912
AluJb_dup107535	7.13011	-0.616024	0.703677	-0.875436	0.381337	0.718915
AluJb_dup107538	6.69211	0.0533636	0.694128	0.0768787	0.93872	0.985937
AluJb_dup107539	5.32236	-0.148859	0.782489	-0.190237	0.849123	0.964869
AluJb_dup107542	28.7375	0.982027	0.35375	2.77605	0.00550238	0.0618405
AluJb_dup107543	69.6099	-0.220321	0.286548	-0.768881	0.441964	0.767361
AluJb_dup107605	3.19383	-1.07975	1.03996	-1.03826	0.299149	0.645947
AluJb_dup107624	3.24551	-5.27227	1.86571	-2.82588	0.00471511	0.0555966
AluJb_dup107626	3.03178	-4.2781	1.48998	-2.87125	0.00408847	0.0503737
AluJb_dup107667	25.1661	-0.458197	0.364755	-1.25618	0.209053	0.545241
AluJb_dup107685	5.06797	3.67744	1.18668	3.09893	0.00194219	0.02931
AluJb_dup107693	4.5937	0.228867	0.87291	0.262189	0.793176	0.948268
AluJb_dup107700	8.00068	0.0634286	0.630848	0.100545	0.919912	0.980232
AluJb_dup108010	3.39851	-1.00977	0.993233	-1.01665	0.309319	0.654651
AluJb_dup108184	3.87711	0.322279	0.926052	0.348014	0.727829	0.926401
AluJb_dup108276	3.79138	0.407787	0.934644	0.436302	0.662618	0.895209
AluJb_dup108301	3.79138	0.407787	0.934644	0.436302	0.662618	0.895209
AluJb_dup108399	3.45682	0.990087	1.03903	0.952897	0.340642	0.684136
AluJb_dup109812	8.02562	0.211967	0.626086	0.33856	0.734941	0.929744
AluJb_dup110200	5.75754	-2.17408	0.837139	-2.59703	0.00940334	0.0902532
AluJb_dup110408	18.83	-0.333385	0.426735	-0.781247	0.434657	0.759905
AluJb_dup110715	3.91017	5.33302	1.40086	3.80695	0.000140689	0.00384711
AluJb_dup110908	3.46864	-2.95987	1.20618	-2.45393	0.0141304	0.118656
AluJb_dup111007	3.56033	-0.342456	0.983261	-0.348286	0.727625	0.926401
AluJb_dup111952	6.77026	0.188969	0.700874	0.269619	0.787453	0.947538
AluJb_dup112099	36.069	-1.97548	0.359453	-5.49579	3.88954e-08	5.92569e-06
AluJb_dup113650	10.5179	0.0569165	0.553886	0.102758	0.918155	0.979968
AluJb_dup114075	2.39902	-3.90314	1.5739	-2.47991	0.0131416	0.11351
AluJb_dup114206	5.08637	0.0371804	0.803753	0.0462585	0.963104	0.991499
AluJb_dup114842	5.69413	-0.0634502	0.745073	-0.0851598	0.932134	0.984668
AluJb_dup114843	3.04232	-0.0314435	1.66308	-0.0189068	0.984915	0.996544
AluJb_dup114844	2.61519	2.44061	2.15663	1.13168	0.257771	0.600381
AluJb_dup114845	8.65346	0.365703	0.632368	0.578308	0.563056	0.841174
AluJb_dup115280	4.29487	0.547267	0.873944	0.626203	0.531182	0.823832
AluJb_dup115534	4.23917	-1.35405	0.917461	-1.47586	0.139981	0.455857
AluJb_dup115673	80.6015	-0.361021	0.25853	-1.39643	0.162584	0.483605
AluJb_dup116544	3.53403	-0.640763	1.01758	-0.629696	0.528894	0.822275
AluJb_dup116549	3.86673	0.0197418	0.906057	0.0217887	0.982616	0.996396
AluJb_dup116917	4.78817	-0.556334	0.808997	-0.687684	0.491652	0.802121
AluJb_dup117404	5.24699	-0.395873	0.761043	-0.520172	0.602944	0.864254
AluJb_dup117405	3.50463	2.58834	1.15594	2.23916	0.0251455	0.173129
AluJb_dup117406	3.0651	3.11076	1.34001	2.32145	0.0202628	0.15023
AluJb_dup117490	9.93003	-0.35647	0.611824	-0.582636	0.560139	0.84049
AluJb_dup117528	3.88334	-1.0034	0.90766	-1.10548	0.268952	0.614034
AluJb_dup117579	5.25517	0.89711	0.830198	1.0806	0.279876	0.624855
AluJb_dup117878	5.01802	0.763658	0.870654	0.877109	0.380428	0.718382
AluJb_dup117920	4.52121	0.231442	0.847269	0.273163	0.784728	0.94716
AluJb_dup117961	2.60742	-1.6899	1.27769	-1.32262	0.185962	0.514406
AluJb_dup118055	5.86614	0.121797	0.768961	0.158391	0.874149	0.972299
AluJb_dup118056	3.55572	0.697152	0.993283	0.701866	0.482763	0.797377
AluJb_dup118123	5.72429	-0.732021	0.780126	-0.938337	0.348071	0.689991
AluJb_dup118596	3.13527	1.28516	1.09592	1.17268	0.240924	0.581441
AluJb_dup120378	6.51772	0.359887	0.710607	0.506451	0.61254	0.867836
AluJb_dup12076	16.8663	-0.624951	0.441943	-1.4141	0.157333	0.476818
AluJb_dup121535	6.99116	0.878401	0.670668	1.30974	0.190284	0.520474
AluJb_dup121862	4.1277	-1.5808	0.923293	-1.71214	0.0868714	0.363184
AluJb_dup122004	22.201	1.00078	0.403596	2.47965	0.013151	0.11351
AluJb_dup122149	7.51127	0.164987	1.10595	0.149182	0.88141	0.974516
AluJb_dup123684	5.74635	-0.924013	0.739003	-1.25035	0.211171	0.547494
AluJb_dup123921	9.40101	-0.951009	0.580192	-1.63913	0.101187	0.390691
AluJb_dup124780	3.6218	-0.544838	0.968276	-0.562689	0.573647	0.847304
AluJb_dup124887	3.49053	-1.8608	1.05156	-1.76956	0.0768007	0.341102
AluJb_dup125255	3.53678	2.26069	1.09173	2.07074	0.0383832	0.225428
AluJb_dup125529	3.69695	0.445599	0.997041	0.446921	0.654932	0.891131
AluJb_dup125530	4.75281	-0.909792	0.907076	-1.00299	0.315863	0.661934
AluJb_dup125567	2.72277	1.60536	1.67673	0.957438	0.338346	0.682682
AluJb_dup126150	10.3931	0.0218211	0.553642	0.0394138	0.968561	0.993401
AluJb_dup12897	5.39059	0.595174	0.77947	0.763562	0.445128	0.76896
AluJb_dup131597	13.8338	-2.27097	0.551641	-4.11675	3.84249e-05	0.00144628
AluJb_dup131740	4.01838	-0.341105	0.892652	-0.382125	0.702369	0.918542
AluJb_dup15247	3.19093	0.264544	1.06166	0.249179	0.803222	0.950157
AluJb_dup15543	2.89058	0.137187	1.10687	0.123942	0.901361	0.976859
AluJb_dup15704	2.76769	-0.309452	2.09596	-0.147642	0.882625	0.974821
AluJb_dup15901	47.3843	2.88228	0.35397	8.14274	3.86443e-16	2.64934e-13
AluJb_dup16	2.94635	-0.381873	1.89007	-0.202042	0.839884	0.96104
AluJb_dup16105	5.02788	1.56522	0.907856	1.72409	0.0846921	0.359086
AluJb_dup16434	13.9324	0.867698	0.478942	1.8117	0.0700329	0.321105
AluJb_dup16937	7.87404	-1.98169	0.999753	-1.98218	0.0474595	0.25659
AluJb_dup16983	5.29554	-1.42907	0.796267	-1.79472	0.0726987	0.328668
AluJb_dup17043	3.37601	1.02194	1.69518	0.602853	0.546607	0.831959
AluJb_dup17046	8.65527	0.460112	0.92676	0.496474	0.61956	0.871287
AluJb_dup17372	7.17871	6.21308	1.29541	4.79624	1.61669e-06	0.000116669
AluJb_dup19330	5.03808	2.90886	1.07297	2.71105	0.00670714	0.0709759
AluJb_dup19350	12.8838	-0.323582	0.694734	-0.465764	0.641384	0.882962
AluJb_dup19389	7.84517	1.67532	0.725394	2.30953	0.0209141	0.154242
AluJb_dup19391	3.40697	2.41606	1.49137	1.62003	0.105227	0.398292
AluJb_dup19595	6.3994	-0.788193	0.719381	-1.09565	0.27323	0.617165
AluJb_dup20480	5.72572	3.19555	0.986957	3.23778	0.00120463	0.0212147
AluJb_dup21504	4.03929	4.34644	1.32721	3.27488	0.00105707	0.0193621
AluJb_dup21816	10.9371	-0.500463	0.748906	-0.668258	0.503969	0.80969
AluJb_dup22242	3.05488	1.87148	1.11865	1.67298	0.0943318	0.378352
AluJb_dup22312	6.89213	-0.778844	0.728283	-1.06942	0.284878	0.62937
AluJb_dup22645	9.35207	0.172475	0.58112	0.296798	0.766621	0.940374
AluJb_dup23271	4.36237	-0.348829	0.920197	-0.379081	0.704628	0.919064
AluJb_dup2486	4.4956	5.56801	1.39239	3.99887	6.36446e-05	0.00208485
AluJb_dup25652	8.68779	3.34293	0.827118	4.04166	5.30738e-05	0.00184566
AluJb_dup26046	3.28778	0.326382	1.026	0.318113	0.7504	0.935007
AluJb_dup26125	4.81916	-0.390138	0.810717	-0.481226	0.630356	0.876834
AluJb_dup26825	4.44632	-0.0143254	0.883057	-0.0162225	0.987057	0.997134
AluJb_dup27136	4.50849	-3.21936	1.16113	-2.7726	0.00556098	0.0624261
AluJb_dup27662	5.20801	0.664107	1.06783	0.62192	0.533995	0.825327
AluJb_dup27745	3.98167	-0.0182346	0.896078	-0.0203494	0.983765	0.996396
AluJb_dup27810	7.72096	-0.00012113	0.649174	-0.000186591	0.999851	0.999947
AluJb_dup27932	5.36991	-1.30066	0.793614	-1.6389	0.101234	0.390691
AluJb_dup28133	2.44669	-1.82508	1.84848	-0.98734	0.323476	0.67006
AluJb_dup28165	1.88827	4.29414	3.32215	1.29258	0.196157	0.527962
AluJb_dup28394	11.2336	-0.0109834	0.532079	-0.0206424	0.983531	0.996396
AluJb_dup29789	5.29442	0.269638	0.769191	0.350548	0.725928	0.92628
AluJb_dup30720	7.97369	6.38234	1.28922	4.95056	7.4001e-07	6.23882e-05
AluJb_dup31284	4.12668	0.343881	0.958906	0.358618	0.719881	0.92446
AluJb_dup31494	3.61748	0.598288	0.954409	0.626867	0.530746	0.823457
AluJb_dup31630	6.19806	-0.203792	0.741387	-0.27488	0.783409	0.946639
AluJb_dup34340	4.91732	-0.112887	0.790337	-0.142834	0.886421	0.975414
AluJb_dup3498	2.90512	0.262987	1.12639	0.233479	0.815389	0.954863
AluJb_dup3526	3.39363	-1.52019	1.07761	-1.4107	0.158332	0.478334
AluJb_dup36784	2.5034	0.842464	2.48424	0.339123	0.734517	0.9296
AluJb_dup37648	7.70571	0.189042	0.656643	0.287892	0.773429	0.942407
AluJb_dup37783	22.1785	-0.651505	0.414883	-1.57033	0.116337	0.418099
AluJb_dup37872	5.25703	2.51249	1.19782	2.09755	0.0359446	0.217185
AluJb_dup38871	4.17041	-0.745426	0.925098	-0.80578	0.42037	0.748916
AluJb_dup40066	2.04811	0.338521	2.99088	0.113184	0.909884	0.977518
AluJb_dup40068	5.01758	0.410019	0.791586	0.517971	0.604478	0.864393
AluJb_dup40111	3.18002	3.99624	1.42956	2.79543	0.00518301	0.0590814
AluJb_dup40178	11.0294	0.0373463	0.536824	0.0695689	0.944537	0.987886
AluJb_dup41550	3.96068	2.2867	1.02143	2.23872	0.0251739	0.173129
AluJb_dup41553	19.0782	0.260315	0.406518	0.640353	0.521943	0.818563
AluJb_dup41555	11.0313	1.5445	0.611576	2.52544	0.0115552	0.105025
AluJb_dup41584	21.8587	-0.0585942	0.581197	-0.100816	0.919696	0.980232
AluJb_dup41586	6.13379	-0.0347003	0.961747	-0.0360805	0.971218	0.993651
AluJb_dup41642	5.94746	2.89553	1.1429	2.53349	0.0112934	0.103628
AluJb_dup41668	4.20021	1.24931	0.891744	1.40098	0.161221	0.481905
AluJb_dup41670	12.7986	0.665601	0.498056	1.3364	0.18142	0.508253
AluJb_dup41673	4.4874	-0.67999	0.858283	-0.792268	0.428204	0.755042
AluJb_dup41684	34.9857	-1.23603	0.350695	-3.52452	0.000424243	0.00938222
AluJb_dup41971	3.80188	-0.397212	0.942698	-0.421357	0.673495	0.90194
AluJb_dup42419	6.42685	-0.674261	1.12538	-0.59914	0.549079	0.833089
AluJb_dup42420	3.17409	-5.28354	3.88237	-1.36091	0.173543	0.497614
AluJb_dup42515	3.88265	0.801666	0.931603	0.860523	0.389501	0.726637
AluJb_dup42765	3.38012	-0.217634	1.05971	-0.205372	0.837282	0.960409
AluJb_dup43881	3.02166	-2.67319	1.79485	-1.48936	0.136391	0.450787
AluJb_dup4406	6.90316	-0.189893	0.717171	-0.26478	0.791179	0.947538
AluJb_dup45	9.16935	0.0659623	0.580463	0.113637	0.909525	0.977518
AluJb_dup4525	3.90169	-0.61465	0.944376	-0.650853	0.515141	0.814339
AluJb_dup4526	4.69125	0.52316	0.843071	0.620541	0.534902	0.826064
AluJb_dup46238	7.92263	1.32347	0.650942	2.03315	0.042037	0.23924
AluJb_dup46503	11.2661	1.81461	0.588229	3.08486	0.00203645	0.0304453
AluJb_dup46513	9.44055	-0.656365	0.611624	-1.07315	0.283203	0.627466
AluJb_dup46547	6.35374	1.47724	0.981537	1.50503	0.132317	0.443514
AluJb_dup47349	5.34684	-0.838009	0.779654	-1.07485	0.282443	0.62725
AluJb_dup48266	4.43381	-0.456696	0.877818	-0.520263	0.60288	0.864254
AluJb_dup49362	16.6817	-0.604736	0.4289	-1.40997	0.158548	0.478367
AluJb_dup49399	6.4916	-0.0293553	0.733127	-0.0400412	0.96806	0.993156
AluJb_dup49594	6.44224	-0.711082	0.730474	-0.973452	0.330329	0.676444
AluJb_dup49652	17.5652	-0.657806	0.418562	-1.57159	0.116046	0.417436
AluJb_dup4989	5.99007	0.0487285	1.31717	0.036995	0.970489	0.993633
AluJb_dup50541	3.21613	-1.55009	1.05889	-1.46388	0.143226	0.460067
AluJb_dup50872	6.51438	-0.783733	0.702661	-1.11538	0.264689	0.609825
AluJb_dup50874	3.26609	2.05244	1.13759	1.8042	0.0711998	0.324793
AluJb_dup50879	4.38825	-0.930864	0.872231	-1.06722	0.285872	0.630672
AluJb_dup50881	4.43539	1.27379	0.928145	1.37241	0.169937	0.493212
AluJb_dup51442	5.11654	1.94596	0.874053	2.22637	0.0259897	0.177119
AluJb_dup51738	6.77102	0.267171	1.25132	0.213512	0.830928	0.958633
AluJb_dup52345	8.33697	4.48366	1.25926	3.56056	0.000370063	0.00855871
AluJb_dup52405	4.06944	1.96087	0.966095	2.02969	0.0423881	0.240592
AluJb_dup52537	8.83876	-0.93097	1.142	-0.815211	0.414951	0.747564
AluJb_dup53610	4.88318	0.738387	0.842421	0.876506	0.380755	0.718479
AluJb_dup53991	10.8639	-0.340983	0.58894	-0.578978	0.562604	0.841174
AluJb_dup54068	15.5773	1.33965	0.46657	2.87127	0.00408828	0.0503737
AluJb_dup56583	2.58775	4.72046	1.53468	3.07586	0.00209899	0.0310897
AluJb_dup58320	2.92054	-1.88526	1.27181	-1.48234	0.138251	0.454117
AluJb_dup58414	9.1733	-0.415109	0.579892	-0.715839	0.47409	0.79012
AluJb_dup58754	5.91233	-2.75616	0.938881	-2.93558	0.00332928	0.0437349
AluJb_dup59520	6.88549	1.27295	0.713464	1.78418	0.0743943	0.335229
AluJb_dup59834	2.49733	0.840396	2.87273	0.292542	0.769872	0.941184
AluJb_dup60048	24.6883	-1.46582	0.417627	-3.50987	0.000448318	0.00975728
AluJb_dup60113	5.70307	-6.18952	1.35634	-4.56338	5.03359e-06	0.000300665
AluJb_dup60169	18.9108	-1.48672	0.593997	-2.50291	0.0123177	0.109468
AluJb_dup60180	24.6883	-1.46582	0.417627	-3.50987	0.000448318	0.00975728
AluJb_dup60213	26.1829	-1.7413	0.568476	-3.06311	0.0021905	0.0321475
AluJb_dup60224	20.8333	-1.59469	0.598367	-2.66507	0.00769712	0.0784257
AluJb_dup60248	30.6527	-1.8858	0.588301	-3.2055	0.00134828	0.022783
AluJb_dup61319	5.07499	-0.56877	1.21317	-0.468831	0.63919	0.882476
AluJb_dup62539	4.79465	-0.409362	0.815989	-0.501676	0.615895	0.86965
AluJb_dup6338	3.68519	0.81297	0.958773	0.847928	0.396478	0.733359
AluJb_dup63755	9.80075	0.0774447	0.565461	0.136958	0.891064	0.975414
AluJb_dup63900	5.2851	-0.517354	0.85551	-0.604732	0.545357	0.830992
AluJb_dup64000	17.6235	-1.43428	0.446971	-3.20888	0.00133253	0.0225567
AluJb_dup64005	17.6235	-1.43428	0.446971	-3.20888	0.00133253	0.0225567
AluJb_dup64632	2.64972	-3.92077	1.57851	-2.48384	0.0129974	0.112691
AluJb_dup66439	33.9432	-0.42656	0.320872	-1.32938	0.183723	0.51231
AluJb_dup67344	15.0436	-0.297794	0.466311	-0.638617	0.523072	0.81933
AluJb_dup68929	5.43265	-0.762036	0.795774	-0.957604	0.338263	0.682682
AluJb_dup68930	4.5101	1.18246	0.850285	1.39067	0.164327	0.485637
AluJb_dup7026	4.47363	-0.609213	0.832953	-0.731389	0.464542	0.783873
AluJb_dup71243	5.21568	0.221014	0.769231	0.287319	0.773868	0.942407
AluJb_dup72036	14.6683	0.735977	0.481476	1.52859	0.126367	0.430934
AluJb_dup72038	3.5373	2.8246	1.17032	2.41354	0.0157985	0.127068
AluJb_dup72078	5.02387	1.11972	0.831775	1.34618	0.178245	0.503769
AluJb_dup72079	4.72619	-0.857102	0.856138	-1.00113	0.316766	0.662719
AluJb_dup72116	3.63923	2.89525	1.15668	2.50307	0.012312	0.109468
AluJb_dup72739	9.85098	-0.335845	0.54914	-0.611585	0.540813	0.828791
AluJb_dup73018	4.55704	-0.664431	0.850372	-0.781342	0.434601	0.759905
AluJb_dup73035	9.05442	0.416422	0.600433	0.693536	0.487973	0.800473
AluJb_dup73201	3.69781	0.0114657	0.960102	0.0119422	0.990472	0.997539
AluJb_dup73537	5.02995	0.955228	0.837172	1.14102	0.253863	0.597346
AluJb_dup73749	4.85012	-0.05919	0.802259	-0.0737792	0.941186	0.986852
AluJb_dup7557	5.40622	-1.09602	0.812247	-1.34936	0.177221	0.502653
AluJb_dup7568	6.15206	-0.315207	0.711472	-0.443034	0.657741	0.892145
AluJb_dup75800	11.1542	0.070029	0.537072	0.13039	0.896258	0.97591
AluJb_dup75851	4.67899	-2.24596	0.959827	-2.33996	0.0192858	0.144953
AluJb_dup77319	8.4681	-1.78107	0.646909	-2.75321	0.00590147	0.0649568
AluJb_dup7739	3.76932	-0.367834	0.962907	-0.382004	0.702459	0.918542
AluJb_dup77803	4.22879	-0.858449	0.91283	-0.940425	0.347	0.68954
AluJb_dup78035	4.01827	-0.873714	1.87478	-0.466037	0.641189	0.882961
AluJb_dup78036	13.6189	-0.764719	0.530392	-1.4418	0.149359	0.467578
AluJb_dup78077	10.3196	-0.685926	0.550609	-1.24576	0.212853	0.548517
AluJb_dup78224	4.23939	-1.20112	1.37009	-0.876677	0.380662	0.718479
AluJb_dup78253	2.86108	0.435642	2.72666	0.159771	0.873061	0.971794
AluJb_dup78692	4.58132	-0.99071	0.902796	-1.09738	0.272475	0.616381
AluJb_dup79626	4.71971	-0.280763	0.848933	-0.330725	0.740852	0.930674
AluJb_dup8022	13.6625	0.624732	0.497851	1.25486	0.209531	0.545895
AluJb_dup80602	3.28328	-0.56017	1.03005	-0.543826	0.586561	0.854629
AluJb_dup80607	4.36293	-1.43891	0.909059	-1.58285	0.113455	0.411542
AluJb_dup81368	12.5462	-0.756767	0.523241	-1.44631	0.148092	0.466703
AluJb_dup82	3.24133	1.86081	1.11703	1.66586	0.0957423	0.381301
AluJb_dup83825	6.13113	-0.649522	0.743212	-0.873939	0.382151	0.719476
AluJb_dup83832	5.44802	2.70883	0.927276	2.92128	0.00348596	0.045092
AluJb_dup84764	3.19879	2.88944	1.24173	2.32694	0.0199684	0.148871
AluJb_dup85339	4.31552	0.652105	0.872029	0.747802	0.454579	0.776837
AluJb_dup86105	6.26656	-0.248606	0.7147	-0.347847	0.727955	0.926401
AluJb_dup86128	3.83185	2.83457	1.19798	2.36614	0.0179748	0.139019
AluJb_dup86394	5.75323	-0.627443	0.762333	-0.823056	0.410476	0.74314
AluJb_dup86528	3.32483	3.98796	1.37537	2.89956	0.00373686	0.0473796
AluJb_dup87144	11.2067	3.34603	0.714502	4.68302	2.82684e-06	0.000189734
AluJb_dup87145	6.40839	5.12109	1.24645	4.10855	3.98154e-05	0.0014812
AluJb_dup87146	2.51932	4.70769	3.44607	1.3661	0.171907	0.496976
AluJb_dup87210	2.87573	-2.19216	1.23425	-1.77611	0.0757151	0.337883
AluJb_dup90821	14.6314	0.263149	0.480447	0.547716	0.583887	0.853998
AluJb_dup92354	6.80616	0.567618	0.687746	0.825331	0.409184	0.743094
AluJb_dup92514	4.8923	0.354493	0.872479	0.406306	0.684518	0.90884
AluJb_dup92890	2.92293	-1.43636	1.14126	-1.25857	0.208184	0.544613
AluJb_dup93239	4.13597	0.55819	0.91424	0.610551	0.541497	0.82945
AluJb_dup94878	6.87153	-0.467963	0.697043	-0.671354	0.501995	0.807848
AluJb_dup9610	3.06797	-1.60119	1.14326	-1.40054	0.161352	0.481997
AluJb_dup97040	37.8421	0.425627	0.321237	1.32496	0.185184	0.513308
AluJb_dup97086	5.55924	0.19767	0.756195	0.2614	0.793784	0.948268
AluJb_dup980	4.39842	-0.293164	0.862732	-0.339808	0.734001	0.9296
AluJb_dup98003	14.8994	-0.231844	0.475702	-0.487373	0.625994	0.874629
AluJb_dup98955	3.23363	3.15478	1.29092	2.44383	0.0145321	0.121181
AluJb_dup99460	3.11633	0.551923	1.078	0.511986	0.608661	0.865753
AluJb_dup99512	4.07625	0.227907	0.896543	0.254206	0.799336	0.949828
AluJb_dup99583	3.17056	-0.909403	1.10741	-0.8212	0.411532	0.743998
AluJo_dup11099	4.1307	3.57248	1.24996	2.85808	0.0042621	0.0517818
AluJo_dup11205	7.6016	-0.693542	0.708615	-0.97873	0.327714	0.674962
AluJo_dup11206	6.43484	-1.9322	1.20953	-1.59748	0.110158	0.407021
AluJo_dup11401	5.92225	-0.312261	0.746968	-0.418038	0.675919	0.904304
AluJo_dup12083	18.8281	-0.426483	0.44654	-0.955083	0.339536	0.6836
AluJo_dup13139	4.24869	0.14303	0.905264	0.157998	0.874458	0.972314
AluJo_dup13260	3.7975	0.614845	0.980979	0.626767	0.530812	0.823457
AluJo_dup1337	54.5772	-1.62894	0.286493	-5.68578	1.30215e-08	2.71696e-06
AluJo_dup1408	4.89431	5.6899	1.38414	4.11079	3.94302e-05	0.00147833
AluJo_dup15422	5.43214	0.662391	0.755709	0.876516	0.380749	0.718479
AluJo_dup16187	17.2065	-0.762463	0.453702	-1.68054	0.0928529	0.375587
AluJo_dup16273	3.94406	-2.65188	1.08834	-2.43662	0.0148252	0.122772
AluJo_dup1833	10.4952	1.6433	0.596707	2.75395	0.00588809	0.0648839
AluJo_dup18731	17.1329	2.42632	0.500984	4.84311	1.27821e-06	9.73672e-05
AluJo_dup19731	7.00938	0.405845	0.690764	0.58753	0.556848	0.838243
AluJo_dup19804	6.20354	-1.39961	1.09167	-1.28207	0.199817	0.533773
AluJo_dup20793	6.10771	-0.0352382	0.698295	-0.0504632	0.959753	0.991241
AluJo_dup20856	5.80477	0.239273	0.745238	0.32107	0.748158	0.933834
AluJo_dup21592	6.52406	-0.535792	0.696696	-0.769047	0.441865	0.767328
AluJo_dup22040	7.19165	1.14819	0.699302	1.64191	0.100608	0.390243
AluJo_dup22363	5.17341	3.54054	1.10911	3.19224	0.00141174	0.0236061
AluJo_dup22425	3.99248	-0.0323426	0.894471	-0.0361584	0.971156	0.993651
AluJo_dup22513	9.93312	-1.49768	0.58696	-2.55159	0.0107232	0.100118
AluJo_dup23046	9.84987	1.36463	0.639959	2.13237	0.032976	0.20616
AluJo_dup23093	4.15739	0.202193	0.873153	0.231567	0.816874	0.95517
AluJo_dup2316	9.18859	-1.05935	1.02151	-1.03704	0.299717	0.646446
AluJo_dup23757	11.3944	-0.593796	0.518153	-1.14598	0.251801	0.594514
AluJo_dup23767	5.82698	-1.08465	0.787945	-1.37655	0.16865	0.492157
AluJo_dup23954	50.6307	0.0849942	0.485976	0.174894	0.861163	0.968347
AluJo_dup24071	8.07488	-0.131839	0.615154	-0.214319	0.830298	0.958633
AluJo_dup24235	4.50656	0.629495	0.824898	0.763118	0.445393	0.769278
AluJo_dup26477	5.78891	1.72287	0.812842	2.11956	0.034043	0.210103
AluJo_dup26685	3.27689	0.592631	1.08668	0.545359	0.585507	0.854529
AluJo_dup26686	27.9267	0.447216	0.350271	1.27677	0.201683	0.536166
AluJo_dup26687	7.10862	0.561692	0.668007	0.840847	0.400434	0.735853
AluJo_dup26695	5.8016	-0.997976	0.759323	-1.3143	0.188746	0.519119
AluJo_dup26825	8.10068	0.0798304	1.41612	0.0563725	0.955045	0.99034
AluJo_dup27073	81.967	-0.53734	0.272636	-1.97091	0.0487347	0.259288
AluJo_dup27570	4.40774	-1.52026	0.942118	-1.61366	0.106601	0.401079
AluJo_dup27910	3.61814	1.10369	1.01968	1.08238	0.279082	0.623936
AluJo_dup29316	7.36703	-1.2056	0.66093	-1.8241	0.0681365	0.316541
AluJo_dup29388	5.77027	-0.57769	0.78618	-0.734806	0.462458	0.782335
AluJo_dup29406	4.75943	0.224973	1.31504	0.171077	0.864163	0.968699
AluJo_dup30164	6.48156	0.600264	0.955797	0.628025	0.529988	0.822871
AluJo_dup30527	4.90742	0.877153	0.846878	1.03575	0.300319	0.646698
AluJo_dup30554	6.08917	0.438021	0.981995	0.446053	0.655559	0.891471
AluJo_dup30565	3.89885	0.418142	0.982537	0.425574	0.670418	0.900768
AluJo_dup33027	4.24831	2.04002	1.00096	2.03805	0.0415445	0.238198
AluJo_dup35701	6.62486	1.72527	0.748454	2.30511	0.0211604	0.155155
AluJo_dup35985	5.11671	-0.286591	0.790094	-0.36273	0.716806	0.923478
AluJo_dup36049	5.40657	-0.440595	0.765689	-0.575423	0.565005	0.842068
AluJo_dup36101	4.52303	-0.207565	0.827749	-0.250759	0.802001	0.950157
AluJo_dup38587	5.17311	1.70537	0.878383	1.94149	0.0521994	0.269947
AluJo_dup39817	4.73493	-0.0387047	0.820932	-0.0471472	0.962396	0.991499
AluJo_dup39996	5.77134	-1.2346	1.28441	-0.96122	0.336442	0.681403
AluJo_dup4014	12.2493	-0.0539782	0.509712	-0.105899	0.915662	0.979393
AluJo_dup4165	10.9561	0.0828614	0.523974	0.15814	0.874346	0.972306
AluJo_dup42037	2.76906	1.32118	1.21187	1.0902	0.275623	0.61954
AluJo_dup42314	18.8655	-0.0931852	0.432673	-0.215371	0.829478	0.958213
AluJo_dup4278	6.41191	-0.521625	0.749184	-0.696257	0.486268	0.799588
AluJo_dup4279	6.05304	-2.34741	0.817389	-2.87184	0.00408094	0.0503737
AluJo_dup43064	8.62811	0.260713	0.650325	0.400897	0.688496	0.910212
AluJo_dup43993	5.23377	0.0705002	0.799008	0.0882347	0.92969	0.983052
AluJo_dup44234	5.73834	-1.33069	0.77194	-1.72382	0.0847396	0.359086
AluJo_dup44265	4.36662	-0.465597	0.877799	-0.530415	0.595824	0.860711
AluJo_dup44680	2.84322	3.267	1.37988	2.3676	0.0179039	0.138813
AluJo_dup4497	19.8333	-0.0607471	0.545407	-0.111379	0.911315	0.977862
AluJo_dup4607	6.68043	0.131844	1.42221	0.0927036	0.926139	0.982317
AluJo_dup46255	6.13217	0.0857198	0.727408	0.117843	0.906192	0.977518
AluJo_dup46513	6.68389	1.28382	0.74906	1.7139	0.0865464	0.363165
AluJo_dup46668	12.566	-1.3977	0.556081	-2.51348	0.0119547	0.107637
AluJo_dup46919	3.61355	4.28428	1.3629	3.1435	0.00166938	0.0262237
AluJo_dup47113	3.50324	0.426999	0.965108	0.442436	0.658174	0.892145
AluJo_dup47191	8.52534	0.0168855	0.6434	0.0262442	0.979063	0.996082
AluJo_dup47289	2.96027	-0.32132	1.09645	-0.293056	0.769479	0.940974
AluJo_dup48641	6.48425	-1.38307	1.09766	-1.26002	0.207661	0.543978
AluJo_dup52021	4.26481	5.43878	1.38352	3.93112	8.45526e-05	0.00261786
AluJo_dup52362	5.38413	-1.02026	0.821556	-1.24187	0.214286	0.550469
AluJo_dup52396	5.57251	-0.80049	0.802623	-0.997343	0.318598	0.664906
AluJo_dup52825	3.88899	-0.767718	0.956136	-0.802938	0.422011	0.749946
AluJo_dup53071	2.86978	0.267899	1.53221	0.174845	0.861201	0.968347
AluJo_dup53897	3.4364	-0.476933	1.04396	-0.45685	0.647779	0.887437
AluJo_dup5511	6.91628	0.140427	0.656998	0.21374	0.83075	0.958633
AluJo_dup55791	6.10316	1.52016	0.801297	1.89712	0.0578116	0.287501
AluJo_dup5599	3.26276	-0.0131854	1.99949	-0.00659439	0.994738	0.99898
AluJo_dup58634	4.54062	-1.0287	0.851477	-1.20814	0.226994	0.565894
AluJo_dup59064	3.51036	0.304255	0.969474	0.313835	0.753646	0.935711
AluJo_dup59505	3.36558	5.14457	1.44678	3.55588	0.000376721	0.00867091
AluJo_dup59977	9.15003	0.334149	0.587161	0.569093	0.569293	0.844655
AluJo_dup59978	7.28013	-0.6932	0.708769	-0.978034	0.328058	0.674962
AluJo_dup60008	16.382	1.34294	0.457564	2.93497	0.00333577	0.0437387
AluJo_dup60015	4.44678	1.5692	1.73075	0.906659	0.364587	0.706378
AluJo_dup60463	4.11693	1.59192	1.24017	1.28362	0.199274	0.533063
AluJo_dup60843	14.9997	-0.240854	0.462936	-0.520275	0.602872	0.864254
AluJo_dup60930	43.5414	-0.0681853	0.292514	-0.233101	0.815683	0.954863
AluJo_dup60932	54.1812	-0.165451	0.267076	-0.619491	0.535593	0.826532
AluJo_dup61909	6.4896	0.274794	0.746537	0.368092	0.712804	0.921888
AluJo_dup62776	6.09805	-0.0244922	0.715541	-0.034229	0.972695	0.993813
AluJo_dup63228	3.84107	1.14778	0.965657	1.1886	0.234596	0.574694
AluJo_dup63315	4.9653	0.100682	0.810916	0.124159	0.90119	0.976859
AluJo_dup64901	4.93552	-0.902764	1.78204	-0.506591	0.612442	0.867836
AluJo_dup64902	5.38551	-0.979775	0.783495	-1.25052	0.21111	0.547494
AluJo_dup65145	7.15988	0.669927	0.657765	1.01849	0.308445	0.653736
AluJo_dup65243	21.6967	1.18825	0.439079	2.70623	0.00680525	0.0716438
AluJo_dup65264	7.15988	0.669927	0.657765	1.01849	0.308445	0.653736
AluJo_dup65271	7.15988	0.669927	0.657765	1.01849	0.308445	0.653736
AluJo_dup65407	4.30546	-0.893105	0.93691	-0.953245	0.340466	0.684068
AluJo_dup65411	2.3793	-1.88418	1.3433	-1.40264	0.160723	0.481035
AluJo_dup65418	3.77663	-0.8377	0.952108	-0.879837	0.378947	0.717609
AluJo_dup65585	4.36395	-0.599692	0.922267	-0.650237	0.515539	0.814401
AluJo_dup65770	11.3422	0.177797	0.52708	0.337325	0.735872	0.930148
AluJo_dup65793	2.99831	-0.013703	1.12678	-0.0121612	0.990297	0.997539
AluJo_dup65897	6.108	0.341074	1.13952	0.299314	0.7647	0.940013
AluJo_dup65935	4.78677	-1.86429	0.924965	-2.01553	0.0438491	0.24607
AluJo_dup66061	4.8219	1.07862	0.8219	1.31235	0.189402	0.51969
AluJo_dup66563	4.76877	-0.212679	0.813253	-0.261516	0.793695	0.948268
AluJo_dup67041	4.38324	0.0977467	0.934727	0.104572	0.916715	0.979393
AluJo_dup67093	12.4953	0.677151	0.494107	1.37045	0.170545	0.494232
AluJo_dup67216	4.36688	-0.237086	0.871112	-0.272164	0.785496	0.94732
AluJo_dup67460	4.69206	1.50009	0.869645	1.72494	0.0845377	0.359023
AluJo_dup69166	5.37513	0.0169564	0.757773	0.0223766	0.982148	0.996396
AluJo_dup6960	4.29661	0.196608	0.853756	0.230286	0.81787	0.955369
AluJo_dup69841	5.93079	3.01058	0.949347	3.17122	0.00151802	0.02457
AluJo_dup70566	10.7918	-0.845089	0.866941	-0.974794	0.329662	0.675816
AluJo_dup70570	4.2524	-0.108405	0.850409	-0.127474	0.898565	0.97591
AluJo_dup70692	15.1721	-0.666685	0.450938	-1.47844	0.13929	0.455454
AluJo_dup70789	5.3221	-0.914613	0.788385	-1.16011	0.246004	0.586912
AluJo_dup70790	6.14713	0.727458	0.977164	0.744459	0.456599	0.778415
AluJo_dup70953	3.6861	4.305	1.35427	3.17884	0.00147867	0.0241675
AluJo_dup70954	2.95505	3.04593	1.35268	2.25178	0.0243363	0.169629
AluJo_dup71188	54.972	0.116265	0.43184	0.269232	0.787751	0.947538
AluJo_dup71357	4.88998	-0.0989144	0.846418	-0.116862	0.906969	0.977518
AluJo_dup71877	7.64344	0.106353	0.641781	0.165716	0.868381	0.970172
AluJo_dup71899	8.35648	2.07493	1.21437	1.70865	0.0875165	0.36426
AluJo_dup72335	4.1413	-1.5759	0.911389	-1.72912	0.0837882	0.357263
AluJo_dup72812	3.58533	1.83531	1.09436	1.67706	0.0935303	0.376553
AluJo_dup72818	3.82184	1.61348	1.02751	1.57027	0.116352	0.418099
AluJo_dup72894	7.23151	0.233891	0.685527	0.341184	0.732965	0.929449
AluJo_dup73027	11.0589	0.137694	1.00154	0.137482	0.89065	0.975414
AluJo_dup73095	7.06312	0.279511	0.914717	0.305571	0.759931	0.938681
AluJo_dup73120	3.58392	0.959776	0.988799	0.970648	0.331723	0.678075
AluJo_dup73307	4.35186	0.880924	0.879978	1.00108	0.316791	0.662719
AluJo_dup74243	8.14978	-1.31961	0.667233	-1.97774	0.047958	0.257076
AluJo_dup751	9.93841	-0.503846	0.572975	-0.879352	0.379211	0.717609
AluJo_dup75291	8.18748	0.674484	0.682101	0.988833	0.322745	0.669803
AluJo_dup75520	6.60092	0.305465	0.727575	0.419839	0.674603	0.90292
AluJo_dup75587	16.3118	0.935408	0.692022	1.3517	0.176471	0.501114
AluJo_dup75681	3.90408	1.70061	0.980288	1.73481	0.0827746	0.35423
AluJo_dup76461	10.2958	-0.7823	0.554706	-1.4103	0.158452	0.478367
AluJo_dup76630	7.62762	3.99378	1.01349	3.94063	8.12685e-05	0.00255743
AluJo_dup76631	5.39079	2.43774	0.925779	2.63317	0.00845911	0.08431
AluJo_dup76739	13.189	-0.0117566	0.750167	-0.0156719	0.987496	0.997368
AluJo_dup76972	72.5246	-1.6796	0.261722	-6.4175	1.38526e-10	4.28896e-08
AluJo_dup77179	2.88294	-0.77231	1.8148	-0.425562	0.670427	0.900768
AluJo_dup77560	9.87641	0.547841	0.565245	0.96921	0.33244	0.678496
AluJo_dup77562	11.7223	0.253936	0.543134	0.467538	0.640115	0.882607
AluJo_dup77847	5.92798	-0.88119	0.761971	-1.15646	0.247493	0.588853
AluJo_dup78121	8.71189	-0.390734	0.618332	-0.631916	0.527442	0.821713
AluJo_dup78125	3.72953	-1.08459	0.977487	-1.10957	0.267184	0.612182
AluJo_dup78142	8.71189	-0.390734	0.618332	-0.631916	0.527442	0.821713
AluJo_dup8108	6.03753	0.153468	0.769365	0.199473	0.841893	0.962261
AluJo_dup8423	4.20486	-0.215776	0.908649	-0.23747	0.812292	0.953686
AluJo_dup9666	4.00183	-0.0462733	1.23146	-0.0375759	0.970026	0.993607
AluJr_dup10024	5.05804	0.666982	0.8134	0.819993	0.41222	0.744592
AluJr_dup10310	3.6361	-0.570155	0.937883	-0.607917	0.543243	0.830464
AluJr_dup10986	2.3919	1.76798	1.34534	1.31415	0.188797	0.519119
AluJr_dup11082	3.18698	5.00505	1.47554	3.39202	0.000693799	0.0139897
AluJr_dup11465	4.36001	-0.971407	0.910994	-1.06632	0.286281	0.631226
AluJr_dup12107	2.70234	2.96476	1.35794	2.18327	0.0290161	0.189196
AluJr_dup13117	4.32939	0.407862	0.878714	0.464158	0.642534	0.883911
AluJr_dup13677	4.35949	-0.463627	0.877615	-0.528281	0.597304	0.861705
AluJr_dup13701	4.17948	0.874937	1.7272	0.506565	0.61246	0.867836
AluJr_dup14216	5.49794	-0.64001	0.786137	-0.81412	0.415576	0.747928
AluJr_dup15373	3.53479	1.23726	1.05937	1.16792	0.242838	0.583997
AluJr_dup16322	5.11507	0.608007	0.848419	0.716636	0.473599	0.78984
AluJr_dup1645	15.4249	-0.294745	0.466622	-0.631656	0.527611	0.821814
AluJr_dup16608	9.06283	2.8877	0.741426	3.89479	9.82853e-05	0.00290259
AluJr_dup17093	3.73559	2.72699	1.16273	2.34534	0.0190098	0.143779
AluJr_dup17097	3.26198	5.03288	1.48499	3.38916	0.000701079	0.0140888
AluJr_dup17425	2.59716	-0.478886	1.91332	-0.25029	0.802363	0.950157
AluJr_dup1853	3.92617	0.35324	0.96015	0.367901	0.712947	0.921888
AluJr_dup19311	3.08916	-0.674094	2.01838	-0.333977	0.738397	0.930294
AluJr_dup19667	5.13975	-0.0426195	0.875354	-0.0486884	0.961168	0.991433
AluJr_dup2017	4.45433	-1.96541	0.987564	-1.99016	0.046573	0.253708
AluJr_dup2062	5.93039	-0.485211	1.24815	-0.388745	0.697465	0.915366
AluJr_dup22210	4.88799	0.782455	0.833223	0.939071	0.347694	0.689883
AluJr_dup22211	3.96642	1.13847	0.92569	1.22986	0.21875	0.55596
AluJr_dup22493	4.73011	-0.723284	0.808865	-0.894196	0.371217	0.71117
AluJr_dup22570	4.43392	-0.725237	0.839921	-0.863459	0.387885	0.72515
AluJr_dup22981	5.4907	0.700238	0.835242	0.838365	0.401826	0.737141
AluJr_dup23909	2.76659	-0.642871	1.22506	-0.524769	0.599744	0.863524
AluJr_dup24080	4.41059	0.467703	0.846619	0.552436	0.58065	0.851632
AluJr_dup24277	4.43352	1.90218	0.941422	2.02054	0.043327	0.243473
AluJr_dup25063	4.62594	2.59484	1.31163	1.97833	0.0478917	0.256939
AluJr_dup25101	6.12696	-0.117292	0.75078	-0.156227	0.875854	0.972654
AluJr_dup26086	9.97805	0.274801	0.562714	0.48835	0.625302	0.874239
AluJr_dup26099	25.386	0.135107	0.359776	0.375532	0.707265	0.920373
AluJr_dup26101	4.18814	5.41377	1.7208	3.14608	0.00165477	0.0261167
AluJr_dup26118	4.48052	-0.790863	1.15063	-0.687328	0.491876	0.802145
AluJr_dup26151	11.6558	2.56312	0.633498	4.04599	5.21032e-05	0.00181864
AluJr_dup26152	6.12066	2.49072	0.84722	2.93988	0.00328343	0.0434082
AluJr_dup26384	4.79658	1.25864	1.4681	0.857326	0.391265	0.728558
AluJr_dup26584	18.8608	-0.022823	0.448667	-0.0508685	0.95943	0.991241
AluJr_dup26656	24.0179	-0.35665	0.389006	-0.916824	0.359235	0.701655
AluJr_dup2826	5.6279	-1.10841	0.765476	-1.44801	0.147616	0.466703
AluJr_dup28361	3.01454	-2.07404	1.19527	-1.73521	0.0827042	0.35423
AluJr_dup29135	5.17187	-0.0129269	0.785347	-0.01646	0.986867	0.997048
AluJr_dup29288	6.35765	-0.503523	0.768226	-0.655437	0.512187	0.813902
AluJr_dup29307	4.80731	-1.48912	0.853736	-1.74424	0.0811165	0.350494
AluJr_dup30003	2.89029	1.51072	1.17935	1.28097	0.200204	0.534179
AluJr_dup30051	5.04019	5.7126	1.35402	4.21898	2.4541e-05	0.0010066
AluJr_dup30617	3.92267	0.927185	0.92199	1.00563	0.314592	0.660787
AluJr_dup30676	5.43539	-0.471853	0.793923	-0.594331	0.552291	0.835745
AluJr_dup30890	21.6916	0.486109	0.408842	1.18899	0.234444	0.574694
AluJr_dup30900	6.69364	-0.350067	0.674787	-0.518782	0.603913	0.864288
AluJr_dup32183	4.64162	-1.57685	0.853397	-1.84773	0.0646417	0.305932
AluJr_dup32666	9.17119	-0.570344	0.587658	-0.970536	0.331779	0.678075
AluJr_dup33329	24.5112	0.65966	0.370257	1.78163	0.07481	0.336155
AluJr_dup3363	5.19633	0.1496	0.780323	0.191716	0.847965	0.964869
AluJr_dup33988	3.70784	-0.945178	0.980374	-0.964099	0.334996	0.680054
AluJr_dup33990	6.86452	0.78269	1.11943	0.699189	0.484434	0.798391
AluJr_dup34042	5.26003	1.16855	0.824275	1.41767	0.156287	0.474854
AluJr_dup34046	6.86452	0.78269	1.11943	0.699189	0.484434	0.798391
AluJr_dup34048	5.33599	-1.01077	1.04814	-0.96435	0.33487	0.679942
AluJr_dup34072	5.38722	1.21543	0.811153	1.4984	0.134029	0.447136
AluJr_dup34076	8.38101	1.213	1.18029	1.02771	0.304087	0.650608
AluJr_dup34078	4.29389	-1.06353	0.916553	-1.16036	0.245902	0.586912
AluJr_dup34446	12.9929	-0.356073	0.518643	-0.686547	0.492368	0.802335
AluJr_dup34744	3.55479	-1.43934	1.01311	-1.42071	0.155401	0.474854
AluJr_dup35107	5.56921	-0.541797	1.7	-0.318703	0.749952	0.93481
AluJr_dup3518	4.25939	0.472126	0.883678	0.534273	0.593153	0.858884
AluJr_dup35565	9.86505	-0.987425	0.609694	-1.61954	0.10533	0.398487
AluJr_dup36834	5.99358	-2.03906	0.815489	-2.50042	0.0124047	0.109936
AluJr_dup36857	2.96901	0.790938	1.14363	0.691604	0.489186	0.801443
AluJr_dup3884	3.39739	-0.870802	1.04246	-0.835331	0.403531	0.738295
AluJr_dup39103	5.86342	-0.321974	1.04761	-0.307341	0.758584	0.938117
AluJr_dup39147	5.7468	1.00897	0.807691	1.2492	0.211593	0.54804
AluJr_dup3971	11.1422	-0.280351	1.02529	-0.273437	0.784518	0.947145
AluJr_dup40145	3.76394	-0.765386	0.928806	-0.824053	0.409909	0.743094
AluJr_dup40222	3.89113	-0.635575	0.901033	-0.705385	0.480571	0.795765
AluJr_dup41105	15.3883	0.285992	0.475528	0.60142	0.547561	0.832618
AluJr_dup41281	4.36117	-1.46604	0.897729	-1.63305	0.102458	0.393537
AluJr_dup41600	2.47123	3.5115	1.49705	2.34561	0.0189958	0.143779
AluJr_dup4189	7.66083	0.137778	0.677184	0.203457	0.838778	0.96104
AluJr_dup42017	3.07288	0.507421	1.09521	0.46331	0.643142	0.884464
AluJr_dup4240	6.08171	-0.173724	0.717341	-0.242178	0.808642	0.951963
AluJr_dup4241	12.2105	-0.536232	0.507931	-1.05572	0.291097	0.637743
AluJr_dup42573	6.47026	-1.17414	0.712739	-1.64737	0.0994823	0.387513
AluJr_dup43228	17.2665	0.323674	0.434634	0.744704	0.456451	0.778415
AluJr_dup44982	5.1081	0.0895206	0.820468	0.109109	0.913116	0.978135
AluJr_dup4651	3.42558	0.0458604	0.970022	0.0472776	0.962292	0.991499
AluJr_dup47807	3.30012	-0.474381	1.06786	-0.444233	0.656874	0.891877
AluJr_dup48451	3.77227	0.130798	0.936242	0.139705	0.888893	0.975414
AluJr_dup48466	8.15141	1.335	0.668688	1.99644	0.0458859	0.251521
AluJr_dup48474	8.01101	-0.0957371	0.648868	-0.147545	0.882702	0.974821
AluJr_dup48495	11.194	1.1119	0.55657	1.99777	0.0457416	0.25116
AluJr_dup48934	3.64554	-0.710568	0.962496	-0.738256	0.460359	0.78052
AluJr_dup49215	22.4484	-0.232345	0.394952	-0.588287	0.556339	0.838133
AluJr_dup51332	7.19119	1.60273	0.701873	2.2835	0.0224008	0.161868
AluJr_dup51960	4.43545	0.987329	1.1694	0.844308	0.398497	0.734545
AluJr_dup52355	4.50668	0.841553	0.874701	0.962104	0.335997	0.681077
AluJr_dup52376	2.8016	3.20676	1.37323	2.3352	0.0195327	0.146579
AluJr_dup52496	3.52043	0.732543	1.1003	0.665768	0.50556	0.809879
AluJr_dup53606	4.60546	1.18384	0.84552	1.40014	0.161472	0.482206
AluJr_dup54425	6.03871	0.87517	0.718453	1.21813	0.223174	0.561334
AluJr_dup5712	213.768	-0.56512	0.218412	-2.5874	0.00967027	0.0923535
AluJr_dup57509	7.78773	3.3401	0.855648	3.90359	9.47768e-05	0.00282506
AluJr_dup58484	4.17428	0.199329	0.884468	0.225366	0.821695	0.956767
AluJr_dup58532	8.43838	0.0570602	0.601829	0.0948114	0.924465	0.982189
AluJr_dup6048	5.52014	0.306217	0.797805	0.383824	0.701109	0.917541
AluJr_dup60510	8.53805	0.757214	0.604954	1.25169	0.210684	0.546673
AluJr_dup60896	9.27784	-0.886237	0.588776	-1.50522	0.132268	0.443514
AluJr_dup6126	4.84131	0.00738763	0.845186	0.00874083	0.993026	0.998309
AluJr_dup61725	4.44102	-0.841458	0.878521	-0.957811	0.338158	0.682682
AluJr_dup62512	4.70523	-0.0789597	0.881761	-0.0895478	0.928647	0.982645
AluJr_dup6377	4.23574	-0.357549	0.917681	-0.389623	0.696816	0.915366
AluJr_dup64251	3.64373	0.63747	0.973314	0.654948	0.512501	0.814153
AluJr_dup65778	5.89335	0.129879	0.776069	0.167355	0.867091	0.969856
AluJr_dup66067	6.50941	-0.243884	0.951161	-0.256406	0.797637	0.949259
AluJr_dup66069	6.1399	-0.51792	0.739513	-0.700352	0.483707	0.798113
AluJr_dup66259	3.64199	5.23733	3.63659	1.44017	0.149818	0.467578
AluJr_dup66532	15.6373	0.0207363	0.44081	0.0470413	0.96248	0.991499
AluJr_dup66658	30.3778	-0.233831	0.349863	-0.668349	0.503911	0.80969
AluJr_dup66753	30.2638	-0.261221	0.349695	-0.746997	0.455065	0.777036
AluJr_dup66759	20.5643	-0.140321	0.396596	-0.353814	0.723478	0.925724
AluJr_dup66821	3.29802	1.82948	1.06961	1.71042	0.0871879	0.363578
AluJr_dup67070	8.63707	-1.7374	0.641514	-2.70828	0.00676334	0.0714131
AluJr_dup67263	6.64769	-1.07021	0.721051	-1.48424	0.137744	0.453407
AluJr_dup67803	13.612	0.382995	0.490879	0.780223	0.435259	0.760037
AluJr_dup67804	8.48136	-0.325952	0.632133	-0.515637	0.606108	0.864589
AluJr_dup67903	3.82821	-1.42326	0.961884	-1.47966	0.138964	0.454594
AluJr_dup67905	4.8495	2.36877	0.932525	2.54017	0.0110798	0.102156
AluJr_dup69677	5.11761	2.23682	0.898442	2.48966	0.0127864	0.111771
AluJr_dup69678	3.6197	1.40045	0.997454	1.40403	0.16031	0.48068
AluJr_dup70134	5.97418	0.861311	0.775173	1.11112	0.266516	0.611632
AluJr_dup70605	2.66696	-1.57554	1.86813	-0.843383	0.399014	0.734995
AluJr_dup70946	14.0743	-0.175781	0.480398	-0.365907	0.714434	0.922773
AluJr_dup71590	3.80237	-0.931867	0.920572	-1.01227	0.311409	0.656614
AluJr_dup71615	3.17252	-0.326054	1.09455	-0.297887	0.765789	0.940333
AluJr_dup71784	3.56898	-1.36566	1.41004	-0.968524	0.332783	0.678574
AluJr_dup71842	23.1289	0.0652449	0.405399	0.16094	0.872141	0.971782
AluJr_dup71843	36.6523	-0.399013	0.757538	-0.526724	0.598385	0.862532
AluJr_dup71845	286.409	-0.0273398	0.235749	-0.11597	0.907676	0.977518
AluJr_dup71857	25.054	0.848039	0.388624	2.18216	0.029098	0.189216
AluJr_dup72259	4.01636	-0.188416	0.886266	-0.212595	0.831643	0.9589
AluJr_dup72276	4.01636	-0.188416	0.886266	-0.212595	0.831643	0.9589
AluJr_dup72420	4.87989	2.68733	0.993058	2.70611	0.00680758	0.0716438
AluJr_dup72432	5.94788	0.325161	0.731823	0.444316	0.656814	0.891877
AluJr_dup72799	58.2076	-0.795431	0.28371	-2.80367	0.00505242	0.0580756
AluJr_dup72800	76.0442	-0.966366	0.286664	-3.37108	0.000748744	0.0148788
AluJr_dup72801	19.4316	-0.927942	0.434113	-2.13756	0.0325528	0.204732
AluJr_dup73471	12.7826	-1.66791	0.532871	-3.13005	0.0017478	0.027057
AluJr_dup73573	4.20648	0.69459	0.902676	0.769479	0.441609	0.767161
AluJr_dup73880	4.75682	-0.629808	0.805905	-0.781493	0.434513	0.759905
AluJr_dup74265	2.18524	2.84352	1.55294	1.83106	0.0670911	0.313882
AluJr_dup74299	4.1952	-0.990102	0.91642	-1.0804	0.279964	0.624905
AluJr_dup74556	8.72537	-0.950326	0.591908	-1.60553	0.108377	0.405294
AluJr_dup75858	7.04166	-0.502813	0.672761	-0.747387	0.45483	0.776837
AluJr_dup75860	2.92956	-3.30405	1.39554	-2.36758	0.0179048	0.138813
AluJr_dup76061	3.86088	-0.540181	0.912621	-0.591901	0.553917	0.836453
AluJr_dup77480	6.05371	0.65745	1.01012	0.650864	0.515135	0.814339
AluJr_dup77637	11.1379	2.78123	0.649661	4.28105	1.86012e-05	0.000811521
AluJr_dup77871	3.81136	0.133895	0.931053	0.14381	0.885651	0.975384
AluJr_dup78722	4.8354	1.87127	0.890841	2.10057	0.0356789	0.216646
AluJr_dup78826	8.38676	-0.735969	0.665694	-1.10557	0.268914	0.614034
AluJr_dup79069	3.17117	-1.17855	1.07141	-1.1	0.271331	0.615472
AluJr_dup79421	3.2778	-2.2987	1.15928	-1.98287	0.0473818	0.256498
AluJr_dup79439	6.63175	3.33585	0.957781	3.4829	0.000496022	0.0105328
AluJr_dup79492	18.413	1.3573	0.458138	2.96264	0.00305018	0.0409449
AluJr_dup79727	3.72899	3.28132	1.24306	2.6397	0.00829799	0.0830491
AluJr_dup79950	7.04847	-0.271462	1.31152	-0.206983	0.836023	0.960089
AluJr_dup79951	3.83535	0.100141	1.59843	0.0626494	0.950046	0.989507
AluJr_dup79966	7.18052	1.9098	0.764155	2.49923	0.0124465	0.110138
AluJr_dup80409	4.10381	-1.20057	0.961352	-1.24884	0.211725	0.54804
AluJr_dup81098	5.54232	-0.29709	0.741068	-0.400895	0.688498	0.910212
AluJr_dup81204	2.9262	1.34354	1.7883	0.751295	0.452475	0.776169
AluJr_dup81408	5.54491	0.901545	1.05379	0.855525	0.392261	0.729204
AluJr_dup81625	7.01906	4.39943	1.12064	3.92581	8.64376e-05	0.00265753
AluJr_dup82188	5.2073	0.665974	0.799192	0.833308	0.404671	0.739161
AluJr_dup84007	10.872	-1.02609	0.55411	-1.85179	0.0640563	0.304363
AluJr_dup84008	10.2285	-0.833267	0.572431	-1.45566	0.145486	0.464858
AluJr_dup84036	50.3325	-1.4626	0.294772	-4.96182	6.98364e-07	6.01955e-05
AluJr_dup84647	9.75471	2.08599	0.655394	3.1828	0.00145858	0.0239805
AluJr_dup84648	17.8625	1.94349	0.466244	4.16839	3.0676e-05	0.00121164
AluJr_dup84649	5.6799	1.14822	0.815204	1.40851	0.158982	0.47849
AluJr_dup84688	4.63075	2.86107	1.01847	2.80919	0.00496656	0.0573635
AluJr_dup85074	11.7212	-0.252769	0.521869	-0.484353	0.628135	0.875903
AluJr_dup85209	4.61645	0.56893	0.864152	0.658368	0.510302	0.813226
AluJr_dup85210	6.14669	-1.48926	1.08124	-1.37737	0.168399	0.491723
AluJr_dup88379	3.76394	-0.765386	0.928806	-0.824053	0.409909	0.743094
AluJr_dup9607	3.66532	-2.13077	1.03716	-2.05443	0.0399338	0.231592
AluJr_dup9634	4.16275	-0.841595	0.885048	-0.950904	0.341653	0.684452
AluJr4_dup1008	7.92178	0.469762	0.670158	0.700972	0.48332	0.797886
AluJr4_dup10190	2.86658	-1.08071	1.12204	-0.963161	0.335467	0.680146
AluJr4_dup10496	8.47816	-1.52903	0.692699	-2.20735	0.0272893	0.182387
AluJr4_dup11053	4.27573	-1.1626	0.922654	-1.26007	0.207646	0.543978
AluJr4_dup1150	4.54781	-0.176897	0.871435	-0.202995	0.839139	0.96104
AluJr4_dup12756	13.2004	0.298894	0.510938	0.584992	0.558553	0.83936
AluJr4_dup12767	4.50932	-2.39028	0.994467	-2.40358	0.0162352	0.129281
AluJr4_dup12880	5.49612	-0.223892	0.811434	-0.275921	0.782609	0.946149
AluJr4_dup12938	3.60084	-1.97193	1.07828	-1.82877	0.0674347	0.315111
AluJr4_dup14010	5.84151	0.485824	0.759257	0.639868	0.522258	0.81879
AluJr4_dup15855	4.95412	2.70526	1.0351	2.61352	0.00896148	0.0872336
AluJr4_dup16954	6.69534	1.62819	0.732192	2.22372	0.026167	0.177821
AluJr4_dup17134	2.17055	2.83492	1.55562	1.82237	0.0683987	0.317299
AluJr4_dup17451	6.68236	-0.835115	0.707868	-1.17976	0.238095	0.579275
AluJr4_dup17466	3.95543	-0.530622	0.949942	-0.558584	0.576446	0.848448
AluJr4_dup18423	6.28807	-0.454906	0.754067	-0.60327	0.546329	0.831668
AluJr4_dup18645	12.1444	3.16957	0.918496	3.45083	0.000558873	0.011661
AluJr4_dup1924	6.77482	-1.094	0.706015	-1.54955	0.121251	0.424267
AluJr4_dup3532	5.90175	0.038558	0.782638	0.0492668	0.960707	0.991284
AluJr4_dup6272	10.2085	0.602464	0.591733	1.01813	0.308614	0.653736
AluJr4_dup6526	2.32113	4.58119	3.61655	1.26673	0.205253	0.541213
AluJr4_dup6691	8.07162	0.934281	0.632469	1.4772	0.139623	0.455454
AluJr4_dup6807	3.1056	0.72235	1.08334	0.666777	0.504914	0.809733
AluJr4_dup6999	6.2475	-0.289661	1.0389	-0.278814	0.780388	0.945833
AluJr4_dup7065	11.074	2.07893	0.593554	3.50252	0.000460877	0.0100079
AluJr4_dup7930	3.84505	0.91911	0.926146	0.992403	0.321001	0.668044
AluJr4_dup8078	4.94969	0.122512	0.84013	0.145825	0.88406	0.974954
AluJr4_dup8179	6.81352	1.57453	0.711501	2.21296	0.0269001	0.180677
AluSc_dup10074	4.74641	2.68015	0.995181	2.69313	0.00707857	0.0736877
AluSc_dup10928	67.5317	-0.408698	0.251237	-1.62675	0.103791	0.396098
AluSc_dup11869	5.82418	0.282158	0.721791	0.390914	0.695861	0.914953
AluSc_dup11872	8.18423	0.0201065	0.630547	0.0318873	0.974562	0.994755
AluSc_dup12124	9.554	-2.06558	0.643137	-3.21173	0.00131937	0.0224527
AluSc_dup13463	8.26328	-0.861396	0.639989	-1.34595	0.178317	0.503823
AluSc_dup14004	13.9191	0.758495	0.493692	1.53637	0.124447	0.429037
AluSc_dup14062	3.92154	-1.21463	0.943402	-1.2875	0.19792	0.531664
AluSc_dup15315	2.80159	-2.65203	1.3159	-2.01537	0.0438661	0.24607
AluSc_dup179	5.99001	-1.27901	0.732954	-1.74501	0.0809824	0.350437
AluSc_dup1998	12.4499	-0.930543	0.534911	-1.73962	0.0819254	0.35261
AluSc_dup21130	6.32746	-0.892247	0.786103	-1.13503	0.256365	0.598975
AluSc_dup21213	11.3434	-1.94817	0.939029	-2.07466	0.0380179	0.224138
AluSc_dup22372	4.50687	1.35469	0.903954	1.49863	0.13397	0.447096
AluSc_dup23117	6.88261	0.218249	0.694825	0.314107	0.75344	0.935711
AluSc_dup23154	12.9552	0.0847642	0.48108	0.176195	0.86014	0.96826
AluSc_dup2337	329.115	-0.525571	0.199777	-2.63079	0.00851869	0.0846057
AluSc_dup24064	7.11401	-0.850705	0.686597	-1.23902	0.215339	0.551706
AluSc_dup2516	6.00553	1.29451	0.754058	1.71673	0.0860293	0.36265
AluSc_dup26007	3.51965	2.21912	1.17536	1.88804	0.0590206	0.290056
AluSc_dup27404	3.36572	0.362175	1.03404	0.350253	0.726149	0.92628
AluSc_dup28	2.96538	0.132133	1.13108	0.11682	0.907002	0.977518
AluSc_dup28132	8.76289	-0.371501	0.614192	-0.604861	0.545271	0.830992
AluSc_dup28631	3.67106	-1.33779	0.971269	-1.37737	0.168399	0.491723
AluSc_dup2908	6.183	0.0855464	0.715691	0.11953	0.904856	0.977518
AluSc_dup29619	4.44862	-1.68537	0.901275	-1.86999	0.0614852	0.297747
AluSc_dup29932	23.2378	0.482281	0.395084	1.22071	0.222197	0.56047
AluSc_dup29977	4.26174	-0.159778	0.911044	-0.175379	0.860782	0.968347
AluSc_dup30011	5.42538	0.271738	0.762302	0.35647	0.721489	0.92504
AluSc_dup30017	3.62217	-0.107823	1.90163	-0.0567005	0.954784	0.99034
AluSc_dup31588	5.08072	-0.149367	0.773858	-0.193015	0.846947	0.964637
AluSc_dup31866	5.27216	-0.530194	0.781392	-0.678525	0.497439	0.805537
AluSc_dup32760	5.47277	-1.12288	0.762005	-1.47358	0.140593	0.456288
AluSc_dup33376	2.64239	4.76354	1.52598	3.12162	0.00179856	0.0277534
AluSc_dup6608	7.57686	1.3041	0.695293	1.87562	0.0607076	0.295772
AluSc_dup7590	2.96574	0.0644238	1.42521	0.0452031	0.963945	0.991634
AluSc5_dup1353	2.68466	0.742707	1.72255	0.431167	0.666347	0.898384
AluSc5_dup1955	4.91549	-0.454411	0.834158	-0.544754	0.585922	0.854585
AluSc5_dup2003	3.7727	0.947375	1.4505	0.653136	0.513669	0.814317
AluSc5_dup2920	10.0195	0.16956	0.62046	0.273282	0.784637	0.94716
AluSc5_dup2927	5.67687	0.723736	1.39653	0.518237	0.604293	0.864382
AluSc5_dup3042	6.94142	0.132772	0.691339	0.192051	0.847703	0.964869
AluSc5_dup3067	8.23647	-0.389553	0.633099	-0.615311	0.538349	0.826921
AluSc5_dup3272	8.25023	-0.84997	0.630631	-1.34781	0.17772	0.503414
AluSc5_dup5296	4.35071	0.10663	0.850345	0.125397	0.90021	0.976516
AluSc5_dup539	11.5674	-1.05953	0.530429	-1.9975	0.0457704	0.251175
AluSc5_dup5396	11.2094	-0.164558	0.530381	-0.310263	0.756361	0.936833
AluSc5_dup5440	3.89652	0.394553	0.960361	0.410839	0.681191	0.906891
AluSc5_dup5518	3.76659	-1.59865	0.98132	-1.62908	0.103295	0.395198
AluSc5_dup5940	4.69939	-0.702331	1.22608	-0.572825	0.566764	0.842987
AluSc5_dup6091	17.4509	0.19099	0.707063	0.270117	0.787071	0.947538
AluSc5_dup6324	11.4545	-0.033321	0.528142	-0.063091	0.949694	0.989374
AluSc5_dup6459	3.77183	3.64076	1.27261	2.86086	0.00422499	0.0515921
AluSc5_dup6615	6.43588	2.89857	0.894944	3.23883	0.00120021	0.0211758
AluSc5_dup762	3.28046	-1.44981	1.69549	-0.855097	0.392498	0.729369
AluSc5_dup874	17.4833	3.93162	0.668017	5.8855	3.96858e-09	9.52261e-07
AluSc8_dup12	4.54258	-0.61623	0.839779	-0.7338	0.46307	0.782767
AluSc8_dup13510	5.20354	0.125053	0.78377	0.159553	0.873233	0.971794
AluSc8_dup16005	3.52995	0.592095	1.03769	0.570592	0.568276	0.843691
AluSc8_dup16481	5.45856	2.21265	0.896241	2.46881	0.0135563	0.116069
AluSc8_dup17318	4.33358	-0.824937	1.20309	-0.685679	0.492916	0.802681
AluSc8_dup17536	4.32671	-2.28311	0.965816	-2.36391	0.018083	0.13963
AluSc8_dup18134	9.5241	0.392549	0.585877	0.67002	0.502845	0.808519
AluSc8_dup18652	1.88827	4.29414	3.32215	1.29258	0.196157	0.527962
AluSc8_dup18739	8.07731	2.34343	1.03405	2.26627	0.023435	0.166049
AluSc8_dup18743	4.64422	1.71511	0.89476	1.91684	0.0552587	0.279585
AluSc8_dup19793	2.31885	0.698894	2.81442	0.248326	0.803882	0.950157
AluSc8_dup20404	3.01307	1.01284	1.08572	0.93288	0.350882	0.692946
AluSc8_dup20473	3.90376	4.36557	1.34237	3.25214	0.00114539	0.020396
AluSc8_dup20528	18.9683	-1.04807	0.770777	-1.35975	0.173908	0.497815
AluSc8_dup20559	2.27148	3.37156	1.56163	2.159	0.0308505	0.197008
AluSc8_dup20594	9.10226	-0.52326	0.628127	-0.833048	0.404818	0.739161
AluSc8_dup21082	2.2902	4.58705	1.59441	2.87697	0.00401515	0.04979
AluSc8_dup21097	5.10705	-0.254334	0.781719	-0.325353	0.744914	0.93231
AluSc8_dup212	4.0982	-0.663382	1.22454	-0.541742	0.587996	0.855608
AluSc8_dup21363	57.7923	-0.358759	0.283006	-1.26767	0.204915	0.540471
AluSc8_dup21791	4.60598	1.46264	0.885449	1.65187	0.0985616	0.385491
AluSc8_dup2373	7.17585	-0.736546	0.665332	-1.10704	0.268278	0.613518
AluSc8_dup2547	4.56685	-0.126707	0.866307	-0.146261	0.883715	0.974947
AluSc8_dup3221	6.87375	0.449841	0.695661	0.646638	0.517866	0.815769
AluSc8_dup3295	2.57336	0.0801113	1.94721	0.0411415	0.967183	0.993155
AluSc8_dup4550	10.7149	0.596442	0.578446	1.03111	0.302489	0.648925
AluSc8_dup4551	2.35603	0.202438	1.71435	0.118085	0.906001	0.977518
AluSc8_dup513	6.9261	0.895448	0.691657	1.29464	0.195444	0.527078
AluSc8_dup7016	5.71906	-0.945109	0.79081	-1.19511	0.232042	0.572677
AluSc8_dup7466	4.37732	-2.335	0.964312	-2.42142	0.0154601	0.12592
AluSc8_dup7938	4.6999	-0.209225	0.836754	-0.250043	0.802554	0.950157
AluSc8_dup8124	3.72665	0.195972	0.967962	0.202458	0.839558	0.96104
AluSc8_dup8193	2.57803	-4.94031	1.55731	-3.17234	0.00151216	0.0245165
AluSc8_dup9348	3.02886	4.96724	1.51957	3.26884	0.00107989	0.0195562
AluSg_dup10	10.1172	-0.0889938	0.553461	-0.160795	0.872255	0.971782
AluSg_dup10000	8.83746	-0.166101	0.619325	-0.268197	0.788548	0.947538
AluSg_dup10054	5.15448	1.57808	0.864112	1.82625	0.0678129	0.315802
AluSg_dup10218	10.3849	-0.694407	0.787553	-0.881727	0.377925	0.71672
AluSg_dup11552	6.62527	-0.167059	0.678761	-0.246124	0.805586	0.951282
AluSg_dup11978	17.7175	1.61944	0.45639	3.54838	0.000387611	0.00885783
AluSg_dup12033	3.69949	-1.18592	0.98782	-1.20054	0.229929	0.570025
AluSg_dup12053	3.57072	-0.507613	0.989662	-0.512916	0.60801	0.86551
AluSg_dup12255	8.26291	-1.29805	0.649095	-1.99978	0.0455239	0.250682
AluSg_dup13	9.95345	-0.195844	0.55607	-0.352193	0.724693	0.92628
AluSg_dup1316	7.59276	-0.374449	0.639727	-0.585325	0.558329	0.83936
AluSg_dup13363	6.46201	-0.917222	0.723333	-1.26805	0.204781	0.540471
AluSg_dup13476	3.89575	0.731218	0.931868	0.78468	0.432641	0.759335
AluSg_dup13480	9.26306	-0.724845	0.580578	-1.24849	0.211852	0.54819
AluSg_dup13792	9.48887	0.835948	0.591044	1.41436	0.157257	0.476737
AluSg_dup13941	4.13148	1.62318	1.47506	1.10042	0.271151	0.615395
AluSg_dup14722	3.59101	-1.75126	1.01304	-1.72872	0.0838584	0.357404
AluSg_dup15121	11.2731	0.0914617	0.530043	0.172555	0.863001	0.968699
AluSg_dup15775	11.8752	0.145257	0.521195	0.278701	0.780474	0.945833
AluSg_dup1591	5.70653	-2.63913	1.33399	-1.97838	0.0478862	0.256939
AluSg_dup16086	13.324	0.702437	0.488703	1.43735	0.150619	0.467578
AluSg_dup18101	3.11717	2.53669	1.20759	2.10063	0.0356732	0.216646
AluSg_dup18130	7.65322	-1.18754	0.70688	-1.67997	0.0929624	0.375587
AluSg_dup18308	6.03942	0.128165	0.72782	0.176095	0.86022	0.96826
AluSg_dup21002	3.10592	-0.207146	1.10563	-0.187356	0.851381	0.965553
AluSg_dup21029	3.98596	-0.195118	1.49494	-0.130518	0.896156	0.97591
AluSg_dup21230	9.47746	-0.318975	0.594953	-0.536134	0.591866	0.857857
AluSg_dup21417	4.98778	1.74798	0.882092	1.98163	0.0475207	0.25659
AluSg_dup2165	7.02966	0.527297	1.10281	0.478141	0.63255	0.878359
AluSg_dup21743	3.08068	0.314566	2.04473	0.153842	0.877734	0.97335
AluSg_dup22055	9.86772	-0.166618	0.557301	-0.298973	0.76496	0.940013
AluSg_dup22057	15.5368	-0.951362	0.465381	-2.04426	0.0409276	0.235536
AluSg_dup22117	4.49377	1.41942	0.92626	1.53242	0.125419	0.430378
AluSg_dup22332	8.38203	2.74788	0.752618	3.6511	0.000261117	0.00645928
AluSg_dup22783	3.54993	-1.6256	1.02851	-1.58055	0.113981	0.412515
AluSg_dup25075	3.99304	-0.420558	0.902243	-0.466125	0.641126	0.882961
AluSg_dup25081	4.61786	2.18279	0.990554	2.20361	0.027552	0.183259
AluSg_dup25606	9.61639	0.0248812	0.57985	0.0429097	0.965774	0.992664
AluSg_dup25783	2.81038	0.255873	1.20804	0.211807	0.832257	0.958926
AluSg_dup2606	6.86658	2.1883	0.774848	2.82416	0.00474044	0.0557582
AluSg_dup27348	7.20769	-0.697989	0.661846	-1.05461	0.291604	0.638382
AluSg_dup27966	32.7277	0.23515	0.342151	0.68727	0.491912	0.802145
AluSg_dup27967	12.3343	0.550816	0.54732	1.00639	0.314229	0.660528
AluSg_dup28726	4.29796	2.00928	0.992722	2.02401	0.0429688	0.24274
AluSg_dup2912	6.92859	-0.258409	0.669798	-0.385802	0.699643	0.916623
AluSg_dup29204	5.75226	-1.2282	0.786664	-1.56127	0.11846	0.420665
AluSg_dup29227	6.35668	-1.27583	0.749146	-1.70304	0.0885609	0.366699
AluSg_dup29293	4.22277	-0.231372	0.870003	-0.265944	0.790283	0.947538
AluSg_dup29500	7.27207	0.115571	0.675401	0.171115	0.864134	0.968699
AluSg_dup2988	2.97925	0.0200237	1.10083	0.0181897	0.985488	0.996714
AluSg_dup29946	6.06628	-0.472066	0.723295	-0.652661	0.513975	0.814317
AluSg_dup30016	17.6122	-0.329265	0.440549	-0.747398	0.454824	0.776837
AluSg_dup30035	3.30243	1.14498	1.04439	1.09631	0.272944	0.616839
AluSg_dup30057	7.60636	-0.1176	0.643055	-0.182877	0.854895	0.966692
AluSg_dup30065	9.40288	-0.262971	0.567713	-0.463212	0.643213	0.884464
AluSg_dup3027	5.01229	0.0201927	0.78161	0.0258347	0.979389	0.996309
AluSg_dup30519	6.85195	0.865042	0.673187	1.285	0.198794	0.532564
AluSg_dup30898	7.30331	-0.340102	0.678818	-0.501021	0.616357	0.86965
AluSg_dup30978	4.7528	-0.429555	0.82143	-0.522935	0.601019	0.863899
AluSg_dup30985	4.48973	-0.0311376	0.886595	-0.0351204	0.971984	0.993813
AluSg_dup30987	34.9946	0.791772	0.357556	2.2144	0.0268015	0.180402
AluSg_dup30988	38.5389	0.264542	0.336154	0.786965	0.431302	0.75787
AluSg_dup32098	4.58014	-1.26742	0.848079	-1.49446	0.135054	0.448529
AluSg_dup33	3.73008	0.13553	0.958047	0.141464	0.887503	0.975414
AluSg_dup33053	3.7364	-0.42179	0.989317	-0.426344	0.669857	0.90046
AluSg_dup33901	25.3874	-0.453294	0.374941	-1.20897	0.226674	0.565682
AluSg_dup3500	3.25292	2.34853	1.15147	2.03959	0.0413909	0.23746
AluSg_dup35978	8.98881	-0.303626	0.579913	-0.523571	0.600577	0.86383
AluSg_dup36099	4.02184	-0.620617	0.912083	-0.680438	0.496227	0.805341
AluSg_dup36446	4.89739	0.0741013	0.792991	0.0934453	0.92555	0.982317
AluSg_dup36633	9.61334	-0.249799	0.563972	-0.442928	0.657818	0.892145
AluSg_dup3849	6.69084	-0.537126	0.687069	-0.781764	0.434353	0.759905
AluSg_dup40	3.39877	0.195549	0.990602	0.197404	0.843511	0.962979
AluSg_dup4359	6.57709	-0.55706	0.688537	-0.809048	0.418487	0.748536
AluSg_dup4558	4.93353	1.32915	0.885831	1.50046	0.133495	0.445976
AluSg_dup5042	2.81889	-5.01597	1.55151	-3.23297	0.00122511	0.0213793
AluSg_dup5426	5.33545	-0.310269	0.75996	-0.40827	0.683075	0.907688
AluSg_dup5702	3.42077	0.364858	1.37041	0.26624	0.790054	0.947538
AluSg_dup5712	30.2583	3.11789	0.448928	6.9452	3.77931e-12	1.64881e-09
AluSg_dup7	10.6283	0.0814499	0.53334	0.152717	0.878622	0.973466
AluSg_dup7782	4.38822	-0.470149	0.86395	-0.544185	0.586314	0.854585
AluSg_dup7971	3.57386	3.37099	1.25579	2.68436	0.00726685	0.074997
AluSg_dup8020	4.32322	-2.05212	0.953348	-2.15254	0.0313549	0.199605
AluSg_dup8121	7.97565	0.854151	0.639146	1.33639	0.18142	0.508253
AluSg_dup9478	6.48012	-0.591748	0.717332	-0.824929	0.409412	0.743094
AluSg4_dup1649	15.531	-0.338287	0.448921	-0.753555	0.451116	0.774703
AluSg4_dup2388	19.633	-1.33331	0.437343	-3.04867	0.00229861	0.033276
AluSg4_dup2493	3.67924	3.24675	1.24639	2.60492	0.00918967	0.0889138
AluSg4_dup2557	7.22501	-0.0263961	0.68585	-0.0384867	0.9693	0.99348
AluSg4_dup3290	8.33987	-1.23078	0.667839	-1.84293	0.065339	0.307866
AluSg4_dup4274	5.10731	-2.06698	0.852675	-2.42412	0.0153456	0.125671
AluSg4_dup4691	6.20894	-0.792518	0.743087	-1.06652	0.286188	0.631166
AluSg4_dup6107	6.1764	1.42751	0.794084	1.79768	0.072227	0.32736
AluSg4_dup6963	3.60309	0.745778	1.00636	0.741062	0.458656	0.779423
AluSg4_dup6964	5.07245	-0.683802	0.779126	-0.877652	0.380132	0.71807
AluSg4_dup7200	3.60309	0.745778	1.00636	0.741062	0.458656	0.779423
AluSg4_dup7601	3.60309	0.745778	1.00636	0.741062	0.458656	0.779423
AluSg4_dup988	2.5152	4.68961	1.5447	3.03594	0.00239787	0.0344018
AluSg7_dup2223	7.87279	5.34134	1.22215	4.37046	1.23985e-05	0.000586212
AluSg7_dup234	8.20308	-1.53569	0.864448	-1.7765	0.0756513	0.337883
AluSg7_dup2542	6.64099	-2.39571	0.801814	-2.98786	0.00280936	0.0387417
AluSg7_dup2907	2.6806	0.113366	1.18303	0.0958264	0.923658	0.981975
AluSg7_dup3182	14.7948	-0.656087	0.460107	-1.42594	0.153884	0.472375
AluSg7_dup3434	7.08239	2.00836	0.739064	2.71744	0.00657898	0.0700887
AluSg7_dup3436	7.00739	1.99646	0.742235	2.68979	0.00714967	0.0740283
AluSg7_dup5876	5.74084	4.87687	1.26575	3.85294	0.00011671	0.00331415
AluSg7_dup6624	3.74271	0.253332	0.968798	0.261491	0.793714	0.948268
AluSg7_dup7363	11.6527	1.59848	0.552049	2.89554	0.00378511	0.0477391
AluSg7_dup7457	4.32683	0.954693	0.857697	1.11309	0.26567	0.610524
AluSg7_dup8021	6.78629	0.342085	0.662168	0.516614	0.605426	0.864589
AluSg7_dup8108	15.9329	-0.387806	0.454105	-0.854001	0.393104	0.7296
AluSg7_dup8280	7.14994	-0.0238557	0.682757	-0.0349403	0.972127	0.993813
AluSg7_dup8338	3.92362	-0.272736	0.942806	-0.289281	0.772366	0.942321
AluSg7_dup8442	4.59101	-0.310832	0.851428	-0.365071	0.715058	0.922773
AluSp_dup10405	2.69796	3.86474	1.44537	2.67388	0.00749804	0.0764784
AluSp_dup10862	4.6102	3.81803	1.24503	3.06662	0.00216493	0.0318208
AluSp_dup1227	14.1752	-0.902724	0.515212	-1.75214	0.0797494	0.348083
AluSp_dup12665	4.52086	5.56458	1.372	4.05582	4.99598e-05	0.00176697
AluSp_dup13136	13.3253	0.467788	0.505728	0.924979	0.354977	0.698124
AluSp_dup14188	3.49205	1.77005	1.62101	1.09194	0.274859	0.618112
AluSp_dup15425	64.5849	-0.489957	0.28934	-1.69336	0.0903862	0.370896
AluSp_dup15617	8.21427	0.621539	0.647358	0.960118	0.336996	0.682094
AluSp_dup16015	3.88127	1.71689	0.973916	1.76287	0.0779226	0.343389
AluSp_dup16303	6.69763	1.73516	0.740106	2.34447	0.019054	0.143887
AluSp_dup16589	70.9632	0.463856	0.267838	1.73185	0.0832994	0.355853
AluSp_dup16798	6.1565	0.95098	0.731252	1.30048	0.193436	0.525205
AluSp_dup16907	3.75617	-1.15672	0.977979	-1.18276	0.236904	0.578428
AluSp_dup1714	6.21787	-2.19468	0.865119	-2.53685	0.0111854	0.102932
AluSp_dup18667	4.55425	1.46338	0.918825	1.59266	0.111235	0.407963
AluSp_dup18858	3.68112	-1.22123	0.977827	-1.24892	0.211693	0.54804
AluSp_dup19020	4.77159	0.799179	0.893874	0.894062	0.371289	0.71117
AluSp_dup19896	4.83971	-0.911779	0.801244	-1.13795	0.25514	0.598141
AluSp_dup19908	10.1736	-0.0362286	0.548522	-0.0660477	0.94734	0.98843
AluSp_dup19911	3.68115	-1.20498	0.937881	-1.28479	0.198865	0.532564
AluSp_dup19993	7.0247	0.781455	0.663339	1.17806	0.238772	0.580072
AluSp_dup20010	4.36809	-1.54923	0.877461	-1.76558	0.0774669	0.3428
AluSp_dup2038	3.004	0.69137	1.78748	0.386785	0.698915	0.916044
AluSp_dup21524	3.37428	2.79637	1.19661	2.33692	0.0194432	0.146022
AluSp_dup23168	7.03083	-0.358295	0.71724	-0.499546	0.617395	0.870155
AluSp_dup23872	4.69193	-1.72345	0.867344	-1.98704	0.046918	0.25485
AluSp_dup23879	3.05168	-2.16169	1.15773	-1.86718	0.061876	0.298968
AluSp_dup23889	4.8554	-1.63794	0.8437	-1.94138	0.0522121	0.269947
AluSp_dup2485	4.48713	1.44803	0.939173	1.54181	0.123119	0.427376
AluSp_dup25096	5.56071	0.224029	0.764613	0.292997	0.769525	0.940974
AluSp_dup2690	28.656	-0.27413	0.361747	-0.757796	0.448573	0.772058
AluSp_dup2826	17.3494	-0.469264	0.440482	-1.06534	0.286721	0.631471
AluSp_dup2960	3.10909	0.394865	1.50234	0.262832	0.79268	0.948173
AluSp_dup3004	8.7245	-1.11308	0.658405	-1.69057	0.0909184	0.37165
AluSp_dup3005	3.58907	-0.401033	0.992915	-0.403895	0.68629	0.909547
AluSp_dup30279	5.20869	-0.274864	0.768615	-0.35761	0.720635	0.924687
AluSp_dup30705	7.51412	-0.117234	0.642272	-0.182531	0.855166	0.966771
AluSp_dup30774	3.02654	3.05288	1.30988	2.33065	0.0197717	0.14791
AluSp_dup30890	5.92724	0.420042	0.746994	0.56231	0.573905	0.847307
AluSp_dup3100	3.82114	-1.69256	0.99774	-1.69639	0.0898112	0.369889
AluSp_dup3106	3.60581	-0.495965	1.53268	-0.323592	0.746247	0.932857
AluSp_dup3107	3.31123	-0.59982	1.64389	-0.364879	0.715202	0.922773
AluSp_dup3207	7.91787	0.989993	0.660864	1.49803	0.134126	0.447223
AluSp_dup33275	16.6689	-0.988598	0.451478	-2.18969	0.0285464	0.187407
AluSp_dup34285	7.40821	0.76475	0.684615	1.11705	0.263973	0.608894
AluSp_dup34403	10.8014	0.378313	0.542656	0.69715	0.485709	0.799353
AluSp_dup39371	4.7071	1.05736	0.848697	1.24586	0.212816	0.548517
AluSp_dup39680	18.254	-0.297344	0.437157	-0.680176	0.496393	0.805342
AluSp_dup39753	11.3786	-0.100547	0.538403	-0.186751	0.851856	0.965553
AluSp_dup40105	2.55651	0.435981	1.27326	0.342415	0.732039	0.928846
AluSp_dup40539	16.7761	0.588813	0.428554	1.37395	0.169456	0.492861
AluSp_dup41386	4.0573	-3.16521	1.13071	-2.79931	0.00512115	0.058585
AluSp_dup41890	5.94583	0.5229	0.734681	0.711738	0.476627	0.792424
AluSp_dup42324	3.32504	-1.9018	1.10795	-1.71649	0.0860717	0.36265
AluSp_dup42396	3.32504	-1.9018	1.10795	-1.71649	0.0860717	0.36265
AluSp_dup42432	14.0545	-1.23677	0.503458	-2.45656	0.0140276	0.118206
AluSp_dup42455	10.1878	0.0382724	0.588014	0.0650876	0.948104	0.988856
AluSp_dup42501	10.6145	-0.368232	0.872654	-0.421968	0.673049	0.901587
AluSp_dup42511	15.5056	0.755954	0.449591	1.68142	0.0926806	0.375587
AluSp_dup42630	3.51339	1.67913	1.01246	1.65846	0.097224	0.383154
AluSp_dup42690	4.53208	0.164805	0.830112	0.198534	0.842627	0.962802
AluSp_dup42691	4.85657	0.345476	0.810092	0.426465	0.669769	0.90046
AluSp_dup42692	4.48782	0.417814	0.847389	0.49306	0.62197	0.872121
AluSp_dup42693	4.73817	0.398563	0.813024	0.490223	0.623976	0.87338
AluSp_dup42695	4.14722	0.775031	0.91822	0.844058	0.398637	0.734662
AluSp_dup42696	5.27361	0.21884	0.770805	0.283911	0.776478	0.943586
AluSp_dup42699	4.77718	0.556199	0.81818	0.679801	0.496631	0.805342
AluSp_dup42700	4.40734	0.0791233	0.840639	0.0941228	0.925012	0.982317
AluSp_dup42701	4.94474	0.268341	0.791145	0.33918	0.734474	0.9296
AluSp_dup42702	5.14887	0.147305	0.779202	0.189046	0.850057	0.965201
AluSp_dup42760	4.81117	-0.158216	0.810661	-0.195169	0.845261	0.96386
AluSp_dup42770	11.0772	-0.726419	0.542795	-1.33829	0.1808	0.507716
AluSp_dup42883	9.23661	-0.460053	0.600091	-0.76664	0.443296	0.767935
AluSp_dup42918	15.0606	-0.456855	0.477524	-0.956717	0.33871	0.682682
AluSp_dup43004	31.3371	0.672515	0.340347	1.97597	0.048158	0.257504
AluSp_dup4435	2.89084	-0.88372	1.63477	-0.540577	0.588799	0.856127
AluSp_dup45346	8.19207	-0.644973	0.614395	-1.04977	0.293824	0.639919
AluSp_dup45986	3.7996	-1.93144	0.996722	-1.93779	0.0526488	0.270909
AluSp_dup46762	15.1721	-0.1004	0.456349	-0.220007	0.825865	0.957799
AluSp_dup46833	12.2981	2.26526	0.590545	3.83589	0.000125111	0.00350091
AluSp_dup46879	3.44165	-1.16992	1.05258	-1.11148	0.266361	0.61161
AluSp_dup47329	10.5542	-1.29254	0.563369	-2.2943	0.0217731	0.158528
AluSp_dup47449	5.663	0.261552	0.764034	0.342331	0.732102	0.928846
AluSp_dup47496	3.88331	2.69034	1.9599	1.37269	0.169849	0.493212
AluSp_dup47504	4.10566	-0.156049	0.915385	-0.170473	0.864638	0.968699
AluSp_dup4751	3.6403	0.14903	1.02812	0.144954	0.884747	0.974955
AluSp_dup47613	19.3185	-0.0798471	0.4202	-0.190021	0.849292	0.964869
AluSp_dup47743	7.55611	0.940268	0.672975	1.39718	0.162359	0.483605
AluSp_dup48265	6.53321	-0.233119	0.69914	-0.333437	0.738805	0.930343
AluSp_dup48290	17.8768	-0.684627	0.466428	-1.46781	0.142157	0.459246
AluSp_dup483	6.04074	3.03201	0.946968	3.20181	0.00136569	0.0230368
AluSp_dup48395	4.40659	-0.889289	0.914985	-0.971917	0.331092	0.677718
AluSp_dup48518	3.94989	2.38762	1.03549	2.30578	0.0211227	0.155155
AluSp_dup48876	2.23362	2.16453	2.06478	1.04831	0.294495	0.640568
AluSp_dup48897	2.43949	0.0753023	2.77924	0.0270946	0.978384	0.995709
AluSp_dup49265	5.24387	2.5265	0.970223	2.60404	0.00921307	0.0890504
AluSp_dup49966	5.62274	-0.655953	0.744882	-0.880613	0.378528	0.71758
AluSp_dup50455	4.00969	0.0177258	0.887713	0.019968	0.984069	0.996396
AluSp_dup50509	7.70175	1.01366	0.652858	1.55265	0.120506	0.423296
AluSp_dup50616	5.48576	0.0571615	1.27555	0.0448131	0.964256	0.991848
AluSp_dup50625	3.07486	-3.36619	1.34387	-2.50484	0.0122506	0.109175
AluSp_dup5121	5.01605	-0.332825	1.28913	-0.258178	0.79627	0.948448
AluSp_dup53794	3.93568	-1.42696	1.00037	-1.42642	0.153746	0.472302
AluSp_dup5630	3.77127	0.168762	1.03313	0.16335	0.870243	0.970893
AluSp_dup6207	11.887	-0.156165	0.509855	-0.306292	0.759382	0.938521
AluSp_dup6310	18.0351	0.208653	0.412525	0.505794	0.613001	0.868298
AluSp_dup6747	5.88484	0.130125	0.745823	0.174472	0.861494	0.968366
AluSp_dup6938	2.49869	-0.108117	2.11242	-0.0511817	0.959181	0.991222
AluSp_dup7840	3.18511	-0.014137	1.47049	-0.0096138	0.992329	0.998258
AluSp_dup7888	21.0033	0.807857	0.416155	1.94124	0.0522288	0.269947
AluSp_dup9541	27.9212	-0.341178	0.374379	-0.911316	0.362129	0.704564
AluSp_dup9874	4.45462	2.15587	0.95065	2.26779	0.0233422	0.16587
AluSp_dup9932	2.98735	0.182304	1.10527	0.164941	0.86899	0.970172
AluSq_dup1008	9.45478	-0.306308	0.568902	-0.53842	0.590287	0.857037
AluSq_dup1009	8.52583	-1.0073	0.640415	-1.57288	0.115746	0.416859
AluSq_dup11041	4.92489	0.483128	0.855503	0.56473	0.572257	0.846697
AluSq_dup11501	5.37592	0.481565	0.774012	0.622167	0.533832	0.825327
AluSq_dup14138	53.0639	1.47487	0.305042	4.83497	1.33168e-06	9.9278e-05
AluSq_dup14278	3.88646	0.259558	0.922999	0.281212	0.778548	0.94493
AluSq_dup15051	2.99263	0.149055	1.16006	0.128489	0.897762	0.97591
AluSq_dup15171	5.45665	3.11589	0.980312	3.17847	0.00148057	0.0241675
AluSq_dup15784	10.1	6.71546	1.26269	5.31836	1.04706e-07	1.32232e-05
AluSq_dup15975	17.2004	-1.21213	0.46876	-2.58583	0.00971451	0.0926838
AluSq_dup16007	4.8784	-0.439871	0.850374	-0.517267	0.60497	0.864589
AluSq_dup17150	5.53864	2.48166	0.896231	2.769	0.00562286	0.063047
AluSq_dup17623	6.35568	0.0397716	1.33832	0.0297176	0.976292	0.995146
AluSq_dup17923	4.4495	1.22099	0.910447	1.34109	0.179892	0.506145
AluSq_dup18105	3.14303	5.02548	3.55475	1.41374	0.157439	0.476854
AluSq_dup18122	3.62302	2.45915	1.09661	2.24249	0.0249295	0.172445
AluSq_dup18204	4.39787	-0.0548773	0.848617	-0.0646668	0.948439	0.988856
AluSq_dup18229	7.62165	-1.00827	0.685572	-1.47069	0.141374	0.457785
AluSq_dup18236	7.62165	-1.00827	0.685572	-1.47069	0.141374	0.457785
AluSq_dup18867	7.62165	-1.00827	0.685572	-1.47069	0.141374	0.457785
AluSq_dup18870	9.63699	-1.73981	0.622896	-2.7931	0.00522052	0.0592503
AluSq_dup18875	9.63699	-1.73981	0.622896	-2.7931	0.00522052	0.0592503
AluSq_dup19857	7.22216	-1.2301	0.695891	-1.76766	0.0771174	0.341881
AluSq_dup2684	12.0438	-1.44683	1.09749	-1.3183	0.187402	0.517138
AluSq_dup339	11.1208	-0.36036	0.525166	-0.686183	0.492598	0.802468
AluSq_dup372	2.30337	3.65057	1.54931	2.35626	0.0184599	0.14163
AluSq_dup6152	4.90546	-1.01765	0.869596	-1.17025	0.2419	0.582978
AluSq_dup68	4.81625	0.173456	0.805557	0.215325	0.829514	0.958213
AluSq_dup6986	4.59155	-1.22476	0.888903	-1.37783	0.168256	0.491723
AluSq_dup7408	7.84152	0.23345	0.648667	0.359892	0.718928	0.92446
AluSq_dup7409	9.36157	1.46389	0.629152	2.32677	0.0199777	0.148871
AluSq_dup7434	2.77626	-0.155254	1.96623	-0.07896	0.937064	0.985314
AluSq10_dup571	4.16076	-0.0153759	0.88	-0.0174726	0.98606	0.996966
AluSq2_dup11535	9.59634	0.72336	0.571472	1.26578	0.205591	0.541808
AluSq2_dup11982	9.94547	0.220794	0.562682	0.392396	0.694766	0.914692
AluSq2_dup13107	5.01319	0.00442061	0.795253	0.00555875	0.995565	0.99898
AluSq2_dup1346	4.61803	0.176481	0.834275	0.211538	0.832467	0.958926
AluSq2_dup13514	3.09225	-2.10332	1.15361	-1.82325	0.0682651	0.316832
AluSq2_dup14249	13.2285	1.25034	0.528086	2.36769	0.0178996	0.138813
AluSq2_dup14283	2.63504	4.75994	1.51481	3.14227	0.00167645	0.0262489
AluSq2_dup15089	34.5909	3.15203	0.698772	4.51081	6.45808e-06	0.000365354
AluSq2_dup1633	4.01598	-0.468499	0.922734	-0.507729	0.611643	0.867836
AluSq2_dup16931	4.57975	2.10655	0.972072	2.16707	0.0302295	0.194596
AluSq2_dup17049	8.45058	2.22483	0.715492	3.10952	0.00187394	0.0286403
AluSq2_dup17123	19.4505	1.67065	0.45572	3.66596	0.00024641	0.00620747
AluSq2_dup17133	10.3262	-0.106985	0.533287	-0.200614	0.841	0.961744
AluSq2_dup18656	8.18001	-1.04301	0.62778	-1.66142	0.0966293	0.382148
AluSq2_dup18877	13.887	0.206131	0.957374	0.215309	0.829527	0.958213
AluSq2_dup18983	5.43027	0.995916	0.770306	1.29288	0.196052	0.527962
AluSq2_dup19667	8.95116	1.73646	0.660868	2.62755	0.00860026	0.0849232
AluSq2_dup19672	2.80772	2.57061	2.41154	1.06596	0.286443	0.631292
AluSq2_dup19836	4.79856	3.0888	1.06648	2.89627	0.00377627	0.0477391
AluSq2_dup19862	4.81048	-1.4743	0.87701	-1.68106	0.0927518	0.375587
AluSq2_dup19878	7.42914	5.31822	1.23017	4.32317	1.53801e-05	0.000699614
AluSq2_dup19891	11.1011	0.943684	0.56488	1.67059	0.0948023	0.378697
AluSq2_dup2073	6.42002	0.740785	0.73938	1.0019	0.316392	0.662174
AluSq2_dup2120	4.40168	0.213872	0.853765	0.250504	0.802197	0.950157
AluSq2_dup21567	3.42547	-0.505679	0.995686	-0.50787	0.611544	0.867836
AluSq2_dup21816	4.9073	-0.366061	0.812179	-0.450715	0.652195	0.889604
AluSq2_dup22373	3.117	3.06371	1.36951	2.23709	0.0252804	0.173457
AluSq2_dup22630	6.28799	1.41547	0.784728	1.80378	0.0712663	0.324793
AluSq2_dup22729	10.922	-1.26328	0.572803	-2.20544	0.0274235	0.182658
AluSq2_dup23033	10.6007	-0.896383	0.812637	-1.10305	0.270004	0.615051
AluSq2_dup23057	4.97366	-1.48045	0.831083	-1.78135	0.0748554	0.336201
AluSq2_dup23819	4.05814	0.852218	0.888684	0.958966	0.337576	0.682548
AluSq2_dup23829	3.35143	0.957244	1.0605	0.902631	0.366722	0.707809
AluSq2_dup23830	10.312	-0.144265	0.568913	-0.25358	0.79982	0.949828
AluSq2_dup24022	4.47579	0.488464	0.83885	0.582302	0.560363	0.840501
AluSq2_dup24023	3.46545	1.18824	1.05412	1.12724	0.259641	0.603107
AluSq2_dup24488	4.04029	1.82944	0.988687	1.85037	0.0642596	0.304725
AluSq2_dup24631	3.44608	0.210337	1.42205	0.14791	0.882413	0.974727
AluSq2_dup24645	8.20833	0.962682	0.62966	1.52889	0.126291	0.430934
AluSq2_dup24646	3.44608	0.210337	1.42205	0.14791	0.882413	0.974727
AluSq2_dup24652	8.20833	0.962682	0.62966	1.52889	0.126291	0.430934
AluSq2_dup25002	3.83158	-0.646838	0.96097	-0.67311	0.500878	0.807834
AluSq2_dup25773	4.80656	0.722157	0.830405	0.869644	0.384495	0.722612
AluSq2_dup26085	3.51469	-0.181436	0.95459	-0.190066	0.849257	0.964869
AluSq2_dup27839	3.66861	2.94345	1.18382	2.4864	0.0129043	0.112289
AluSq2_dup28214	10.8227	-0.40987	0.558789	-0.733497	0.463256	0.782804
AluSq2_dup28510	6.81862	0.683856	0.697711	0.980141	0.327016	0.674265
AluSq2_dup28966	10.407	0.223627	0.911918	0.245227	0.80628	0.951352
AluSq2_dup29083	10.407	0.223627	0.911918	0.245227	0.80628	0.951352
AluSq2_dup29100	8.48597	0.553549	0.641606	0.862755	0.388272	0.725732
AluSq2_dup29912	3.51835	-1.36637	1.02444	-1.33378	0.182276	0.509913
AluSq2_dup30942	5.31625	0.838664	0.770381	1.08864	0.276315	0.620658
AluSq2_dup31161	4.03513	-0.364786	0.887063	-0.411229	0.680905	0.906806
AluSq2_dup31278	6.00652	0.0467034	1.12636	0.0414642	0.966926	0.992997
AluSq2_dup3158	3.14918	1.83618	1.18231	1.55304	0.120413	0.423296
AluSq2_dup3160	6.10638	-0.107849	0.754677	-0.142907	0.886364	0.975414
AluSq2_dup3367	14.3267	-1.8962	0.50514	-3.75381	0.000174166	0.0045628
AluSq2_dup3386	7.94708	-0.0896633	0.622348	-0.144073	0.885443	0.975268
AluSq2_dup3425	11.619	0.823673	0.527207	1.56233	0.118209	0.420665
AluSq2_dup35098	5.23573	0.3161	0.822816	0.384168	0.700854	0.917457
AluSq2_dup36093	3.12122	0.552974	1.092	0.506387	0.612585	0.867836
AluSq2_dup36125	9.10798	-0.800163	0.582135	-1.37453	0.169277	0.492487
AluSq2_dup36417	2.88122	0.644526	1.61139	0.399982	0.68917	0.910608
AluSq2_dup36942	5.63439	0.858884	0.750811	1.14394	0.252648	0.596241
AluSq2_dup38	5.55746	1.04592	0.761889	1.37281	0.169813	0.493212
AluSq2_dup38009	4.30047	0.411197	0.842415	0.488117	0.625467	0.874292
AluSq2_dup39840	4.09372	-1.09643	0.918957	-1.19312	0.232821	0.573465
AluSq2_dup41636	6.37879	0.720724	0.747832	0.963751	0.335171	0.680146
AluSq2_dup41935	3.82351	2.98667	1.14904	2.59928	0.00934193	0.0898435
AluSq2_dup42162	7.7393	0.300051	0.636795	0.471189	0.637506	0.882431
AluSq2_dup44667	7.17909	1.19312	0.704269	1.69413	0.0902401	0.370455
AluSq2_dup46411	13.8486	3.24324	0.648288	5.00278	5.65082e-07	5.31731e-05
AluSq2_dup47858	4.90924	-0.587305	0.849383	-0.691449	0.489283	0.801443
AluSq2_dup48061	3.94004	-1.67279	1.67488	-0.998752	0.317915	0.664059
AluSq2_dup48571	3.74252	4.21332	1.33795	3.14909	0.00163781	0.026026
AluSq2_dup50663	4.12353	-0.419931	0.918001	-0.457441	0.647354	0.887108
AluSq2_dup51497	5.62579	-0.452459	0.805931	-0.561411	0.574518	0.847377
AluSq2_dup51498	3.95015	-0.813743	0.922508	-0.882099	0.377723	0.716622
AluSq2_dup51635	9.63002	-0.130872	1.22248	-0.107055	0.914745	0.979115
AluSq2_dup51636	4.31284	-1.44767	0.907304	-1.59557	0.110584	0.407021
AluSq2_dup51676	5.6644	0.681713	0.784383	0.869107	0.384789	0.72273
AluSq2_dup51677	3.95451	-1.08072	0.915716	-1.18019	0.237925	0.579155
AluSq2_dup51681	11.0952	1.19991	0.555704	2.15927	0.0308293	0.197004
AluSq2_dup51684	6.43571	1.26704	0.727047	1.74272	0.0813829	0.351366
AluSq2_dup51724	62.5118	0.516952	0.285132	1.81303	0.0698275	0.321045
AluSq2_dup52365	9.78318	-1.99653	0.789525	-2.52878	0.0114461	0.10433
AluSq2_dup52366	4.67867	-0.99271	0.864986	-1.14766	0.251109	0.593936
AluSq2_dup53132	7.65096	0.306729	0.65091	0.471231	0.637476	0.882431
AluSq2_dup54316	25.6524	2.30805	0.421788	5.47205	4.44857e-08	6.4693e-06
AluSq2_dup54561	4.24145	0.605069	0.850496	0.711431	0.476817	0.792466
AluSq2_dup55	9.28688	-0.176939	0.57295	-0.30882	0.757458	0.937409
AluSq2_dup55109	15.0758	-0.0636504	0.450773	-0.141203	0.88771	0.975414
AluSq2_dup55500	4.42679	2.97397	1.09675	2.71164	0.0066952	0.0709759
AluSq2_dup55936	7.14452	0.543007	0.701141	0.774463	0.438657	0.762999
AluSq2_dup56607	5.20143	-0.19828	0.770952	-0.257188	0.797033	0.948847
AluSq2_dup56873	3.96896	4.38348	1.34225	3.26578	0.00109164	0.0196947
AluSq2_dup57041	4.65287	-0.0514803	0.844799	-0.0609378	0.951409	0.98979
AluSq2_dup57097	7.32754	0.69405	0.687052	1.01018	0.312407	0.657706
AluSq2_dup57537	2.88865	4.90413	3.54707	1.38259	0.166792	0.489262
AluSq2_dup58957	9.77149	6.67103	1.43302	4.65523	3.23618e-06	0.000209114
AluSq2_dup59816	9.22597	0.194909	0.598286	0.325779	0.744591	0.93231
AluSq2_dup60171	6.11208	0.380802	0.75778	0.502524	0.615299	0.86965
AluSq2_dup60205	2.20366	0.0096101	1.84626	0.00520518	0.995847	0.99898
AluSq2_dup60662	4.21212	-1.14946	0.925489	-1.24201	0.214233	0.550469
AluSq2_dup60740	3.97895	-0.67819	1.31681	-0.515027	0.606534	0.864625
AluSq2_dup60980	2.56806	-0.299473	2.06463	-0.145049	0.884672	0.974955
AluSq2_dup6375	4.33484	-0.484427	0.841714	-0.575525	0.564936	0.842068
AluSq2_dup6965	10.407	0.429585	0.585174	0.734116	0.462878	0.782579
AluSq2_dup7269	3.58989	0.0697852	1.07743	0.0647698	0.948357	0.988856
AluSq2_dup8423	4.70243	0.492713	0.833708	0.59099	0.554527	0.836585
AluSq2_dup8750	22.9572	1.48533	0.405568	3.66234	0.000249918	0.00626295
AluSq2_dup8847	4.47121	1.23373	0.877496	1.40597	0.159734	0.479979
AluSq2_dup9212	15.6767	-0.494253	0.744987	-0.663438	0.50705	0.810301
AluSq2_dup9242	5.2358	0.214587	0.808731	0.265339	0.790749	0.947538
AluSq2_dup9832	20.9003	-0.537371	0.413277	-1.30027	0.193509	0.525255
AluSq2_dup9833	42.0729	-0.00544417	0.451754	-0.0120512	0.990385	0.997539
AluSq4_dup1514	6.60474	-0.0954065	0.719075	-0.13268	0.894447	0.97591
AluSq4_dup1809	5.87934	-0.535239	0.736746	-0.726491	0.467538	0.786992
AluSq4_dup588	3.77656	0.937362	0.987027	0.949682	0.342274	0.685262
AluSx_dup10171	9.20265	4.36934	0.990248	4.41237	1.02245e-05	0.000511117
AluSx_dup102360	3.98638	-0.245153	0.942344	-0.260153	0.794746	0.948268
AluSx_dup102639	2.74467	2.67801	1.31093	2.04284	0.0410686	0.236034
AluSx_dup103628	5.2154	0.531991	1.92387	0.276522	0.782147	0.946119
AluSx_dup105307	3.31049	-0.0362998	1.5023	-0.0241629	0.980723	0.996396
AluSx_dup105433	3.59251	4.1671	1.34862	3.0899	0.00200224	0.0299805
AluSx_dup105571	3.99526	0.26677	0.942865	0.282936	0.777226	0.943802
AluSx_dup105714	10.012	3.17708	0.748247	4.24603	2.17595e-05	0.000915999
AluSx_dup105968	39.7744	0.314399	0.346721	0.906779	0.364524	0.706378
AluSx_dup106311	4.28883	-1.41968	1.87103	-0.75877	0.44799	0.771611
AluSx_dup107182	3.89644	-0.0620105	0.960673	-0.064549	0.948533	0.988856
AluSx_dup107627	2.51059	-2.93673	1.42221	-2.06491	0.0389312	0.227704
AluSx_dup107907	13.5654	-0.571303	0.520821	-1.09693	0.272673	0.616607
AluSx_dup108026	33.5398	0.985886	0.364134	2.70748	0.00677954	0.0715055
AluSx_dup108027	13.2729	1.47315	0.522067	2.82177	0.00477595	0.0559702
AluSx_dup108218	3.40739	-0.402967	0.985579	-0.408863	0.68264	0.907688
AluSx_dup108410	3.62852	0.363471	1.32019	0.275318	0.783072	0.94643
AluSx_dup108617	2.68169	2.88158	1.3646	2.11166	0.0347153	0.212634
AluSx_dup108683	8.17331	6.36756	1.29871	4.90299	9.43901e-07	7.54964e-05
AluSx_dup108770	5.65414	2.56	0.895588	2.85845	0.0042571	0.0517818
AluSx_dup108823	4.46146	1.81223	0.903149	2.00656	0.0447963	0.24871
AluSx_dup109467	3.4392	2.69822	1.17577	2.29486	0.0217414	0.158447
AluSx_dup11040	3.80116	-0.753793	1.91655	-0.393307	0.694093	0.914092
AluSx_dup110848	3.09505	-2.50007	1.28943	-1.9389	0.0525137	0.270691
AluSx_dup111025	6.20566	0.753201	0.73908	1.01911	0.308153	0.653736
AluSx_dup111044	5.89243	0.689119	0.801582	0.859698	0.389955	0.727179
AluSx_dup111061	5.96049	-1.16226	0.813951	-1.42793	0.153313	0.471482
AluSx_dup11112	4.82167	0.929693	0.872011	1.06615	0.286357	0.631247
AluSx_dup111161	5.42608	0.746344	0.796214	0.937367	0.34857	0.690378
AluSx_dup111212	3.49441	1.64478	1.0992	1.49635	0.134562	0.447745
AluSx_dup111382	3.46584	5.16033	1.4232	3.62587	0.000287987	0.00696248
AluSx_dup111437	4.72699	0.583987	0.863723	0.676127	0.49896	0.80707
AluSx_dup111439	5.18872	-0.395709	0.793911	-0.49843	0.618181	0.870411
AluSx_dup113603	4.1022	-2.14567	1.01171	-2.12083	0.0339363	0.209737
AluSx_dup113890	4.80035	1.77295	0.921669	1.92363	0.0544004	0.276995
AluSx_dup116401	6.49411	-0.335794	0.977033	-0.343688	0.731081	0.928163
AluSx_dup13253	7.53927	0.427443	1.01327	0.421847	0.673137	0.901587
AluSx_dup13287	6.91448	-0.00524195	0.708487	-0.0073988	0.994097	0.998675
AluSx_dup14814	6.21244	-0.628139	0.717507	-0.875446	0.381331	0.718915
AluSx_dup15635	8.14605	3.67085	0.899831	4.07949	4.51346e-05	0.00162248
AluSx_dup1582	16.8278	-0.969575	0.435277	-2.22749	0.0259147	0.17678
AluSx_dup16509	8.55536	0.779116	0.608209	1.281	0.200193	0.534179
AluSx_dup17524	82.5764	-0.456821	0.260342	-1.7547	0.0793115	0.346802
AluSx_dup18688	34.9485	-0.00608622	0.358622	-0.0169712	0.98646	0.997043
AluSx_dup2177	8.86081	-1.70249	0.636364	-2.67534	0.00746543	0.0763835
AluSx_dup22112	9.30435	-0.493293	0.585553	-0.84244	0.399542	0.734995
AluSx_dup22369	3.60699	-1.50409	0.993871	-1.51337	0.130187	0.438851
AluSx_dup22482	5.2642	0.245189	0.760446	0.322428	0.747129	0.932988
AluSx_dup22878	8.43918	-0.595001	0.640192	-0.92941	0.352677	0.695355
AluSx_dup22916	3.21348	-0.663076	1.76897	-0.374837	0.707782	0.920625
AluSx_dup23406	6.23236	1.90586	0.792994	2.40338	0.0162443	0.129281
AluSx_dup23683	4.93116	-0.691958	0.886797	-0.780289	0.435221	0.760037
AluSx_dup24076	4.28574	0.275431	0.884968	0.311232	0.755624	0.936166
AluSx_dup24281	5.31412	0.888429	0.830661	1.06955	0.284824	0.62937
AluSx_dup24602	3.92873	0.720624	0.965453	0.74641	0.45542	0.777502
AluSx_dup24773	6.20768	-0.93566	0.7755	-1.20652	0.227615	0.566545
AluSx_dup26697	3.22426	0.718923	1.09046	0.659287	0.509712	0.812959
AluSx_dup26712	4.33407	-0.261137	0.867257	-0.301106	0.763333	0.938952
AluSx_dup26831	9.90366	-0.815439	0.56266	-1.44926	0.147266	0.466703
AluSx_dup27928	10.3145	-1.64035	0.788237	-2.08104	0.0374303	0.222174
AluSx_dup28107	5.92248	1.35955	0.765532	1.77595	0.0757411	0.337883
AluSx_dup2811	3.20727	0.504933	1.05044	0.480689	0.630737	0.87711
AluSx_dup2995	4.41734	-0.988822	0.867216	-1.14023	0.254192	0.597682
AluSx_dup31154	3.70517	3.47874	1.2727	2.73336	0.00626923	0.068145
AluSx_dup31222	5.38976	-0.77399	0.854607	-0.905667	0.365112	0.706567
AluSx_dup31268	10.1658	-1.01034	0.574235	-1.75945	0.078501	0.345462
AluSx_dup31900	3.87135	3.24719	1.23074	2.6384	0.00832982	0.0831942
AluSx_dup31953	4.08291	-0.707984	0.874762	-0.809345	0.418317	0.748536
AluSx_dup32604	8.71637	-0.0313766	0.585885	-0.0535542	0.95729	0.99083
AluSx_dup33391	3.97566	2.24868	1.7964	1.25177	0.210655	0.546673
AluSx_dup33766	4.77351	-0.161483	0.798407	-0.202257	0.839716	0.96104
AluSx_dup33787	4.88687	0.411885	0.808787	0.509263	0.610568	0.867283
AluSx_dup33854	4.19117	1.80324	0.974357	1.85069	0.0642137	0.304658
AluSx_dup33869	7.57995	-0.437093	1.21194	-0.360656	0.718356	0.924234
AluSx_dup34942	10.7039	-1.02196	0.577588	-1.76935	0.076835	0.341102
AluSx_dup35114	6.94998	0.840249	0.681229	1.23343	0.217415	0.554676
AluSx_dup35116	3.1438	1.98928	1.15356	1.72447	0.0846224	0.359086
AluSx_dup36256	13.0002	-0.359018	0.700331	-0.512641	0.608203	0.86551
AluSx_dup36316	4.124	1.28018	0.927947	1.37958	0.167716	0.491164
AluSx_dup36454	9.2082	-0.539881	0.59184	-0.912207	0.36166	0.704564
AluSx_dup36592	3.09909	3.08038	1.31034	2.35083	0.0187315	0.142494
AluSx_dup36652	4.70771	0.395846	0.870154	0.454915	0.64917	0.888219
AluSx_dup36701	12.1136	-0.175784	0.531643	-0.330642	0.740915	0.930674
AluSx_dup36726	4.74316	1.07005	0.846906	1.26348	0.206418	0.542943
AluSx_dup36799	2.72177	3.7016	1.4563	2.54179	0.0110285	0.101866
AluSx_dup36983	3.38662	-0.842906	1.00921	-0.835211	0.403599	0.738295
AluSx_dup37265	4.14216	-0.813329	0.934825	-0.870033	0.384282	0.722354
AluSx_dup37614	3.05373	0.0323891	1.79045	0.01809	0.985567	0.996714
AluSx_dup37722	4.6804	0.323808	0.834275	0.38813	0.697919	0.915489
AluSx_dup38178	11.9633	-0.180574	0.515424	-0.350341	0.726083	0.92628
AluSx_dup38566	5.21553	0.125366	0.782747	0.160162	0.872754	0.971794
AluSx_dup40931	3.85702	-0.876429	1.81505	-0.482867	0.62919	0.876077
AluSx_dup41394	17.5031	-0.552748	0.432972	-1.27664	0.20173	0.536166
AluSx_dup41517	20.303	-0.398768	0.420695	-0.947878	0.343192	0.685954
AluSx_dup42735	9.6679	0.906998	0.587453	1.54395	0.122601	0.426812
AluSx_dup43461	5.91999	1.64077	0.837169	1.95991	0.0500066	0.263263
AluSx_dup45896	5.17922	1.12199	0.846393	1.32561	0.184968	0.513308
AluSx_dup45898	3.95023	0.0768081	0.962677	0.079786	0.936407	0.985285
AluSx_dup45919	5.21824	1.25764	0.848596	1.48202	0.138334	0.454235
AluSx_dup45923	3.14962	0.0664639	1.75188	0.0379387	0.969737	0.99348
AluSx_dup47086	6.29646	-1.14124	1.16275	-0.981507	0.326343	0.6736
AluSx_dup47105	3.88017	4.41715	1.36475	3.2366	0.00120965	0.0212641
AluSx_dup47106	6.59173	6.09985	1.30934	4.65871	3.18198e-06	0.00020776
AluSx_dup47789	7.76794	-1.5863	0.713401	-2.22357	0.0261776	0.177821
AluSx_dup48240	9.15606	-1.28637	0.618982	-2.07821	0.0376904	0.223166
AluSx_dup48250	9.48737	-1.25508	0.60412	-2.07753	0.037753	0.223261
AluSx_dup48258	9.60577	-1.27508	0.604934	-2.1078	0.0350484	0.214078
AluSx_dup49434	3.65039	2.08762	1.11232	1.87682	0.060543	0.29542
AluSx_dup49722	4.07204	0.306112	0.922787	0.331726	0.740096	0.93064
AluSx_dup5061	9.05789	-1.15268	0.603926	-1.90865	0.0563078	0.28251
AluSx_dup52767	8.72208	-0.328043	0.623907	-0.525788	0.599036	0.863029
AluSx_dup52811	5.40699	-0.915105	0.768481	-1.1908	0.233733	0.57453
AluSx_dup56225	3.99278	0.126528	1.27137	0.0995212	0.920724	0.980532
AluSx_dup56947	8.32349	-0.308527	0.625109	-0.493558	0.621618	0.871933
AluSx_dup57362	4.59485	-2.31911	1.51552	-1.53024	0.125956	0.430895
AluSx_dup57725	3.48309	0.634968	1.00661	0.6308	0.528171	0.822151
AluSx_dup58245	10.21	-0.153395	0.540486	-0.283809	0.776557	0.943586
AluSx_dup60266	14.9811	-0.219966	0.463151	-0.474933	0.634835	0.880358
AluSx_dup61650	2.80895	3.20637	1.36036	2.35699	0.0184238	0.141605
AluSx_dup62	5.12836	0.153461	0.816895	0.187859	0.850987	0.965458
AluSx_dup62503	4.70313	0.442303	0.866899	0.510213	0.609902	0.866594
AluSx_dup64181	4.45287	-1.1863	0.94317	-1.25778	0.208471	0.544645
AluSx_dup64235	9.941	-0.477583	0.572662	-0.833969	0.404298	0.739161
AluSx_dup6444	6.31322	1.70494	0.771897	2.20877	0.0271908	0.182034
AluSx_dup64891	3.27639	-0.122195	1.53771	-0.0794654	0.936662	0.985285
AluSx_dup6517	5.16109	1.18616	0.848147	1.39853	0.161955	0.483487
AluSx_dup65279	35.2086	0.0614605	0.316546	0.19416	0.846051	0.964074
AluSx_dup65664	4.26053	-1.16945	0.888943	-1.31555	0.188326	0.518519
AluSx_dup6595	7.9793	1.79612	0.687103	2.61405	0.0089475	0.0871859
AluSx_dup6615	5.59759	0.879428	1.20802	0.72799	0.46662	0.786274
AluSx_dup66305	3.25292	-0.345801	1.09374	-0.316163	0.751879	0.935269
AluSx_dup66539	5.18236	-0.0587846	0.837875	-0.0701592	0.944067	0.987886
AluSx_dup66636	7.98825	-2.7766	1.06757	-2.60085	0.00929939	0.0895241
AluSx_dup66707	19.0178	0.0593919	0.434754	0.13661	0.891339	0.975552
AluSx_dup67252	5.23107	4.80651	1.27374	3.77355	0.000160944	0.00430289
AluSx_dup6756	6.83266	1.43195	0.722302	1.98248	0.0474259	0.25659
AluSx_dup6784	4.4889	2.20471	0.972345	2.26742	0.0233649	0.16587
AluSx_dup6795	5.5405	0.858156	0.815239	1.05264	0.292504	0.63922
AluSx_dup683	6.48422	-1.49221	0.749801	-1.99014	0.0465757	0.253708
AluSx_dup69087	3.26788	-1.31067	1.10763	-1.18331	0.236686	0.578396
AluSx_dup69396	2.64899	1.46453	1.63802	0.894086	0.371276	0.71117
AluSx_dup70021	3.98106	1.14357	1.41768	0.806653	0.419866	0.748916
AluSx_dup70414	8.44493	0.767883	0.62257	1.23341	0.217424	0.554676
AluSx_dup70415	3.43704	2.81473	1.18027	2.38482	0.0170876	0.133454
AluSx_dup71025	12.9708	-1.00009	0.521472	-1.91781	0.0551348	0.279382
AluSx_dup71052	3.47518	0.959173	0.966863	0.992047	0.321174	0.668044
AluSx_dup71275	6.55698	0.331664	0.717987	0.461935	0.644128	0.884834
AluSx_dup71288	21.6857	0.180184	0.394833	0.456356	0.648134	0.88767
AluSx_dup71575	5.25177	-2.6544	0.914487	-2.90261	0.00370063	0.0471695
AluSx_dup73192	4.46657	-1.59922	0.916932	-1.7441	0.0811416	0.350494
AluSx_dup74035	2.61264	0.26002	1.99298	0.130468	0.896196	0.97591
AluSx_dup74140	3.81668	0.57061	0.942604	0.605356	0.544943	0.830992
AluSx_dup74273	3.22161	2.87689	1.24133	2.31758	0.0204721	0.151263
AluSx_dup76020	15.8153	-0.811302	0.485447	-1.67125	0.0946729	0.378697
AluSx_dup76021	6.21807	-1.94018	0.766146	-2.53239	0.0113289	0.103656
AluSx_dup76022	25.8472	-0.0326755	0.361077	-0.0904945	0.927894	0.982344
AluSx_dup76578	3.65655	0.227993	1.47011	0.155086	0.876754	0.973179
AluSx_dup78374	7.0685	-0.531212	0.733016	-0.724694	0.46864	0.788283
AluSx_dup82542	4.72496	3.58978	1.19104	3.014	0.00257831	0.0363023
AluSx_dup87613	24.1747	0.44708	0.384985	1.16129	0.245523	0.586831
AluSx_dup87964	7.00818	-0.753635	0.659731	-1.14234	0.253314	0.596934
AluSx_dup89011	4.80733	4.6249	1.28749	3.59219	0.000327916	0.0077933
AluSx_dup89685	6.29033	0.422346	0.705026	0.599051	0.549139	0.833089
AluSx_dup9037	6.81602	-0.633295	0.696384	-0.909405	0.363136	0.705686
AluSx_dup9071	40.6376	-0.0381793	0.32847	-0.116234	0.907467	0.977518
AluSx_dup9074	47.625	-0.00670463	0.318729	-0.0210355	0.983217	0.996396
AluSx_dup90830	12.6182	-0.049944	0.515555	-0.0968743	0.922826	0.981308
AluSx_dup90838	4.87628	-0.752918	0.792938	-0.94953	0.342351	0.685274
AluSx_dup90897	5.63153	-0.838233	0.760959	-1.10155	0.270658	0.615295
AluSx_dup91139	10.9074	-0.394531	0.52734	-0.748153	0.454368	0.776837
AluSx_dup91408	3.92069	0.542256	1.42468	0.380615	0.703489	0.919026
AluSx_dup91535	4.74549	0.516545	0.892725	0.578616	0.562848	0.841174
AluSx_dup917	4.7044	-0.755207	0.813388	-0.928471	0.353163	0.6956
AluSx_dup92061	6.86722	0.113164	1.05308	0.107461	0.914424	0.97888
AluSx_dup92108	10.2872	-0.94102	0.905754	-1.03894	0.298835	0.645704
AluSx_dup92228	10.2872	-0.94102	0.905754	-1.03894	0.298835	0.645704
AluSx_dup932	3.90808	-1.41207	0.939604	-1.50284	0.132881	0.444699
AluSx_dup93255	120.965	-0.571938	0.225564	-2.53559	0.0112259	0.103205
AluSx_dup93260	4.97709	0.211221	1.07302	0.196848	0.843946	0.963112
AluSx_dup93691	3.91769	-0.736814	0.95018	-0.775447	0.438076	0.762484
AluSx_dup94173	17.8382	-0.404597	0.430244	-0.94039	0.347018	0.68954
AluSx_dup94789	10.5732	-0.445339	0.557487	-0.798834	0.424387	0.750832
AluSx_dup94807	8.72154	0.914246	0.670953	1.36261	0.173006	0.497487
AluSx_dup94849	3.45122	1.10113	0.992128	1.10986	0.267058	0.612041
AluSx_dup94880	5.74545	-0.43314	0.750778	-0.576922	0.563992	0.841866
AluSx_dup97666	5.49032	-2.24077	1.17352	-1.90945	0.0562043	0.282139
AluSx_dup97670	11.7972	0.219765	0.520312	0.422372	0.672754	0.901587
AluSx_dup97825	5.87456	-1.80047	0.827871	-2.17483	0.0296432	0.191851
AluSx_dup97826	3.6285	-2.55102	1.09274	-2.33453	0.0195681	0.146616
AluSx_dup98001	3.83796	0.859045	2.0436	0.420358	0.674224	0.902539
AluSx_dup98098	3.73949	2.90657	1.15978	2.50613	0.0122061	0.108969
AluSx_dup98104	3.73949	2.90657	1.15978	2.50613	0.0122061	0.108969
AluSx_dup98106	3.49828	2.40082	1.11135	2.16027	0.0307514	0.196768
AluSx_dup98109	3.73949	2.90657	1.15978	2.50613	0.0122061	0.108969
AluSx_dup98205	6.50253	-0.769739	0.701007	-1.09805	0.272184	0.616381
AluSx_dup98221	4.82163	-0.44875	1.18628	-0.378285	0.705219	0.919064
AluSx_dup98561	10.9548	-0.358845	1.50821	-0.237927	0.811938	0.953474
AluSx_dup98645	3.5026	1.70514	1.02646	1.66118	0.0966782	0.382148
AluSx_dup98672	20.3798	0.475085	0.426136	1.11486	0.264908	0.609989
AluSx_dup98793	6.44805	-1.72253	0.736048	-2.34024	0.0192713	0.144953
AluSx1_dup100955	10.2246	-0.203667	0.584114	-0.348676	0.727333	0.926401
AluSx1_dup10277	7.02384	-0.920816	0.717669	-1.28306	0.199469	0.533202
AluSx1_dup102963	8.48941	-0.631006	0.601845	-1.04845	0.294431	0.640568
AluSx1_dup103332	5.61928	0.546758	0.7396	0.739261	0.459748	0.780174
AluSx1_dup103333	22.3441	-0.250631	0.414168	-0.605144	0.545083	0.830992
AluSx1_dup103334	23.7261	0.0106771	0.37848	0.0282106	0.977494	0.995542
AluSx1_dup103435	4.1315	0.51311	0.902666	0.568438	0.569737	0.844738
AluSx1_dup103919	2.01379	4.35789	1.72329	2.52881	0.0114449	0.10433
AluSx1_dup104504	4.33981	5.45791	1.38544	3.93948	8.16574e-05	0.00256127
AluSx1_dup10491	3.35404	1.93459	1.11361	1.73723	0.0823464	0.353313
AluSx1_dup10509	4.74199	-0.174872	0.799473	-0.218734	0.826857	0.957799
AluSx1_dup105381	5.47718	5.81064	1.33571	4.35023	1.35996e-05	0.000629631
AluSx1_dup105716	37.8615	-0.87199	0.450541	-1.93543	0.0529376	0.271854
AluSx1_dup105742	4.16126	1.22336	0.908304	1.34687	0.178023	0.503582
AluSx1_dup106949	7.86228	0.221071	0.904229	0.244486	0.806854	0.951352
AluSx1_dup107329	2.47784	0.0176446	2.90062	0.00608303	0.995146	0.99898
AluSx1_dup107952	3.19923	-2.0384	1.12818	-1.8068	0.0707941	0.323717
AluSx1_dup108084	3.69702	2.67252	1.15969	2.30452	0.0211937	0.155281
AluSx1_dup108085	3.81797	2.04616	1.02696	1.99245	0.0463219	0.252758
AluSx1_dup108461	16.5287	1.35134	0.459046	2.94381	0.00324202	0.0430982
AluSx1_dup108518	9.36675	3.67634	0.844111	4.35528	1.32897e-05	0.000622219
AluSx1_dup108658	6.60691	-0.912921	0.705431	-1.29413	0.19562	0.527358
AluSx1_dup109024	13.3905	-0.368578	0.492534	-0.748329	0.454262	0.776837
AluSx1_dup109185	3.62498	1.63646	1.04736	1.56246	0.11818	0.420665
AluSx1_dup109220	7.17945	-1.15528	0.711692	-1.62329	0.104528	0.398145
AluSx1_dup109224	4.67683	-0.0825249	0.808887	-0.102023	0.918739	0.98011
AluSx1_dup109247	8.31571	0.88361	0.625025	1.41372	0.157444	0.476854
AluSx1_dup109573	5.41693	-0.168532	0.762642	-0.220984	0.825105	0.9576
AluSx1_dup109632	2.8116	0.601469	1.17257	0.512947	0.607988	0.86551
AluSx1_dup110980	5.4099	-2.28985	0.863509	-2.6518	0.00800648	0.0808057
AluSx1_dup111113	3.48005	1.22488	1.00858	1.21446	0.224571	0.562911
AluSx1_dup111247	8.75542	-1.70509	0.669651	-2.54624	0.0108891	0.101175
AluSx1_dup11165	4.28116	-0.995633	0.8886	-1.12045	0.262521	0.607468
AluSx1_dup112601	9.08237	-0.806884	0.797913	-1.01124	0.3119	0.657072
AluSx1_dup112722	2.98472	1.5936	1.12345	1.41849	0.156048	0.474854
AluSx1_dup1132	8.09549	-0.685805	0.622392	-1.10188	0.270512	0.615254
AluSx1_dup113390	9.56805	2.62733	0.697247	3.76815	0.000164465	0.00437572
AluSx1_dup113892	2.98472	1.5936	1.12345	1.41849	0.156048	0.474854
AluSx1_dup114869	4.60968	2.01571	0.978804	2.05936	0.0394597	0.230038
AluSx1_dup115410	3.08427	4.98547	1.46109	3.41216	0.000644504	0.0131337
AluSx1_dup115451	5.75243	0.548424	0.741241	0.739872	0.459377	0.779958
AluSx1_dup115581	19.7362	0.0399004	0.427794	0.0932703	0.925689	0.982317
AluSx1_dup115598	3.88341	-0.124091	0.948127	-0.130881	0.89587	0.97591
AluSx1_dup116013	3.71751	1.40609	0.966062	1.45549	0.145535	0.464858
AluSx1_dup116133	2.78345	0.38963	1.59428	0.244393	0.806927	0.951352
AluSx1_dup116144	17.568	-0.916386	0.459809	-1.99297	0.0462645	0.25273
AluSx1_dup116264	11.7875	-0.993245	0.520719	-1.90745	0.0564625	0.282843
AluSx1_dup116265	9.21222	-0.667858	2.19058	-0.304877	0.76046	0.938765
AluSx1_dup13519	5.25901	-0.489071	0.761411	-0.642322	0.520664	0.817761
AluSx1_dup13959	7.46875	-0.599099	0.690023	-0.868231	0.385268	0.722933
AluSx1_dup14776	33.4909	-0.401813	0.360571	-1.11438	0.265117	0.609989
AluSx1_dup14869	9.2485	-0.676812	0.601549	-1.12512	0.26054	0.604171
AluSx1_dup14908	7.63055	5.37738	1.22231	4.39936	1.08571e-05	0.000537146
AluSx1_dup15864	6.25397	1.74916	0.774438	2.25861	0.0239074	0.167614
AluSx1_dup16070	4.51143	-0.635046	0.834296	-0.761176	0.446552	0.770587
AluSx1_dup16568	6.93104	0.177123	0.660127	0.268317	0.788455	0.947538
AluSx1_dup16622	11.8775	0.146053	0.511535	0.285518	0.775247	0.942951
AluSx1_dup16713	15.1111	-0.401571	0.495266	-0.810819	0.41747	0.748129
AluSx1_dup16714	15.4438	-0.623104	0.469025	-1.32851	0.18401	0.512515
AluSx1_dup17744	15.7807	2.97661	0.576594	5.1624	2.43798e-07	2.62384e-05
AluSx1_dup1978	6.30177	-0.371416	0.710712	-0.522597	0.601255	0.863899
AluSx1_dup21967	4.16562	0.685997	0.919503	0.746051	0.455636	0.777576
AluSx1_dup22350	4.46924	3.26279	1.17524	2.77627	0.0054986	0.0618405
AluSx1_dup22351	10.3382	3.4225	0.758806	4.51038	6.47117e-06	0.000365354
AluSx1_dup2262	2.71307	2.46901	1.30588	1.89069	0.0586659	0.289483
AluSx1_dup23020	3.9141	1.61168	1.01624	1.58592	0.112758	0.410944
AluSx1_dup23138	7.66513	0.685946	0.671875	1.02094	0.307281	0.653736
AluSx1_dup23235	5.7152	-0.149561	1.12193	-0.133307	0.893951	0.975903
AluSx1_dup23620	4.07754	-1.38647	0.913508	-1.51774	0.129079	0.437232
AluSx1_dup2412	6.19252	-1.37618	0.741984	-1.85473	0.0636347	0.30311
AluSx1_dup26269	5.24595	-0.995143	0.814929	-1.22114	0.222033	0.56047
AluSx1_dup28797	10.6364	-0.757891	0.59221	-1.27977	0.200627	0.53459
AluSx1_dup2882	8.36723	2.54116	1.2317	2.06313	0.0391	0.228273
AluSx1_dup29355	7.61465	-0.215757	0.922282	-0.233939	0.815033	0.954863
AluSx1_dup29978	5.97291	-0.934434	0.733073	-1.27468	0.202422	0.537088
AluSx1_dup30790	7.84263	0.459084	0.654698	0.701215	0.483169	0.797773
AluSx1_dup30838	7.84263	0.459084	0.654698	0.701215	0.483169	0.797773
AluSx1_dup31140	6.2251	-0.0627099	0.744159	-0.0842695	0.932842	0.984899
AluSx1_dup32729	13.4288	0.568251	0.503458	1.12869	0.259027	0.602408
AluSx1_dup33258	4.66316	0.348187	0.850413	0.409432	0.682223	0.907688
AluSx1_dup34281	8.21845	0.3693	0.609496	0.60591	0.544575	0.830992
AluSx1_dup34634	7.12285	1.37379	0.715343	1.92046	0.0548001	0.278586
AluSx1_dup35847	4.90558	-0.491837	0.825354	-0.595911	0.551235	0.83503
AluSx1_dup35892	6.01336	-0.132233	0.704734	-0.187636	0.851162	0.965537
AluSx1_dup35924	4.86599	-0.563014	0.839498	-0.670655	0.50244	0.808216
AluSx1_dup35939	4.09525	0.00758563	0.859254	0.00882816	0.992956	0.998309
AluSx1_dup35942	20.4205	-0.744637	0.411501	-1.80956	0.070364	0.322211
AluSx1_dup35989	4.11855	2.858	1.10013	2.59787	0.00938038	0.090123
AluSx1_dup36697	3.76544	-0.778203	1.00972	-0.770713	0.440877	0.766027
AluSx1_dup36701	17.5175	-1.72124	0.459683	-3.74441	0.000180816	0.00471597
AluSx1_dup37413	8.76456	0.958336	0.646487	1.48237	0.138241	0.454117
AluSx1_dup40129	11.4761	0.723879	0.531954	1.36079	0.173579	0.497614
AluSx1_dup40136	4.61813	-0.209481	0.873407	-0.239843	0.810452	0.953033
AluSx1_dup40494	4.39523	-1.34851	0.883813	-1.52578	0.127064	0.43262
AluSx1_dup40639	10.4486	-0.52713	0.540343	-0.975548	0.329289	0.675756
AluSx1_dup40738	3.70218	0.113668	0.995847	0.114142	0.909125	0.977518
AluSx1_dup41150	6.65904	0.693248	0.683557	1.01418	0.310498	0.655268
AluSx1_dup41367	5.47066	-1.36577	0.824387	-1.65671	0.0975789	0.383509
AluSx1_dup41892	3.29819	0.615104	1.00405	0.612622	0.540127	0.828401
AluSx1_dup42237	2.70393	1.86568	1.24182	1.50237	0.133001	0.444944
AluSx1_dup43497	8.553	-0.166544	0.610708	-0.272707	0.785078	0.94732
AluSx1_dup44854	3.8971	0.914245	0.933915	0.978938	0.327611	0.674962
AluSx1_dup44865	2.87813	1.28912	1.9749	0.652753	0.513915	0.814317
AluSx1_dup45335	2.32892	1.67719	1.38182	1.21376	0.224841	0.563305
AluSx1_dup45358	3.30418	1.41509	1.08738	1.30138	0.193128	0.525048
AluSx1_dup46521	5.92182	4.3124	1.18684	3.63351	0.000279591	0.00686321
AluSx1_dup47820	5.36483	-0.132984	0.787854	-0.168792	0.86596	0.969382
AluSx1_dup4788	6.06097	1.62739	0.760055	2.14114	0.0322626	0.203491
AluSx1_dup48372	50.4502	0.581377	0.551322	1.05451	0.291648	0.638382
AluSx1_dup48675	4.5864	1.32967	0.865169	1.53689	0.124319	0.429037
AluSx1_dup5116	4.98712	-0.465327	0.878392	-0.529748	0.596286	0.860884
AluSx1_dup53613	16.2135	0.254094	0.473754	0.536342	0.591722	0.857779
AluSx1_dup53801	19.7577	0.271847	0.417694	0.650827	0.515158	0.814339
AluSx1_dup53820	17.7068	0.396766	0.445303	0.891003	0.372928	0.712169
AluSx1_dup54091	3.25419	-1.57711	1.06278	-1.48395	0.137821	0.453407
AluSx1_dup54139	14.9564	1.16783	0.507071	2.30308	0.0212742	0.155751
AluSx1_dup5475	12.7095	-1.03802	0.516261	-2.01065	0.044362	0.247407
AluSx1_dup55853	2.57306	4.7229	1.8532	2.54851	0.0108184	0.100908
AluSx1_dup56525	9.26332	-1.58376	0.634362	-2.49663	0.0125381	0.110506
AluSx1_dup56549	2.80067	3.88419	1.43886	2.69949	0.0069446	0.0726873
AluSx1_dup57088	3.76837	1.9423	1.07515	1.80654	0.0708334	0.323743
AluSx1_dup57091	4.29473	1.24658	0.874246	1.4259	0.153898	0.472375
AluSx1_dup57092	3.66854	2.69353	1.1488	2.34466	0.0190447	0.143887
AluSx1_dup5781	5.13983	-0.231393	0.777143	-0.297748	0.765896	0.940333
AluSx1_dup5826	9.36597	-0.703209	0.571189	-1.23113	0.218273	0.555616
AluSx1_dup58333	8.89964	0.614782	0.629859	0.976064	0.329033	0.67552
AluSx1_dup59451	4.56287	-0.113126	0.824239	-0.137249	0.890834	0.975414
AluSx1_dup60181	4.43138	0.561013	1.35315	0.414598	0.678436	0.905683
AluSx1_dup60552	12.9803	-0.57138	0.48704	-1.17317	0.240728	0.581208
AluSx1_dup61007	2.7204	-0.204818	1.71867	-0.119173	0.905139	0.977518
AluSx1_dup6135	17.0893	-0.794992	0.45623	-1.74252	0.0814168	0.351366
AluSx1_dup61866	3.96116	0.74256	0.922875	0.804617	0.421041	0.748916
AluSx1_dup6196	4.15571	-1.08207	1.2859	-0.84149	0.400074	0.735535
AluSx1_dup63003	3.64635	0.375808	1.3221	0.28425	0.776219	0.943415
AluSx1_dup63183	7.81792	1.88048	0.729166	2.57895	0.00991016	0.0942693
AluSx1_dup63216	5.04562	-1.07383	0.841	-1.27685	0.201654	0.536166
AluSx1_dup63311	5.1638	0.802903	0.784155	1.02391	0.305879	0.65255
AluSx1_dup64233	2.08482	3.44749	1.62634	2.11979	0.034024	0.210103
AluSx1_dup6431	3.32993	-0.161428	1.0244	-0.157583	0.874785	0.972456
AluSx1_dup64396	14.7397	0.137532	0.508657	0.270382	0.786866	0.947538
AluSx1_dup65196	3.15075	0.07274	1.05355	0.0690427	0.944956	0.987886
AluSx1_dup65878	4.60235	0.885826	0.864747	1.02438	0.305657	0.652368
AluSx1_dup66180	3.93874	1.95281	1.02212	1.91056	0.0560611	0.281714
AluSx1_dup66432	20.6164	0.352161	0.404205	0.871245	0.38362	0.721676
AluSx1_dup67491	4.35791	-0.989921	0.924431	-1.07084	0.28424	0.628458
AluSx1_dup68430	2.7212	-1.5982	1.24943	-1.27914	0.200847	0.534771
AluSx1_dup68504	5.79969	-1.422	0.778982	-1.82546	0.0679314	0.316047
AluSx1_dup68507	5.11619	0.739451	0.81425	0.908138	0.363805	0.706341
AluSx1_dup68711	4.25991	2.41932	0.999464	2.42062	0.015494	0.12592
AluSx1_dup69028	8.4295	-0.547856	0.620699	-0.882643	0.377429	0.716488
AluSx1_dup69107	2.67051	2.9015	1.35533	2.14081	0.0322897	0.203491
AluSx1_dup69954	4.57957	1.6361	0.889386	1.83958	0.0658296	0.30957
AluSx1_dup69955	3.54571	-1.4589	1.08269	-1.34747	0.177828	0.503478
AluSx1_dup70457	3.12679	2.06565	2.54652	0.811166	0.41727	0.748129
AluSx1_dup70642	5.01294	-0.192612	0.839399	-0.229464	0.818508	0.955527
AluSx1_dup70970	7.70703	-0.452042	0.672552	-0.67213	0.501501	0.807848
AluSx1_dup7154	9.40639	1.66026	0.620204	2.67696	0.00742933	0.0761823
AluSx1_dup72126	2.81045	0.449078	2.17084	0.206868	0.836113	0.960089
AluSx1_dup73710	4.29589	-0.979488	1.47376	-0.664617	0.506295	0.809961
AluSx1_dup74096	50.7117	-0.875365	0.282168	-3.10228	0.00192036	0.0291478
AluSx1_dup75035	40.3725	0.336911	0.334555	1.00704	0.313915	0.660119
AluSx1_dup76846	4.08427	2.80709	1.10787	2.53378	0.0112841	0.103628
AluSx1_dup77649	7.76855	0.124343	0.975306	0.127491	0.898551	0.97591
AluSx1_dup78550	4.77253	0.508482	0.816694	0.62261	0.533541	0.825327
AluSx1_dup7860	6.97329	-1.5918	0.727139	-2.18912	0.028588	0.187552
AluSx1_dup7862	3.26336	0.283989	1.04514	0.271724	0.785834	0.947423
AluSx1_dup81026	3.47758	-3.30074	1.29796	-2.54303	0.0109896	0.101715
AluSx1_dup81789	3.48454	0.34023	1.49635	0.227374	0.820133	0.955876
AluSx1_dup81832	5.26771	0.149745	0.832404	0.179895	0.857235	0.967883
AluSx1_dup8341	3.06021	-2.24231	1.54558	-1.45079	0.146839	0.466522
AluSx1_dup8468	13.4925	0.409325	0.522875	0.782836	0.433724	0.759905
AluSx1_dup8472	104.485	0.226722	0.226285	1.00193	0.316377	0.662174
AluSx1_dup86086	3.94191	1.59854	0.962503	1.66081	0.0967514	0.382148
AluSx1_dup88640	7.37305	1.47761	0.69456	2.1274	0.0333865	0.20781
AluSx1_dup88641	17.2268	0.764744	0.472558	1.61831	0.105596	0.398897
AluSx1_dup88696	4.47268	-0.593026	0.8707	-0.681091	0.495814	0.805152
AluSx1_dup88792	7.9	-0.0181279	0.635006	-0.0285476	0.977225	0.995498
AluSx1_dup88881	5.05267	0.221388	0.798234	0.277347	0.781514	0.946019
AluSx1_dup88903	3.20506	-2.16647	1.13349	-1.91133	0.0559621	0.281364
AluSx1_dup89105	4.23513	-0.695692	0.897242	-0.775367	0.438123	0.762484
AluSx1_dup89123	20.2164	-0.523538	0.682216	-0.767408	0.442839	0.767935
AluSx1_dup90110	4.92441	-0.122449	0.812345	-0.150735	0.880185	0.973722
AluSx1_dup90562	5.04435	-0.772914	0.802044	-0.963679	0.335207	0.680146
AluSx1_dup90697	4.1554	0.666067	0.925253	0.719875	0.471602	0.788303
AluSx1_dup90755	4.1554	0.666067	0.925253	0.719875	0.471602	0.788303
AluSx1_dup90821	4.1554	0.666067	0.925253	0.719875	0.471602	0.788303
AluSx1_dup91293	2.89706	2.45018	1.25181	1.95732	0.0503101	0.263867
AluSx1_dup91351	2.89706	2.45018	1.25181	1.95732	0.0503101	0.263867
AluSx1_dup91376	3.27618	2.66372	1.21221	2.1974	0.0279918	0.184904
AluSx1_dup91542	4.98196	0.00922715	0.815778	0.0113109	0.990975	0.997732
AluSx1_dup91679	6.50048	-0.380712	0.730339	-0.521281	0.602171	0.864254
AluSx1_dup91700	6.44954	-0.336578	0.731156	-0.460336	0.645275	0.885396
AluSx1_dup92359	4.30451	-0.133972	0.857692	-0.156201	0.875875	0.972654
AluSx1_dup92724	4.41017	-0.753526	1.28078	-0.588333	0.556309	0.838133
AluSx1_dup93142	9.67588	1.14077	0.590142	1.93304	0.0532315	0.272634
AluSx1_dup93223	4.05353	0.974217	0.891479	1.09281	0.274477	0.617875
AluSx1_dup93224	4.99052	-2.58166	0.942987	-2.73775	0.00618616	0.0673947
AluSx1_dup93453	3.24452	-0.49891	1.05244	-0.47405	0.635464	0.880622
AluSx1_dup93749	43.8448	-1.28379	0.312775	-4.10453	4.05137e-05	0.00150135
AluSx1_dup94222	8.37507	0.633707	0.641772	0.987433	0.323431	0.67006
AluSx1_dup94324	5.16936	-1.16552	0.799957	-1.45697	0.145124	0.463989
AluSx1_dup94325	3.71846	-1.48192	1.03485	-1.43201	0.152141	0.469686
AluSx1_dup9523	3.19359	0.353009	1.12074	0.314979	0.752777	0.935711
AluSx1_dup96479	5.63845	-2.14312	0.865832	-2.47522	0.0133154	0.114415
AluSx1_dup96780	9.43953	6.60329	1.26719	5.21098	1.87842e-07	2.14632e-05
AluSx1_dup96835	6.6679	-0.804863	0.683921	-1.17684	0.239261	0.580473
AluSx1_dup97017	6.68543	0.349647	0.998906	0.35003	0.726316	0.92628
AluSx1_dup97063	4.97517	-0.0196117	1.07277	-0.0182814	0.985414	0.996714
AluSx1_dup97135	6.88875	0.620052	1.03216	0.600731	0.548019	0.832631
AluSx1_dup97137	17.0242	0.29079	0.423527	0.686592	0.49234	0.802335
AluSx1_dup97138	3.71379	1.2655	0.996264	1.27025	0.203996	0.539679
AluSx1_dup97143	22.3741	-0.239484	0.377737	-0.633996	0.526084	0.821652
AluSx1_dup97157	5.2638	2.82878	1.00207	2.82293	0.00475865	0.055904
AluSx1_dup97160	6.6242	0.212379	0.728878	0.291378	0.770763	0.941553
AluSx1_dup97175	4.18694	-0.152014	0.888207	-0.171147	0.864108	0.968699
AluSx1_dup97219	6.73112	-1.78666	0.782881	-2.28216	0.0224799	0.161868
AluSx1_dup97237	4.33378	-0.387806	0.858531	-0.451709	0.651478	0.889585
AluSx1_dup97283	5.99765	0.0453748	0.720579	0.0629699	0.94979	0.989374
AluSx1_dup97284	6.35502	-0.399824	0.746647	-0.535493	0.592309	0.85824
AluSx1_dup97392	9.99691	-0.02175	0.570812	-0.0381036	0.969605	0.99348
AluSx1_dup97670	4.65711	0.372365	0.831465	0.447843	0.654267	0.89111
AluSx1_dup97817	3.6019	-0.0948938	1.56782	-0.0605258	0.951737	0.989951
AluSx1_dup98027	6.0961	1.8864	0.825612	2.28486	0.0223212	0.16169
AluSx1_dup98818	5.68994	-0.268957	1.12989	-0.238037	0.811852	0.953474
AluSx1_dup99720	10.3265	-0.452759	0.562656	-0.804682	0.421003	0.748916
AluSx1_dup99722	17.8055	-1.34525	0.594868	-2.26144	0.0237323	0.16655
AluSx1_dup99795	5.17966	0.817687	0.7964	1.02673	0.304548	0.65122
AluSx3_dup10733	7.00333	0.943839	0.701893	1.3447	0.178721	0.504667
AluSx3_dup10764	5.25459	0.381906	0.819502	0.466022	0.6412	0.882961
AluSx3_dup10823	4.00495	3.69206	1.2725	2.90143	0.00371465	0.0472617
AluSx3_dup10975	19.2547	1.56614	0.701602	2.23223	0.0255998	0.175005
AluSx3_dup11503	2.71402	-3.08116	1.41179	-2.18245	0.0290766	0.189216
AluSx3_dup12179	18.2353	0.656721	0.455162	1.44283	0.149069	0.467436
AluSx3_dup12971	5.50688	-2.0381	0.861087	-2.36689	0.0179381	0.138891
AluSx3_dup13165	27.5554	0.682862	0.375948	1.81637	0.069313	0.319994
AluSx3_dup13193	4.79275	-0.266377	0.826012	-0.322486	0.747084	0.932988
AluSx3_dup13283	3.79533	0.108335	1.6348	0.0662679	0.947165	0.98843
AluSx3_dup13284	6.00064	0.112739	1.18274	0.0953195	0.924061	0.98202
AluSx3_dup149	21.0178	-0.668343	0.393946	-1.69653	0.089785	0.369889
AluSx3_dup15567	7.8713	-3.14534	0.810908	-3.87879	0.000104978	0.00305327
AluSx3_dup15607	8.47138	-3.27348	0.807214	-4.05528	5.00745e-05	0.00176697
AluSx3_dup15615	6.15096	-2.7916	0.905097	-3.08431	0.00204024	0.0304497
AluSx3_dup15619	11.3978	-2.42462	0.604569	-4.0105	6.05896e-05	0.00202758
AluSx3_dup15621	11.3978	-2.42462	0.604569	-4.0105	6.05896e-05	0.00202758
AluSx3_dup16305	5.23726	0.0599608	0.803709	0.0746052	0.940529	0.986739
AluSx3_dup17387	6.06449	-1.46624	0.741986	-1.97611	0.0481428	0.257504
AluSx3_dup1864	10.4341	3.00505	0.710714	4.22821	2.35558e-05	0.000974521
AluSx3_dup1886	6.5305	-0.234401	0.713708	-0.328427	0.742588	0.931224
AluSx3_dup19642	4.43439	-0.188839	0.859477	-0.219713	0.826094	0.957799
AluSx3_dup2046	6.00646	-0.0553008	0.99123	-0.0557901	0.955509	0.990398
AluSx3_dup2048	15.4383	-1.14914	0.479691	-2.39558	0.0165942	0.131304
AluSx3_dup20862	6.35461	-0.0057562	0.717544	-0.00802208	0.993599	0.998309
AluSx3_dup2165	5.40785	1.80934	0.847244	2.13556	0.0327153	0.205364
AluSx3_dup24628	10.7137	2.93901	0.685593	4.28682	1.81249e-05	0.000797996
AluSx3_dup25832	3.88689	0.491098	0.945985	0.51914	0.603663	0.864254
AluSx3_dup26122	7.92214	1.11377	0.640668	1.73844	0.0821328	0.352931
AluSx3_dup26166	5.40472	0.307502	0.753201	0.40826	0.683083	0.907688
AluSx3_dup26601	4.77163	0.10748	0.833735	0.128914	0.897426	0.97591
AluSx3_dup26640	5.04171	0.314144	0.773985	0.405879	0.684831	0.908932
AluSx3_dup27336	30.527	0.551524	0.34206	1.61236	0.106883	0.401985
AluSx3_dup27341	3.12924	2.06727	2.5375	0.814685	0.415253	0.747726
AluSx3_dup27913	3.86296	-2.0576	1.01775	-2.02171	0.0432065	0.243237
AluSx3_dup28135	3.00041	3.9792	1.41899	2.80426	0.0050433	0.0580403
AluSx3_dup28158	5.04174	-1.41663	1.25831	-1.12582	0.260241	0.603769
AluSx3_dup28173	7.97694	-0.835333	0.660442	-1.26481	0.20594	0.542578
AluSx3_dup28323	6.18147	1.37196	0.755877	1.81505	0.0695157	0.320467
AluSx3_dup29366	2.72567	3.85437	1.4403	2.67609	0.0074487	0.0762995
AluSx3_dup29388	4.26287	2.8804	1.08246	2.66097	0.00779169	0.0791372
AluSx3_dup29708	4.91008	0.630414	1.45737	0.43257	0.665327	0.89764
AluSx3_dup29734	4.64898	0.564799	0.861463	0.655627	0.512064	0.813902
AluSx3_dup30338	4.4977	-0.870751	0.852412	-1.02151	0.307011	0.653736
AluSx3_dup30958	11.9509	-2.61233	0.60774	-4.29843	1.72015e-05	0.000767907
AluSx3_dup31195	3.05171	0.125469	1.15566	0.108569	0.913544	0.978266
AluSx3_dup31834	8.2007	-0.464677	0.681393	-0.681952	0.495269	0.804806
AluSx3_dup32121	8.62906	0.185608	0.629318	0.294936	0.768043	0.940697
AluSx3_dup32122	6.796	-0.496724	2.20258	-0.22552	0.821575	0.956743
AluSx3_dup32254	3.26509	-0.937417	1.35905	-0.68976	0.490345	0.801443
AluSx3_dup34147	8.47138	-3.27348	0.807214	-4.05528	5.00745e-05	0.00176697
AluSx3_dup3987	3.20367	-0.199422	1.70906	-0.116685	0.907109	0.977518
AluSx3_dup4252	8.80081	0.221495	0.599643	0.369378	0.711846	0.921888
AluSx3_dup6369	4.1571	0.794567	0.907796	0.875271	0.381427	0.718915
AluSx3_dup6921	3.2058	0.478456	1.08102	0.442598	0.658057	0.892145
AluSx3_dup934	7.40326	0.373805	0.925772	0.403777	0.686377	0.909547
AluSx4_dup10100	26.6758	-0.855049	0.522049	-1.63787	0.101449	0.391203
AluSx4_dup10306	2.82999	3.61371	2.29961	1.57144	0.11608	0.417436
AluSx4_dup11036	6.39679	-1.24785	0.731971	-1.70478	0.088235	0.365981
AluSx4_dup11038	6.39679	-1.24785	0.731971	-1.70478	0.088235	0.365981
AluSx4_dup1324	35.8237	-0.209899	0.337073	-0.622711	0.533475	0.825327
AluSx4_dup4865	4.84164	1.94997	0.912454	2.13706	0.0325933	0.204732
AluSx4_dup624	7.58268	-0.155557	0.68585	-0.226809	0.820572	0.956214
AluSx4_dup6563	3.91714	1.39575	1.02525	1.36137	0.173396	0.497602
AluSx4_dup760	3.66922	3.38252	1.27662	2.6496	0.00805881	0.0812483
AluSx4_dup8568	3.75898	-2.75465	1.16388	-2.36678	0.0179438	0.138891
AluSx4_dup9045	4.64144	0.324499	0.816189	0.397578	0.690941	0.911733
AluSx4_dup9094	5.4913	-1.60545	0.826916	-1.94149	0.0521989	0.269947
AluSx4_dup9746	5.78027	0.157473	0.730413	0.215594	0.829304	0.958213
AluSz_dup100705	4.80437	3.7192	1.183	3.14387	0.00166732	0.0262237
AluSz_dup101638	4.92798	-1.24742	0.877091	-1.42223	0.15496	0.474477
AluSz_dup101715	15.7668	-1.01021	0.498457	-2.02668	0.0426947	0.241903
AluSz_dup102249	18.469	0.76398	0.418985	1.8234	0.0682421	0.316832
AluSz_dup102489	4.48727	-1.07386	0.879197	-1.2214	0.221933	0.560409
AluSz_dup102635	7.67876	-0.840565	0.643499	-1.30624	0.191471	0.522204
AluSz_dup102636	9.54833	-1.12511	0.625162	-1.79972	0.0719054	0.326466
AluSz_dup102728	4.70785	0.653853	0.880914	0.742244	0.457939	0.779368
AluSz_dup10625	6.93936	0.288822	0.701157	0.411921	0.680397	0.906378
AluSz_dup12180	5.03936	-1.00852	1.36912	-0.736621	0.461353	0.781512
AluSz_dup13413	2.13775	4.47199	3.39208	1.31836	0.187383	0.517138
AluSz_dup15567	4.42391	-1.12631	0.903238	-1.24696	0.212411	0.54819
AluSz_dup16130	3.92712	0.00532975	0.953118	0.00559191	0.995538	0.99898
AluSz_dup16166	7.11301	-0.160539	0.700737	-0.2291	0.818791	0.955527
AluSz_dup1935	5.55229	1.41567	0.831126	1.70331	0.08851	0.366646
AluSz_dup21443	5.62749	1.55116	0.791622	1.95947	0.0500577	0.263263
AluSz_dup21476	6.02322	0.0952638	0.768153	0.124017	0.901302	0.976859
AluSz_dup21945	9.19456	-0.0095032	0.597155	-0.0159141	0.987303	0.997278
AluSz_dup23948	11.8843	0.695805	0.520092	1.33785	0.180946	0.507823
AluSz_dup24990	13.8064	0.131704	0.497977	0.264478	0.791412	0.947538
AluSz_dup26	4.04755	-0.585329	0.929543	-0.629695	0.528894	0.822275
AluSz_dup26460	7.95068	-0.726058	0.677075	-1.07234	0.283565	0.62777
AluSz_dup28167	10.3743	-0.344308	0.558776	-0.616182	0.537774	0.826904
AluSz_dup28170	8.3803	-1.27607	0.863697	-1.47745	0.139554	0.455454
AluSz_dup28173	7.94675	-0.179341	1.0046	-0.17852	0.858315	0.967987
AluSz_dup28216	10.2495	-0.386762	0.559847	-0.690836	0.489668	0.801443
AluSz_dup28222	6.93133	-0.403474	0.944355	-0.427249	0.669198	0.900045
AluSz_dup28238	8.3803	-1.27607	0.863697	-1.47745	0.139554	0.455454
AluSz_dup28241	6.80658	-0.464447	0.9401	-0.494039	0.621278	0.871933
AluSz_dup2927	5.43309	0.460109	0.794139	0.579381	0.562332	0.841174
AluSz_dup30223	4.40371	-0.633795	0.955209	-0.663515	0.507001	0.810301
AluSz_dup31446	8.09603	-0.312626	0.99473	-0.314282	0.753307	0.935711
AluSz_dup31459	7.05528	-0.548507	0.991894	-0.55299	0.58027	0.851205
AluSz_dup3207	2.83606	-0.0676856	2.7501	-0.0246121	0.980364	0.996396
AluSz_dup32253	11.0697	0.374799	0.524255	0.714919	0.474659	0.790659
AluSz_dup32329	4.06278	4.45267	1.3271	3.35518	0.000793134	0.0155675
AluSz_dup32568	11.7409	1.72374	0.549596	3.13638	0.0017105	0.0266949
AluSz_dup32579	2.37821	4.6071	1.57939	2.91701	0.00353403	0.0455774
AluSz_dup32580	5.75437	5.87381	1.33663	4.3945	1.11026e-05	0.000543688
AluSz_dup32699	6.57147	0.201888	0.681354	0.296304	0.766998	0.940545
AluSz_dup32700	4.41416	0.203412	0.877086	0.231918	0.816602	0.95517
AluSz_dup32763	3.75508	-1.91716	1.03002	-1.86129	0.0627026	0.30059
AluSz_dup33106	6.51587	-0.650423	0.72222	-0.900588	0.367807	0.708874
AluSz_dup33107	3.06284	-0.175404	1.59486	-0.10998	0.912425	0.977922
AluSz_dup33161	7.61084	0.313962	0.645142	0.486656	0.626502	0.874739
AluSz_dup33173	19.2788	-1.05444	0.412872	-2.55391	0.010652	0.0997446
AluSz_dup334	5.43436	0.692123	0.771001	0.897695	0.369348	0.710672
AluSz_dup34	8.09603	-0.312626	0.99473	-0.314282	0.753307	0.935711
AluSz_dup36390	22.2663	-0.278165	0.374809	-0.742151	0.457996	0.779368
AluSz_dup37153	6.91501	-0.061069	0.708401	-0.0862069	0.931302	0.984215
AluSz_dup37154	4.67651	0.651665	1.60669	0.405594	0.685041	0.909031
AluSz_dup37278	3.41004	1.17043	1.06296	1.1011	0.270852	0.615395
AluSz_dup37411	8.2942	-0.502204	0.63647	-0.789046	0.430085	0.756868
AluSz_dup37819	3.08277	1.49521	1.7233	0.867643	0.38559	0.723079
AluSz_dup38088	5.31731	0.184661	0.800302	0.230739	0.817518	0.955264
AluSz_dup39060	4.63995	0.0658006	0.819634	0.0802805	0.936014	0.985285
AluSz_dup39425	4.63995	0.0658006	0.819634	0.0802805	0.936014	0.985285
AluSz_dup41	11.4119	0.00529529	0.527432	0.0100398	0.99199	0.998125
AluSz_dup41215	7.54745	0.0463876	0.637015	0.0728203	0.941949	0.987156
AluSz_dup41762	23.52	0.186591	0.38244	0.487896	0.625623	0.874306
AluSz_dup42565	7.98913	-0.0996752	1.06603	-0.0935014	0.925505	0.982317
AluSz_dup4444	13.1129	0.978375	0.515791	1.89684	0.0578485	0.287535
AluSz_dup46957	4.22726	-0.763215	0.882394	-0.864937	0.387073	0.724743
AluSz_dup49090	6.32553	0.466773	0.702657	0.664298	0.5065	0.809961
AluSz_dup51181	5.56142	-0.513451	1.0461	-0.490822	0.623552	0.873104
AluSz_dup51342	8.77035	-2.4076	0.721713	-3.33595	0.000850077	0.0164166
AluSz_dup52075	4.93063	-0.854685	0.791833	-1.07937	0.280421	0.625483
AluSz_dup52200	64.0399	0.189788	0.264497	0.717545	0.473038	0.789329
AluSz_dup53485	4.59177	1.35154	1.36886	0.987349	0.323472	0.67006
AluSz_dup54092	16.8366	-0.668954	0.448499	-1.49154	0.135819	0.449826
AluSz_dup5426	9.28892	-0.417609	0.591283	-0.706276	0.480016	0.795281
AluSz_dup5525	5.90137	1.19356	0.750158	1.59107	0.111593	0.408642
AluSz_dup55413	5.87334	0.533239	0.783571	0.680524	0.496173	0.805341
AluSz_dup56419	3.6136	1.73384	1.1342	1.52869	0.126342	0.430934
AluSz_dup5685	6.83452	-0.167999	0.717678	-0.234086	0.814918	0.954863
AluSz_dup5686	9.88454	-1.59748	0.589115	-2.71166	0.00669465	0.0709759
AluSz_dup5838	6.61348	0.908018	0.734772	1.23578	0.21654	0.55393
AluSz_dup58509	4.04428	0.742736	0.922881	0.804802	0.420934	0.748916
AluSz_dup59419	7.19147	0.267203	0.684524	0.390349	0.696278	0.914953
AluSz_dup60157	6.6651	1.21455	0.711023	1.70817	0.0876053	0.364471
AluSz_dup60182	2.45704	0.588424	2.39407	0.245784	0.805849	0.951352
AluSz_dup61270	6.76298	-0.439534	0.979065	-0.448932	0.653481	0.890545
AluSz_dup61282	3.78311	-0.670826	0.984023	-0.681717	0.495418	0.804806
AluSz_dup61825	22.022	2.00743	0.423623	4.73871	2.15084e-06	0.000148327
AluSz_dup62	6.77525	0.382657	0.685678	0.558071	0.576796	0.848833
AluSz_dup62805	7.49656	-0.885198	0.660117	-1.34097	0.17993	0.506145
AluSz_dup63034	6.11265	0.0577682	0.73889	0.0781825	0.937683	0.985475
AluSz_dup63327	6.74059	-0.316817	0.708275	-0.447307	0.654653	0.891131
AluSz_dup63425	4.08197	-1.01553	1.1862	-0.856124	0.391929	0.728737
AluSz_dup63756	6.04841	-0.0159808	0.718329	-0.0222471	0.982251	0.996396
AluSz_dup64785	3.45612	0.136718	1.0286	0.132917	0.894259	0.97591
AluSz_dup65365	4.06563	0.265876	1.34579	0.197562	0.843388	0.962979
AluSz_dup65547	6.2968	0.00973304	0.735672	0.0132301	0.989444	0.997539
AluSz_dup66072	4.31159	1.04141	1.39664	0.745654	0.455876	0.77759
AluSz_dup6676	5.18738	-0.454446	0.787274	-0.57724	0.563778	0.841866
AluSz_dup67215	3.52945	-0.462826	1.88003	-0.246179	0.805543	0.951282
AluSz_dup68764	6.12173	-0.686473	0.716708	-0.957814	0.338156	0.682682
AluSz_dup69238	8.79153	1.56909	0.640885	2.44831	0.0143527	0.120013
AluSz_dup69564	4.34957	1.57874	0.939785	1.6799	0.092977	0.375587
AluSz_dup69630	3.91809	0.522459	0.914893	0.571061	0.567959	0.843647
AluSz_dup69872	5.39402	0.0306107	0.759267	0.0403161	0.967841	0.993156
AluSz_dup70465	3.96094	0.0134109	0.900967	0.014885	0.988124	0.997539
AluSz_dup70832	5.99473	0.175317	0.728822	0.240549	0.809905	0.952981
AluSz_dup73590	7.04944	-0.286994	0.657032	-0.436804	0.662253	0.895209
AluSz_dup7379	9.86693	-0.223908	0.807377	-0.277328	0.781529	0.946019
AluSz_dup74536	3.02151	0.781867	1.46092	0.535187	0.59252	0.858355
AluSz_dup7467	8.37176	3.16732	0.818947	3.86755	0.000109934	0.00315912
AluSz_dup77508	4.7658	3.45286	1.14212	3.02321	0.00250109	0.0354586
AluSz_dup77515	5.16323	1.15841	0.82149	1.41013	0.158502	0.478367
AluSz_dup77962	5.4651	2.78438	1.24402	2.2382	0.0252078	0.173189
AluSz_dup79055	19.7852	-1.91452	0.443288	-4.3189	1.56809e-05	0.000706599
AluSz_dup7917	7.18247	-0.490337	1.0273	-0.477305	0.633145	0.878931
AluSz_dup80090	5.9728	1.67658	0.833085	2.0125	0.0441674	0.247039
AluSz_dup80547	5.37516	-1.69781	0.807778	-2.10182	0.0355687	0.21648
AluSz_dup80743	9.36818	4.85354	1.08751	4.463	8.08188e-06	0.000423879
AluSz_dup8133	6.15966	0.039162	1.06265	0.036853	0.970602	0.993633
AluSz_dup8137	12.2579	-0.40836	0.532608	-0.766719	0.443249	0.767935
AluSz_dup8140	4.09248	-0.0549504	0.915667	-0.0600114	0.952147	0.990001
AluSz_dup81598	4.38053	0.57401	0.877849	0.653883	0.513188	0.81427
AluSz_dup81642	5.19261	0.661057	0.798684	0.827682	0.407851	0.741954
AluSz_dup81700	4.38053	0.57401	0.877849	0.653883	0.513188	0.81427
AluSz_dup82127	3.81067	1.11341	0.987088	1.12798	0.259329	0.602762
AluSz_dup82171	3.38729	1.24275	1.04197	1.19269	0.23299	0.573688
AluSz_dup82231	17.3309	-0.783051	0.444466	-1.76178	0.0781064	0.343883
AluSz_dup82233	14.296	-0.529138	0.463998	-1.14039	0.254124	0.597682
AluSz_dup82236	4.58021	0.506919	0.851288	0.595473	0.551527	0.835078
AluSz_dup82240	17.6661	-0.738586	0.44374	-1.66446	0.0960211	0.38158
AluSz_dup82306	4.58021	0.506919	0.851288	0.595473	0.551527	0.835078
AluSz_dup82310	17.525	-0.535889	0.45594	-1.17535	0.239855	0.581052
AluSz_dup82342	3.11653	-1.33683	1.0677	-1.25207	0.210545	0.546673
AluSz_dup82378	4.35572	0.298825	0.893197	0.334557	0.737959	0.930294
AluSz_dup82399	11.5588	-0.707331	0.532347	-1.3287	0.183946	0.512515
AluSz_dup83308	4.08498	-0.558735	0.889041	-0.628469	0.529697	0.822858
AluSz_dup83312	3.58949	2.86031	1.16045	2.46483	0.0137077	0.116844
AluSz_dup83522	6.96224	0.961372	0.735768	1.30662	0.191341	0.522174
AluSz_dup83738	24.6084	-0.619091	0.373071	-1.65945	0.097026	0.382622
AluSz_dup83841	3.36313	5.14342	1.45041	3.54618	0.000390853	0.00885975
AluSz_dup83895	4.33891	0.304904	0.870655	0.350201	0.726188	0.92628
AluSz_dup83926	3.84664	1.14684	0.941119	1.21859	0.223001	0.561333
AluSz_dup83933	3.96249	2.5253	1.73527	1.45528	0.145592	0.464858
AluSz_dup8459	3.14416	-0.850495	1.54482	-0.550546	0.581945	0.852476
AluSz_dup84596	8.12336	1.92038	0.710035	2.70464	0.00683794	0.0718846
AluSz_dup84668	4.05179	-0.0739051	0.880374	-0.0839474	0.933098	0.984978
AluSz_dup84695	7.55857	0.262474	0.901259	0.29123	0.770875	0.941571
AluSz_dup85235	3.50998	0.0234894	1.56764	0.0149839	0.988045	0.997539
AluSz_dup86407	5.76928	0.50463	0.749585	0.673213	0.500812	0.807834
AluSz_dup86408	2.76146	4.83937	3.55023	1.36312	0.172846	0.497295
AluSz_dup86444	12.9282	0.282112	0.513469	0.549423	0.582715	0.853096
AluSz_dup86642	3.08801	2.3387	1.18793	1.96871	0.0489861	0.260313
AluSz_dup86643	6.36174	-0.502423	0.744363	-0.674971	0.499694	0.807556
AluSz_dup86681	9.22874	-0.837468	0.601406	-1.39252	0.163766	0.4847
AluSz_dup86756	6.60411	-1.09923	0.738611	-1.48824	0.136688	0.45161
AluSz_dup86758	3.08991	-0.186904	1.11603	-0.167472	0.866999	0.969856
AluSz_dup86759	16.3762	-0.699473	0.441848	-1.58306	0.113407	0.411524
AluSz_dup86760	7.71484	-1.32301	0.649833	-2.03592	0.0417587	0.238847
AluSz_dup86762	10.3931	0.369266	0.554146	0.666369	0.505175	0.809867
AluSz_dup86771	8.90331	0.370426	0.638492	0.580158	0.561808	0.841174
AluSz_dup86828	5.61184	-1.03024	0.76378	-1.34888	0.177377	0.502944
AluSz_dup86869	41.6901	-0.458529	0.31208	-1.46927	0.141759	0.458294
AluSz_dup86928	13.7011	4.1718	0.779206	5.35391	8.60725e-08	1.13168e-05
AluSz_dup8697	5.34325	-0.24985	0.824125	-0.30317	0.76176	0.938952
AluSz_dup86999	7.66913	0.610398	0.674344	0.905174	0.365373	0.706567
AluSz_dup87518	5.795	1.97625	1.21661	1.62439	0.104292	0.397537
AluSz_dup87634	3.96575	-0.881931	0.896451	-0.983802	0.325213	0.672424
AluSz_dup88002	8.69688	-0.832773	0.644436	-1.29225	0.19627	0.528119
AluSz_dup89418	6.17888	-0.808832	0.804474	-1.00542	0.314696	0.660787
AluSz_dup89441	2.78541	0.734273	1.81817	0.403853	0.686321	0.909547
AluSz_dup89611	8.99166	2.23615	0.668814	3.34345	0.000827434	0.0160439
AluSz_dup89688	3.34017	-0.28127	1.01496	-0.277123	0.781686	0.946019
AluSz_dup90169	3.49894	-0.844628	1.05444	-0.801024	0.423118	0.750349
AluSz_dup90732	5.49881	1.22873	0.833145	1.47481	0.140263	0.456264
AluSz_dup90767	3.6274	0.848055	0.959935	0.883451	0.376993	0.715943
AluSz_dup91891	5.72223	-0.787234	1.13957	-0.690816	0.489681	0.801443
AluSz_dup91928	6.74856	2.04634	0.770528	2.65577	0.00791277	0.0801632
AluSz_dup92499	3.44683	2.81831	1.18021	2.38798	0.0169412	0.13328
AluSz_dup94863	10.3248	-0.266782	0.560409	-0.476049	0.63404	0.879918
AluSz_dup95298	5.10604	3.82297	1.18149	3.23571	0.00121341	0.0212913
AluSz_dup95342	3.10211	1.81233	1.15636	1.56727	0.117052	0.419195
AluSz_dup95655	3.68703	3.61421	1.26747	2.85152	0.00435106	0.0525963
AluSz_dup96233	6.6294	-0.754882	0.675209	-1.118	0.263568	0.608565
AluSz_dup96610	3.0409	0.747711	1.91276	0.390908	0.695866	0.914953
AluSz_dup96679	5.75473	1.2898	0.804624	1.60299	0.108937	0.40574
AluSz_dup96808	4.12583	1.01625	0.988704	1.02786	0.304017	0.650603
AluSz_dup96919	3.24155	0.57667	1.53695	0.375205	0.707508	0.920518
AluSz_dup97041	2.98869	0.624382	1.15797	0.539203	0.589747	0.856914
AluSz_dup98503	11.1963	0.0658845	0.55462	0.118792	0.90544	0.977518
AluSz_dup99171	9.96231	3.63446	0.80288	4.52678	5.989e-06	0.000344206
AluSz_dup99759	20.8535	-1.02093	0.401054	-2.54562	0.0109083	0.101234
AluSz_dup99810	5.72223	-0.787234	1.13957	-0.690816	0.489681	0.801443
AluSz6_dup10465	6.21593	0.109616	0.711419	0.154081	0.877546	0.97335
AluSz6_dup10468	6.55945	-0.643666	0.688332	-0.93511	0.349732	0.691171
AluSz6_dup1240	5.45157	-1.37872	0.79669	-1.73056	0.083531	0.356483
AluSz6_dup13207	7.3302	-0.557212	0.652597	-0.853838	0.393195	0.7296
AluSz6_dup13585	6.47383	1.15462	1.39193	0.829509	0.406816	0.741197
AluSz6_dup13596	4.02359	0.254514	0.983735	0.258722	0.795849	0.948448
AluSz6_dup13786	5.95531	0.0225234	1.14738	0.0196304	0.984338	0.996396
AluSz6_dup14625	3.89258	1.13473	0.942004	1.20459	0.228361	0.567682
AluSz6_dup14877	4.64079	0.112918	0.863851	0.130714	0.896001	0.97591
AluSz6_dup151	5.71582	0.994217	0.79229	1.25487	0.209528	0.545895
AluSz6_dup15638	3.87184	0.0954092	0.907003	0.105192	0.916224	0.979393
AluSz6_dup15654	115.113	-0.304001	0.25111	-1.21063	0.226037	0.564762
AluSz6_dup15689	3.91252	2.82416	1.13282	2.49302	0.0126661	0.111327
AluSz6_dup15957	5.38089	-0.115848	0.789403	-0.146754	0.883326	0.974947
AluSz6_dup1629	3.19571	0.247558	1.07182	0.230968	0.817339	0.955264
AluSz6_dup16340	2.6127	0.234855	2.28869	0.102615	0.918268	0.979968
AluSz6_dup17303	5.34868	-0.742494	1.09843	-0.675958	0.499068	0.807085
AluSz6_dup17607	6.16919	-0.6508	0.719685	-0.904284	0.365845	0.706941
AluSz6_dup17626	4.34714	0.850755	0.933811	0.911057	0.362265	0.704564
AluSz6_dup17964	8.72781	6.49666	1.27728	5.08633	3.65049e-07	3.68815e-05
AluSz6_dup18129	12.6971	-0.997585	0.49767	-2.00451	0.0450155	0.24871
AluSz6_dup18328	64.6796	-0.672473	0.275322	-2.4425	0.0145859	0.121524
AluSz6_dup18329	33.4428	-0.997969	0.363807	-2.74313	0.00608568	0.0666784
AluSz6_dup18422	5.45691	0.954137	0.76687	1.2442	0.213427	0.548853
AluSz6_dup18967	7.16334	-0.869677	0.690296	-1.25986	0.20772	0.543982
AluSz6_dup19465	3.83008	0.525476	0.945735	0.555627	0.578466	0.849969
AluSz6_dup19468	3.85095	-0.784044	0.937847	-0.836004	0.403153	0.738295
AluSz6_dup19482	4.62379	0.571709	0.872166	0.655505	0.512142	0.813902
AluSz6_dup19660	4.31768	-0.239683	0.886194	-0.270463	0.786804	0.947538
AluSz6_dup20708	4.81588	0.666677	0.883375	0.754693	0.450433	0.774084
AluSz6_dup2266	78.3704	-0.13588	0.263532	-0.51561	0.606127	0.864589
AluSz6_dup23710	4.24638	-1.3302	0.882923	-1.50658	0.131917	0.443327
AluSz6_dup24374	8.2736	-0.228195	0.606078	-0.376512	0.706537	0.919946
AluSz6_dup24376	6.01915	-0.2834	0.749182	-0.378279	0.705224	0.919064
AluSz6_dup24378	6.01915	-0.2834	0.749182	-0.378279	0.705224	0.919064
AluSz6_dup25559	5.41914	-0.202312	0.783189	-0.258318	0.796162	0.948448
AluSz6_dup2634	5.60703	-0.221429	1.34182	-0.165021	0.868927	0.970172
AluSz6_dup2672	6.47634	-0.207607	0.695358	-0.298561	0.765275	0.940114
AluSz6_dup27161	7.20518	0.138907	0.676417	0.205357	0.837294	0.960409
AluSz6_dup27909	11.3055	1.11044	0.80051	1.38717	0.16539	0.486938
AluSz6_dup2796	10.3312	0.213082	0.548566	0.388436	0.697694	0.915366
AluSz6_dup28224	5.22842	0.317982	1.08083	0.294202	0.768603	0.940823
AluSz6_dup29847	6.93277	4.52887	1.13941	3.97475	7.04538e-05	0.00229226
AluSz6_dup30251	10.7773	0.145247	0.789583	0.183954	0.854049	0.966692
AluSz6_dup30447	3.01949	0.900653	1.94031	0.46418	0.642519	0.883911
AluSz6_dup30457	3.79576	0.15113	0.962014	0.157097	0.875168	0.972654
AluSz6_dup31493	3.04364	-0.285027	1.08004	-0.263906	0.791853	0.947538
AluSz6_dup33231	8.70824	-1.09929	0.641147	-1.71456	0.086425	0.362903
AluSz6_dup33526	5.71078	1.10066	1.21962	0.902465	0.36681	0.707809
AluSz6_dup35038	7.30059	-0.246341	0.680503	-0.361998	0.717353	0.92359
AluSz6_dup35184	4.69089	-0.358192	0.832605	-0.430207	0.667045	0.898644
AluSz6_dup36063	7.66508	0.154358	0.64545	0.239148	0.810991	0.95312
AluSz6_dup36920	4.63837	-1.23355	0.854045	-1.44436	0.148637	0.467041
AluSz6_dup37931	4.13525	-0.700195	0.903972	-0.774576	0.43859	0.762999
AluSz6_dup3826	4.339	-1.48396	0.89948	-1.64979	0.0989851	0.386203
AluSz6_dup38393	5.94756	1.88811	1.41605	1.33336	0.182413	0.510139
AluSz6_dup38454	5.86183	1.97855	1.3734	1.44062	0.149692	0.467578
AluSz6_dup38631	10.5964	0.667514	0.570434	1.17019	0.241925	0.582978
AluSz6_dup38682	4.49631	2.40127	1.02086	2.3522	0.018663	0.142494
AluSz6_dup38721	5.56598	1.76049	1.39037	1.2662	0.205442	0.541564
AluSz6_dup39378	3.61087	2.06051	1.09937	1.87426	0.060894	0.296229
AluSz6_dup39712	4.57732	1.99932	0.99383	2.01174	0.0442477	0.247127
AluSz6_dup40360	3.10317	0.55082	1.10151	0.500057	0.617035	0.870031
AluSz6_dup40634	4.14242	0.46216	0.949578	0.4867	0.626471	0.874739
AluSz6_dup40719	3.64845	0.957836	1.05253	0.91003	0.362807	0.70542
AluSz6_dup40723	3.3586	1.19752	1.75509	0.682311	0.495043	0.804643
AluSz6_dup40791	31.8196	1.00426	0.353696	2.83935	0.00452062	0.0541009
AluSz6_dup40799	4.31543	1.10066	0.932379	1.18049	0.237805	0.579155
AluSz6_dup41142	6.33131	2.26648	0.862225	2.62864	0.00857274	0.0847386
AluSz6_dup41299	3.67927	2.3885	1.11355	2.14495	0.0319566	0.202055
AluSz6_dup42178	7.43422	-0.222353	0.659759	-0.337021	0.736101	0.930148
AluSz6_dup43939	18.3447	0.643416	0.444823	1.44645	0.14805	0.466703
AluSz6_dup44656	8.60113	0.680717	0.630994	1.0788	0.280676	0.625483
AluSz6_dup44887	27.9893	-0.631714	0.370821	-1.70355	0.0884645	0.366616
AluSz6_dup45167	9.04215	0.421751	0.602756	0.699704	0.484112	0.798369
AluSz6_dup46096	4.49312	-0.515182	0.831452	-0.619617	0.53551	0.826532
AluSz6_dup46334	2.80239	0.177647	2.56875	0.069157	0.944865	0.987886
AluSz6_dup46458	10.3655	-0.316189	0.570863	-0.55388	0.579661	0.850638
AluSz6_dup46498	3.5427	0.757471	1.61965	0.467677	0.640016	0.882607
AluSz6_dup46941	7.87476	3.54035	0.892934	3.96485	7.34432e-05	0.00234969
AluSz6_dup46942	3.03865	5.00265	1.49042	3.35653	0.000789273	0.0155235
AluSz6_dup46970	3.5427	0.757471	1.61965	0.467677	0.640016	0.882607
AluSz6_dup47012	4.65567	-1.26036	1.20931	-1.04221	0.297314	0.643965
AluSz6_dup5743	8.13963	-0.984023	0.839974	-1.17149	0.241401	0.582444
AluSz6_dup6828	6.16905	3.55815	1.04705	3.39826	0.000678171	0.0137322
AluSz6_dup7131	3.20445	-1.77474	1.0809	-1.64191	0.100608	0.390243
AluSz6_dup7153	9.5152	0.0805584	0.567815	0.141874	0.887179	0.975414
AluSz6_dup8353	4.32689	-1.51192	0.908339	-1.66448	0.0960158	0.38158
AluSz6_dup8546	3.9227	-1.2841	0.911143	-1.40933	0.158738	0.47849
AluSz6_dup9685	6.91452	-1.69066	0.735209	-2.29956	0.0214731	0.15661
AluY_dup101310	4.167	5.42805	1.3806	3.93167	8.43587e-05	0.00261786
AluY_dup101442	7.01219	1.05229	0.680992	1.54523	0.12229	0.426505
AluY_dup102450	13.0983	-0.459722	0.513041	-0.896073	0.370214	0.711089
AluY_dup102735	13.4229	5.35169	1.04473	5.12257	3.01395e-07	3.14434e-05
AluY_dup104030	4.17478	-0.226034	0.925207	-0.244306	0.806994	0.951352
AluY_dup104067	30.5895	-0.265107	0.345385	-0.767571	0.442742	0.767935
AluY_dup104497	18.3861	1.47386	0.463185	3.18202	0.0014625	0.0239805
AluY_dup104517	3.23704	1.59635	1.09788	1.45404	0.145936	0.465243
AluY_dup104599	11.8691	0.499782	0.514416	0.971552	0.331274	0.677842
AluY_dup110730	10.0281	-0.992567	0.601435	-1.65033	0.0988752	0.385931
AluY_dup11094	4.19693	2.53397	1.08742	2.33027	0.0197921	0.147947
AluY_dup1141	7.4536	-0.891061	0.678822	-1.31266	0.189298	0.51969
AluY_dup12646	8.33917	0.164827	0.623223	0.264475	0.791414	0.947538
AluY_dup12657	10.1973	0.18535	0.567952	0.326348	0.744161	0.93231
AluY_dup15235	8.36435	-0.15321	0.592182	-0.258721	0.79585	0.948448
AluY_dup1557	8.17537	-0.922764	0.620824	-1.48636	0.137185	0.452786
AluY_dup1613	5.00874	4.70447	1.31676	3.57276	0.000353242	0.00824918
AluY_dup16144	53.7079	0.52238	0.271348	1.92513	0.0542133	0.276394
AluY_dup1632	6.06012	2.59806	0.905187	2.87019	0.00410225	0.0504787
AluY_dup17111	36.2021	0.0288899	0.347512	0.0831337	0.933745	0.984978
AluY_dup18087	4.53914	-0.68325	0.824718	-0.828466	0.407407	0.74162
AluY_dup20189	7.21077	0.660353	0.653984	1.00974	0.31262	0.65801
AluY_dup21104	3.87103	-0.350972	0.939201	-0.373692	0.708634	0.920902
AluY_dup21161	3.67173	-0.0305825	0.945903	-0.0323315	0.974208	0.994622
AluY_dup21696	4.71328	0.112607	0.87416	0.128818	0.897502	0.97591
AluY_dup22117	2.72667	3.69634	1.50516	2.45577	0.0140583	0.11827
AluY_dup22591	10.808	4.10198	0.879023	4.66652	3.06343e-06	0.000201389
AluY_dup22751	4.75734	2.88679	1.30435	2.21321	0.0268835	0.180677
AluY_dup23181	4.49188	-1.41844	0.919415	-1.54276	0.122888	0.427193
AluY_dup2386	7.63728	0.629431	0.640888	0.982124	0.326039	0.673117
AluY_dup2388	6.00567	1.37841	0.801578	1.71962	0.0855019	0.360883
AluY_dup24315	13.6935	0.610533	0.480641	1.27025	0.203996	0.539679
AluY_dup26621	5.18692	-0.847409	0.808969	-1.04752	0.294861	0.640714
AluY_dup27543	20.1121	-0.293729	0.830088	-0.353853	0.723449	0.925724
AluY_dup30102	3.46393	-0.436553	1.54106	-0.28328	0.776962	0.943672
AluY_dup30578	6.37455	-0.672655	0.773785	-0.869305	0.384681	0.72269
AluY_dup30842	9.25184	-0.625106	0.595373	-1.04994	0.293746	0.639894
AluY_dup31200	7.7237	1.61906	0.671912	2.40964	0.0159684	0.128147
AluY_dup31991	4.51778	0.192891	0.827463	0.233112	0.815675	0.954863
AluY_dup32570	7.05397	0.00273471	0.705732	0.003875	0.996908	0.99898
AluY_dup33107	7.0653	0.633929	0.963157	0.658179	0.510423	0.813226
AluY_dup33333	4.59361	-0.512127	0.830125	-0.616927	0.537283	0.826904
AluY_dup33622	28.0404	2.26751	0.427739	5.30116	1.15072e-07	1.43436e-05
AluY_dup33809	3.39493	1.56394	1.02849	1.52062	0.128354	0.435676
AluY_dup33819	5.86976	0.559646	0.730683	0.765921	0.443723	0.767935
AluY_dup34203	12.5319	1.40829	0.542499	2.59593	0.00943364	0.0904537
AluY_dup35038	6.10466	-0.68284	0.715564	-0.954267	0.339948	0.6836
AluY_dup35325	3.37512	3.07393	1.27744	2.40633	0.0161137	0.128718
AluY_dup35334	24.9162	3.33448	0.520949	6.40078	1.54584e-10	4.63656e-08
AluY_dup35580	42.7339	-1.62009	0.540329	-2.99835	0.00271449	0.0375955
AluY_dup36057	3.98443	0.0507928	0.897531	0.0565917	0.95487	0.99034
AluY_dup37194	3.81838	3.10655	1.19375	2.60234	0.00925906	0.0893151
AluY_dup39702	12.8854	-0.529141	0.530484	-0.997468	0.318537	0.664906
AluY_dup39877	48.2739	-0.597441	0.295552	-2.02144	0.0432342	0.243237
AluY_dup39999	4.22772	1.79076	0.928821	1.928	0.0538554	0.27506
AluY_dup40006	3.51794	2.65318	1.18023	2.24802	0.0245746	0.170547
AluY_dup40369	11.8377	1.38341	0.541987	2.55247	0.0106961	0.099962
AluY_dup40596	4.023	-0.305597	0.995046	-0.307118	0.758754	0.938117
AluY_dup41152	48.7959	-1.06475	0.300646	-3.54152	0.000397828	0.00892138
AluY_dup41532	7.49596	-0.479096	0.648041	-0.739299	0.459725	0.780174
AluY_dup43290	9.47438	0.3028	0.579213	0.522778	0.601129	0.863899
AluY_dup45802	3.84722	-1.29091	0.983888	-1.31205	0.189504	0.519822
AluY_dup46185	7.51003	3.42087	0.906263	3.7747	0.000160198	0.00429493
AluY_dup46193	9.80793	-0.20577	0.574716	-0.358037	0.720316	0.924633
AluY_dup46207	5.55165	1.52539	0.821421	1.85701	0.0633096	0.301861
AluY_dup477	3.72956	0.287703	0.961967	0.299077	0.764881	0.940013
AluY_dup49542	40.9932	1.90361	0.334731	5.68701	1.29286e-08	2.71696e-06
AluY_dup49616	15.8379	1.70907	0.521843	3.27506	0.00105639	0.0193621
AluY_dup50990	4.87743	0.807869	0.84995	0.950491	0.341863	0.684582
AluY_dup51243	11.0344	-0.894141	0.566914	-1.57721	0.114748	0.414041
AluY_dup51249	8.86205	0.13968	0.599099	0.233149	0.815645	0.954863
AluY_dup51251	8.76077	1.11487	0.603588	1.84707	0.0647374	0.306234
AluY_dup51599	10.6174	-0.883173	0.575634	-1.53426	0.124965	0.43023
AluY_dup51639	7.5213	0.314415	0.642067	0.489693	0.624351	0.873649
AluY_dup51641	9.09973	1.17446	0.604521	1.9428	0.0520408	0.269556
AluY_dup51656	5.86697	-0.478441	0.74201	-0.644791	0.519063	0.816314
AluY_dup51664	5.86697	-0.478441	0.74201	-0.644791	0.519063	0.816314
AluY_dup52063	8.1588	3.65982	0.909282	4.02495	5.69867e-05	0.00195342
[truncated: 7,599 more rows]
