# Supplementary material for: SARS-CoV-2 infection induces epigenetic changes in the LTR69 subfamily of endogenous retroviruses
Source: Mob DNA. 2023 Sep 4;14:11. doi: 10.1186/s13100-023-00299-1 (PMC10476400; doi:10.1186/s13100-023-00299-1)
Supplement: Supplementary file 3 — Additional file 3. [file 13100_2023_299_MOESM3_ESM.xlsx]

## Sheet: TE_Family_giggle_results_H3K27
#file	file_size	overlaps	odds_ratio	fishers_two_tail	fishers_left_tail	fishers_right_tail	combo_score	TE_FamilyName
/home/vikas/Arora_Revision_Giggle/H3K27Ac_SARS-CoV-2_infected_uninfected_24h_peaks.bed.gz	36476	256	12.5568	1.39862e-166	1	1.39862e-166	605.434	repeat_sort/SVA_F.bed.gz
/home/vikas/Arora_Revision_Giggle/H3K27Ac_SARS-CoV-2_infected_uninfected_24h_peaks.bed.gz	36476	2495	1.63998	3.47217e-107	1	2.09521e-107	75.9778	repeat_sort/MIR3.bed.gz
/home/vikas/Arora_Revision_Giggle/H3K27Ac_SARS-CoV-2_infected_uninfected_24h_peaks.bed.gz	36476	77	10.405	5.10772e-47	1	5.10772e-47	156.429	repeat_sort/MSR1.bed.gz
/home/vikas/Arora_Revision_Giggle/H3K27Ac_SARS-CoV-2_infected_uninfected_24h_peaks.bed.gz	36476	78	6.42846	4.73053e-34	1	4.73053e-34	89.4603	repeat_sort/LTR13.bed.gz
/home/vikas/Arora_Revision_Giggle/H3K27Ac_SARS-CoV-2_infected_uninfected_24h_peaks.bed.gz	36476	69	7.86421	5.99902e-34	1	5.99902e-34	98.8452	repeat_sort/HERVE-int.bed.gz
/home/vikas/Arora_Revision_Giggle/H3K27Ac_SARS-CoV-2_infected_uninfected_24h_peaks.bed.gz	36476	403	1.94926	2.28939e-32	1	1.50905e-32	30.4673	repeat_sort/MIR1_Amn.bed.gz
/home/vikas/Arora_Revision_Giggle/H3K27Ac_SARS-CoV-2_infected_uninfected_24h_peaks.bed.gz	36476	123	2.89665	7.7275e-23	1	7.7275e-23	33.9283	repeat_sort/MER44B.bed.gz
/home/vikas/Arora_Revision_Giggle/H3K27Ac_SARS-CoV-2_infected_uninfected_24h_peaks.bed.gz	36476	38	8.35583	5.30256e-21	1	5.30256e-21	62.0995	repeat_sort/MER57E3.bed.gz
/home/vikas/Arora_Revision_Giggle/H3K27Ac_SARS-CoV-2_infected_uninfected_24h_peaks.bed.gz	36476	41	6.53794	5.82362e-19	1	5.82362e-19	49.3951	repeat_sort/LTR10A.bed.gz
/home/vikas/Arora_Revision_Giggle/H3K27Ac_SARS-CoV-2_infected_uninfected_24h_peaks.bed.gz	36476	59	4.18569	4.49952e-18	1	4.49952e-18	35.8293	repeat_sort/SVA_E.bed.gz
/home/vikas/Arora_Revision_Giggle/H3K27Ac_SARS-CoV-2_infected_uninfected_24h_peaks.bed.gz	36476	71	3.59528	7.53873e-18	1	7.53873e-18	31.6103	repeat_sort/SATR1.bed.gz
/home/vikas/Arora_Revision_Giggle/H3K27Ac_SARS-CoV-2_infected_uninfected_24h_peaks.bed.gz	36476	117	2.55598	1.21126e-17	1	1.15964e-17	22.9033	repeat_sort/SVA_D.bed.gz
/home/vikas/Arora_Revision_Giggle/H3K27Ac_SARS-CoV-2_infected_uninfected_24h_peaks.bed.gz	36476	142	2.25383	5.89439e-17	1	4.24974e-17	19.0271	repeat_sort/MER81.bed.gz
/home/vikas/Arora_Revision_Giggle/H3K27Ac_SARS-CoV-2_infected_uninfected_24h_peaks.bed.gz	36476	2204	1.20446	3.80347e-16	1	2.08468e-16	4.13842	repeat_sort/MIRc.bed.gz
/home/vikas/Arora_Revision_Giggle/H3K27Ac_SARS-CoV-2_infected_uninfected_24h_peaks.bed.gz	36476	46	3.54236	4.78091e-12	1	4.78091e-12	20.6566	repeat_sort/LTR12F.bed.gz
/home/vikas/Arora_Revision_Giggle/H3K27Ac_SARS-CoV-2_infected_uninfected_24h_peaks.bed.gz	36476	49	3.30168	9.41911e-12	1	9.41911e-12	19	repeat_sort/MER44D.bed.gz
/home/vikas/Arora_Revision_Giggle/H3K27Ac_SARS-CoV-2_infected_uninfected_24h_peaks.bed.gz	36476	13	14.2049	3.8356e-10	1	3.8356e-10	36.0481	repeat_sort/LTR13_.bed.gz
/home/vikas/Arora_Revision_Giggle/H3K27Ac_SARS-CoV-2_infected_uninfected_24h_peaks.bed.gz	36476	18	7.20179	1.13109e-09	1	1.13109e-09	25.4828	repeat_sort/AluYh9.bed.gz
/home/vikas/Arora_Revision_Giggle/H3K27Ac_SARS-CoV-2_infected_uninfected_24h_peaks.bed.gz	36476	115	1.8775	2.17415e-09	1	1.56817e-09	7.87277	repeat_sort/Tigger7.bed.gz
/home/vikas/Arora_Revision_Giggle/H3K27Ac_SARS-CoV-2_infected_uninfected_24h_peaks.bed.gz	36476	58	2.47824	4.35598e-09	1	3.90775e-09	10.9471	repeat_sort/LTR41.bed.gz
/home/vikas/Arora_Revision_Giggle/H3K27Ac_SARS-CoV-2_infected_uninfected_24h_peaks.bed.gz	36476	4491	1.09041	1.10482e-07	1	5.66118e-08	0.868716	repeat_sort/MIRb.bed.gz
/home/vikas/Arora_Revision_Giggle/H3K27Ac_SARS-CoV-2_infected_uninfected_24h_peaks.bed.gz	36476	15	5.59335	6.71082e-07	1	6.71082e-07	15.3325	repeat_sort/LTR69.bed.gz
/home/vikas/Arora_Revision_Giggle/H3K27Ac_SARS-CoV-2_infected_uninfected_24h_peaks.bed.gz	36476	14	5.79913	1.06952e-06	1	1.06952e-06	15.141	repeat_sort/LSAU.bed.gz
/home/vikas/Arora_Revision_Giggle/H3K27Ac_SARS-CoV-2_infected_uninfected_24h_peaks.bed.gz	36476	30	2.74182	4.53784e-06	0.999998	4.53784e-06	7.77501	repeat_sort/HERVIP10FH-int.bed.gz
/home/vikas/Arora_Revision_Giggle/H3K27Ac_SARS-CoV-2_infected_uninfected_24h_peaks.bed.gz	36476	24	3.12309	5.70037e-06	0.999998	5.70037e-06	8.61591	repeat_sort/LTR1B.bed.gz
/home/vikas/Arora_Revision_Giggle/H3K27Ac_SARS-CoV-2_infected_uninfected_24h_peaks.bed.gz	36476	18	3.713	1.27856e-05	0.999997	1.27856e-05	9.26094	repeat_sort/GSATII.bed.gz
/home/vikas/Arora_Revision_Giggle/H3K27Ac_SARS-CoV-2_infected_uninfected_24h_peaks.bed.gz	36476	48	1.9168	9.20889e-05	0.99997	5.87103e-05	3.7884	repeat_sort/MamRep1879.bed.gz
/home/vikas/Arora_Revision_Giggle/H3K27Ac_SARS-CoV-2_infected_uninfected_24h_peaks.bed.gz	36476	18	2.97297	0.000160453	0.999947	0.000160453	5.96483	repeat_sort/LTR25.bed.gz
/home/vikas/Arora_Revision_Giggle/H3K27Ac_SARS-CoV-2_infected_uninfected_24h_peaks.bed.gz	36476	7	8.51725	0.00024482	0.999972	0.00024482	11.1599	repeat_sort/CATTCn.bed.gz
/home/vikas/Arora_Revision_Giggle/H3K27Ac_SARS-CoV-2_infected_uninfected_24h_peaks.bed.gz	36476	165	1.33839	0.000563778	0.999773	0.000308561	1.36614	repeat_sort/MER21C.bed.gz
/home/vikas/Arora_Revision_Giggle/H3K27Ac_SARS-CoV-2_infected_uninfected_24h_peaks.bed.gz	36476	529	1.1633	0.000964913	0.999563	0.000513229	0.658046	repeat_sort/FLAM_C.bed.gz
/home/vikas/Arora_Revision_Giggle/H3K27Ac_SARS-CoV-2_infected_uninfected_24h_peaks.bed.gz	36476	139	1.35558	0.000882158	0.999608	0.000540231	1.34064	repeat_sort/Charlie4z.bed.gz
/home/vikas/Arora_Revision_Giggle/H3K27Ac_SARS-CoV-2_infected_uninfected_24h_peaks.bed.gz	36476	22	2.29595	0.00125599	0.999581	0.0009917	3.47858	repeat_sort/HERVK-int.bed.gz
/home/vikas/Arora_Revision_Giggle/H3K27Ac_SARS-CoV-2_infected_uninfected_24h_peaks.bed.gz	36476	11	3.45182	0.00121818	0.999658	0.00121818	5.20887	repeat_sort/TAR1.bed.gz
/home/vikas/Arora_Revision_Giggle/H3K27Ac_SARS-CoV-2_infected_uninfected_24h_peaks.bed.gz	36476	14	2.83395	0.00147831	0.999495	0.00147831	4.25331	repeat_sort/LTR13A.bed.gz
/home/vikas/Arora_Revision_Giggle/H3K27Ac_SARS-CoV-2_infected_uninfected_24h_peaks.bed.gz	36476	29	1.93238	0.00208031	0.999156	0.00168297	2.5488	repeat_sort/SST1.bed.gz
/home/vikas/Arora_Revision_Giggle/H3K27Ac_SARS-CoV-2_infected_uninfected_24h_peaks.bed.gz	36476	34	1.81604	0.00267035	0.999063	0.00175388	2.2152	repeat_sort/MER44C.bed.gz
/home/vikas/Arora_Revision_Giggle/H3K27Ac_SARS-CoV-2_infected_uninfected_24h_peaks.bed.gz	36476	20	2.22227	0.00275891	0.999065	0.00214796	2.94837	repeat_sort/LTR10F.bed.gz
/home/vikas/Arora_Revision_Giggle/H3K27Ac_SARS-CoV-2_infected_uninfected_24h_peaks.bed.gz	36476	15	2.58329	0.0021993	0.999177	0.0021993	3.63897	repeat_sort/LTR2C.bed.gz
/home/vikas/Arora_Revision_Giggle/H3K27Ac_SARS-CoV-2_infected_uninfected_24h_peaks.bed.gz	36476	10	3.36247	0.00245538	0.999294	0.00245538	4.56604	repeat_sort/LTR39-int.bed.gz
/home/vikas/Arora_Revision_Giggle/H3K27Ac_SARS-CoV-2_infected_uninfected_24h_peaks.bed.gz	36476	12	2.82332	0.00333843	0.998859	0.00333843	3.70824	repeat_sort/LTR44.bed.gz
/home/vikas/Arora_Revision_Giggle/H3K27Ac_SARS-CoV-2_infected_uninfected_24h_peaks.bed.gz	36476	65	1.44988	0.0070659	0.9972	0.00417486	1.15271	repeat_sort/AmnSINE1.bed.gz
/home/vikas/Arora_Revision_Giggle/H3K27Ac_SARS-CoV-2_infected_uninfected_24h_peaks.bed.gz	36476	10	3.00088	0.00548509	0.998242	0.00548509	3.58427	repeat_sort/LTR12E.bed.gz
/home/vikas/Arora_Revision_Giggle/H3K27Ac_SARS-CoV-2_infected_uninfected_24h_peaks.bed.gz	36476	8	3.36427	0.00715925	0.997954	0.00715925	3.75461	repeat_sort/PrimLTR79.bed.gz
/home/vikas/Arora_Revision_Giggle/H3K27Ac_SARS-CoV-2_infected_uninfected_24h_peaks.bed.gz	36476	19	1.9871	0.0105155	0.995966	0.00835352	1.9597	repeat_sort/MER94B.bed.gz
/home/vikas/Arora_Revision_Giggle/H3K27Ac_SARS-CoV-2_infected_uninfected_24h_peaks.bed.gz	36476	4	6.45439	0.0096249	0.998555	0.0096249	5.42523	repeat_sort/UCON89.bed.gz
/home/vikas/Arora_Revision_Giggle/H3K27Ac_SARS-CoV-2_infected_uninfected_24h_peaks.bed.gz	36476	41	1.44571	0.039136	0.985182	0.0223165	0.748441	repeat_sort/MER113A.bed.gz
/home/vikas/Arora_Revision_Giggle/H3K27Ac_SARS-CoV-2_infected_uninfected_24h_peaks.bed.gz	36476	8	2.52501	0.0317908	0.988092	0.0317908	2.00136	repeat_sort/LTR22A.bed.gz
/home/vikas/Arora_Revision_Giggle/H3K27Ac_SARS-CoV-2_infected_uninfected_24h_peaks.bed.gz	36476	77	1.26562	0.0619028	0.973827	0.0343294	0.410624	repeat_sort/MER41B.bed.gz
/home/vikas/Arora_Revision_Giggle/H3K27Ac_SARS-CoV-2_infected_uninfected_24h_peaks.bed.gz	36476	25	1.56267	0.0482794	0.978843	0.0347774	0.847675	repeat_sort/X7A_LINE.bed.gz
/home/vikas/Arora_Revision_Giggle/H3K27Ac_SARS-CoV-2_infected_uninfected_24h_peaks.bed.gz	36476	1938	1.04352	0.0756127	0.96333	0.0386144	0.0689193	repeat_sort/L2b.bed.gz
/home/vikas/Arora_Revision_Giggle/H3K27Ac_SARS-CoV-2_infected_uninfected_24h_peaks.bed.gz	36476	15	1.7927	0.0610261	0.97833	0.0411579	1.02276	repeat_sort/MamRep488.bed.gz
/home/vikas/Arora_Revision_Giggle/H3K27Ac_SARS-CoV-2_infected_uninfected_24h_peaks.bed.gz	36476	32	1.44739	0.0717726	0.972662	0.0415638	0.61029	repeat_sort/ORSL.bed.gz
/home/vikas/Arora_Revision_Giggle/H3K27Ac_SARS-CoV-2_infected_uninfected_24h_peaks.bed.gz	36476	7	2.52363	0.0456093	0.98299	0.0456093	1.79083	repeat_sort/MER130.bed.gz
/home/vikas/Arora_Revision_Giggle/H3K27Ac_SARS-CoV-2_infected_uninfected_24h_peaks.bed.gz	36476	88	1.21252	0.0988428	0.956095	0.0552413	0.279409	repeat_sort/MER113.bed.gz
/home/vikas/Arora_Revision_Giggle/H3K27Ac_SARS-CoV-2_infected_uninfected_24h_peaks.bed.gz	36476	3	4.80621	0.0566152	0.988788	0.0566152	2.82448	repeat_sort/UCON72.bed.gz
/home/vikas/Arora_Revision_Giggle/H3K27Ac_SARS-CoV-2_infected_uninfected_24h_peaks.bed.gz	36476	11	1.88146	0.105831	0.968605	0.0631362	0.88941	repeat_sort/LTR81.bed.gz
/home/vikas/Arora_Revision_Giggle/H3K27Ac_SARS-CoV-2_infected_uninfected_24h_peaks.bed.gz	36476	49	1.28279	0.12397	0.947897	0.070129	0.325758	repeat_sort/Charlie1.bed.gz
/home/vikas/Arora_Revision_Giggle/H3K27Ac_SARS-CoV-2_infected_uninfected_24h_peaks.bed.gz	36476	2	7.16242	0.0731703	0.990195	0.0731703	3.2258	repeat_sort/UCON50.bed.gz
/home/vikas/Arora_Revision_Giggle/H3K27Ac_SARS-CoV-2_infected_uninfected_24h_peaks.bed.gz	36476	44	1.28169	0.147282	0.937354	0.0845733	0.29784	repeat_sort/Charlie16a.bed.gz
/home/vikas/Arora_Revision_Giggle/H3K27Ac_SARS-CoV-2_infected_uninfected_24h_peaks.bed.gz	36476	9	1.88534	0.121859	0.953962	0.0936458	0.836278	repeat_sort/LTR7Y.bed.gz
/home/vikas/Arora_Revision_Giggle/H3K27Ac_SARS-CoV-2_infected_uninfected_24h_peaks.bed.gz	36476	19	1.4706	0.168268	0.936003	0.100904	0.430653	repeat_sort/MER11B.bed.gz
/home/vikas/Arora_Revision_Giggle/H3K27Ac_SARS-CoV-2_infected_uninfected_24h_peaks.bed.gz	36476	23	1.40561	0.17776	0.93244	0.101451	0.368477	repeat_sort/MamTip1.bed.gz
/home/vikas/Arora_Revision_Giggle/H3K27Ac_SARS-CoV-2_infected_uninfected_24h_peaks.bed.gz	36476	5	2.44545	0.107691	0.95926	0.107691	1.24859	repeat_sort/MER41G.bed.gz
/home/vikas/Arora_Revision_Giggle/H3K27Ac_SARS-CoV-2_infected_uninfected_24h_peaks.bed.gz	36476	20	1.43698	0.184832	0.930095	0.107704	0.383507	repeat_sort/MER51B.bed.gz
/home/vikas/Arora_Revision_Giggle/H3K27Ac_SARS-CoV-2_infected_uninfected_24h_peaks.bed.gz	36476	29	1.33362	0.16739	0.923333	0.108913	0.322424	repeat_sort/LTR54.bed.gz
/home/vikas/Arora_Revision_Giggle/H3K27Ac_SARS-CoV-2_infected_uninfected_24h_peaks.bed.gz	36476	2	5.5259	0.110473	0.98103	0.110473	2.35953	repeat_sort/CR1-L3B_Croc.bed.gz
/home/vikas/Arora_Revision_Giggle/H3K27Ac_SARS-CoV-2_infected_uninfected_24h_peaks.bed.gz	36476	5	2.40719	0.112622	0.956774	0.112622	1.20193	repeat_sort/MER92C.bed.gz
/home/vikas/Arora_Revision_Giggle/H3K27Ac_SARS-CoV-2_infected_uninfected_24h_peaks.bed.gz	36476	11	1.67736	0.181903	0.937238	0.113983	0.552299	repeat_sort/LTR6A.bed.gz
/home/vikas/Arora_Revision_Giggle/H3K27Ac_SARS-CoV-2_infected_uninfected_24h_peaks.bed.gz	36476	6	2.14366	0.152303	0.949675	0.117067	0.899081	repeat_sort/AluYh7.bed.gz
/home/vikas/Arora_Revision_Giggle/H3K27Ac_SARS-CoV-2_infected_uninfected_24h_peaks.bed.gz	36476	27	1.33371	0.186762	0.915504	0.120422	0.302737	repeat_sort/LTR56.bed.gz
/home/vikas/Arora_Revision_Giggle/H3K27Ac_SARS-CoV-2_infected_uninfected_24h_peaks.bed.gz	36476	6	2.0937	0.15918	0.944416	0.126609	0.850831	repeat_sort/UCON26.bed.gz
/home/vikas/Arora_Revision_Giggle/H3K27Ac_SARS-CoV-2_infected_uninfected_24h_peaks.bed.gz	36476	29	1.30781	0.206112	0.908575	0.12772	0.265546	repeat_sort/MamRep4096.bed.gz
/home/vikas/Arora_Revision_Giggle/H3K27Ac_SARS-CoV-2_infected_uninfected_24h_peaks.bed.gz	36476	4	2.65417	0.128301	0.955388	0.128301	1.25585	repeat_sort/LTR3B.bed.gz
/home/vikas/Arora_Revision_Giggle/H3K27Ac_SARS-CoV-2_infected_uninfected_24h_peaks.bed.gz	36476	6	2.06671	0.165428	0.939354	0.136991	0.818377	repeat_sort/HERVI-int.bed.gz
/home/vikas/Arora_Revision_Giggle/H3K27Ac_SARS-CoV-2_infected_uninfected_24h_peaks.bed.gz	36476	32	1.27712	0.232579	0.899242	0.137382	0.223536	repeat_sort/MER39B.bed.gz
/home/vikas/Arora_Revision_Giggle/H3K27Ac_SARS-CoV-2_infected_uninfected_24h_peaks.bed.gz	36476	16	1.45505	0.233499	0.911749	0.139079	0.341802	repeat_sort/SATR2.bed.gz
/home/vikas/Arora_Revision_Giggle/H3K27Ac_SARS-CoV-2_infected_uninfected_24h_peaks.bed.gz	36476	7	1.90516	0.208906	0.932633	0.140363	0.632383	repeat_sort/HERV15-int.bed.gz
/home/vikas/Arora_Revision_Giggle/H3K27Ac_SARS-CoV-2_infected_uninfected_24h_peaks.bed.gz	36476	27	1.29572	0.2334	0.892059	0.150109	0.236173	repeat_sort/ERV3-16A3_LTR.bed.gz
/home/vikas/Arora_Revision_Giggle/H3K27Ac_SARS-CoV-2_infected_uninfected_24h_peaks.bed.gz	36476	33	1.25762	0.244149	0.888021	0.150519	0.202503	repeat_sort/MER77B.bed.gz
/home/vikas/Arora_Revision_Giggle/H3K27Ac_SARS-CoV-2_infected_uninfected_24h_peaks.bed.gz	36476	4	2.34772	0.173252	0.932731	0.173252	0.937383	repeat_sort/LTR14.bed.gz
/home/vikas/Arora_Revision_Giggle/H3K27Ac_SARS-CoV-2_infected_uninfected_24h_peaks.bed.gz	36476	10	1.55858	0.25342	0.895312	0.179257	0.381681	repeat_sort/LTR90A.bed.gz
/home/vikas/Arora_Revision_Giggle/H3K27Ac_SARS-CoV-2_infected_uninfected_24h_peaks.bed.gz	36476	17	1.36575	0.267844	0.878241	0.18108	0.257278	repeat_sort/Arthur1C.bed.gz
/home/vikas/Arora_Revision_Giggle/H3K27Ac_SARS-CoV-2_infected_uninfected_24h_peaks.bed.gz	36476	8	1.66567	0.271978	0.900071	0.183504	0.41624	repeat_sort/LTR71B.bed.gz
/home/vikas/Arora_Revision_Giggle/H3K27Ac_SARS-CoV-2_infected_uninfected_24h_peaks.bed.gz	36476	134	1.09176	0.363382	0.833112	0.189964	0.0556813	repeat_sort/MamTip2.bed.gz
/home/vikas/Arora_Revision_Giggle/H3K27Ac_SARS-CoV-2_infected_uninfected_24h_peaks.bed.gz	36476	25	1.26776	0.314625	0.860933	0.190673	0.171896	repeat_sort/LTR1A2.bed.gz
/home/vikas/Arora_Revision_Giggle/H3K27Ac_SARS-CoV-2_infected_uninfected_24h_peaks.bed.gz	36476	28	1.2452	0.345088	0.856683	0.192503	0.146186	repeat_sort/Cheshire.bed.gz
/home/vikas/Arora_Revision_Giggle/H3K27Ac_SARS-CoV-2_infected_uninfected_24h_peaks.bed.gz	36476	15	1.38483	0.297772	0.872555	0.193095	0.247121	repeat_sort/Looper.bed.gz
/home/vikas/Arora_Revision_Giggle/H3K27Ac_SARS-CoV-2_infected_uninfected_24h_peaks.bed.gz	36476	1	9.80306	0.200809	0.980357	0.200809	2.2961	repeat_sort/HERV1_LTRb.bed.gz
/home/vikas/Arora_Revision_Giggle/H3K27Ac_SARS-CoV-2_infected_uninfected_24h_peaks.bed.gz	36476	2	3.62931	0.209044	0.94685	0.209044	1.26415	repeat_sort/LTR22B2.bed.gz
/home/vikas/Arora_Revision_Giggle/H3K27Ac_SARS-CoV-2_infected_uninfected_24h_peaks.bed.gz	36476	6	1.76193	0.303774	0.889863	0.215793	0.422838	repeat_sort/MER51C.bed.gz
/home/vikas/Arora_Revision_Giggle/H3K27Ac_SARS-CoV-2_infected_uninfected_24h_peaks.bed.gz	36476	2	3.47285	0.221253	0.941381	0.221253	1.17666	repeat_sort/MER133A.bed.gz
/home/vikas/Arora_Revision_Giggle/H3K27Ac_SARS-CoV-2_infected_uninfected_24h_peaks.bed.gz	36476	2	3.46364	0.222103	0.941013	0.222103	1.17116	repeat_sort/UCON77.bed.gz
/home/vikas/Arora_Revision_Giggle/H3K27Ac_SARS-CoV-2_infected_uninfected_24h_peaks.bed.gz	36476	14	1.35856	0.360705	0.849038	0.225938	0.195775	repeat_sort/X7C_LINE.bed.gz
/home/vikas/Arora_Revision_Giggle/H3K27Ac_SARS-CoV-2_infected_uninfected_24h_peaks.bed.gz	36476	1	8.09205	0.230873	0.9728	0.230873	1.92039	repeat_sort/Chompy-6_Croc.bed.gz
/home/vikas/Arora_Revision_Giggle/H3K27Ac_SARS-CoV-2_infected_uninfected_24h_peaks.bed.gz	36476	5	1.84335	0.270097	0.88632	0.233889	0.501586	repeat_sort/UCON78.bed.gz
/home/vikas/Arora_Revision_Giggle/H3K27Ac_SARS-CoV-2_infected_uninfected_24h_peaks.bed.gz	36476	4	2.04864	0.317559	0.897065	0.23496	0.515446	repeat_sort/UCON33.bed.gz
/home/vikas/Arora_Revision_Giggle/H3K27Ac_SARS-CoV-2_infected_uninfected_24h_peaks.bed.gz	36476	4	2.04779	0.317778	0.896719	0.235757	0.514836	repeat_sort/LTR26E.bed.gz
/home/vikas/Arora_Revision_Giggle/H3K27Ac_SARS-CoV-2_infected_uninfected_24h_peaks.bed.gz	36476	5	1.81601	0.394388	0.880398	0.24298	0.347818	repeat_sort/MER51D.bed.gz
/home/vikas/Arora_Revision_Giggle/H3K27Ac_SARS-CoV-2_infected_uninfected_24h_peaks.bed.gz	36476	10	1.43338	0.362193	0.84483	0.247667	0.229096	repeat_sort/Charlie13b.bed.gz
/home/vikas/Arora_Revision_Giggle/H3K27Ac_SARS-CoV-2_infected_uninfected_24h_peaks.bed.gz	36476	4	1.98741	0.327542	0.887188	0.250809	0.480316	repeat_sort/UCON40.bed.gz
/home/vikas/Arora_Revision_Giggle/H3K27Ac_SARS-CoV-2_infected_uninfected_24h_peaks.bed.gz	36476	60	1.11764	0.452193	0.788883	0.251389	0.0553044	repeat_sort/Charlie15a.bed.gz
/home/vikas/Arora_Revision_Giggle/H3K27Ac_SARS-CoV-2_infected_uninfected_24h_peaks.bed.gz	36476	5	1.82702	0.387613	0.874718	0.259343	0.357884	repeat_sort/(GAATG)n.bed.gz
/home/vikas/Arora_Revision_Giggle/H3K27Ac_SARS-CoV-2_infected_uninfected_24h_peaks.bed.gz	36476	23	1.21661	0.426607	0.803167	0.262064	0.104651	repeat_sort/MER74B.bed.gz
/home/vikas/Arora_Revision_Giggle/H3K27Ac_SARS-CoV-2_infected_uninfected_24h_peaks.bed.gz	36476	34	1.16265	0.461209	0.789623	0.264892	0.0730747	repeat_sort/MER66B.bed.gz
/home/vikas/Arora_Revision_Giggle/H3K27Ac_SARS-CoV-2_infected_uninfected_24h_peaks.bed.gz	36476	1	6.42252	0.278727	0.959093	0.278727	1.48866	repeat_sort/UCON92.bed.gz
/home/vikas/Arora_Revision_Giggle/H3K27Ac_SARS-CoV-2_infected_uninfected_24h_peaks.bed.gz	36476	16	1.26438	0.488063	0.799132	0.281644	0.105428	repeat_sort/SVA_C.bed.gz
/home/vikas/Arora_Revision_Giggle/H3K27Ac_SARS-CoV-2_infected_uninfected_24h_peaks.bed.gz	36476	1	6.36491	0.283189	0.958138	0.283189	1.46303	repeat_sort/HERV1_LTRd.bed.gz
/home/vikas/Arora_Revision_Giggle/H3K27Ac_SARS-CoV-2_infected_uninfected_24h_peaks.bed.gz	36476	3	2.17953	0.437648	0.883511	0.285118	0.403382	repeat_sort/MLT1E3-int.bed.gz
/home/vikas/Arora_Revision_Giggle/H3K27Ac_SARS-CoV-2_infected_uninfected_24h_peaks.bed.gz	36476	27	1.16804	0.534829	0.767447	0.297316	0.0609026	repeat_sort/SVA_A.bed.gz
/home/vikas/Arora_Revision_Giggle/H3K27Ac_SARS-CoV-2_infected_uninfected_24h_peaks.bed.gz	36476	21	1.19586	0.554557	0.769107	0.304798	0.0660758	repeat_sort/LTR7B.bed.gz
/home/vikas/Arora_Revision_Giggle/H3K27Ac_SARS-CoV-2_infected_uninfected_24h_peaks.bed.gz	36476	14	1.25953	0.556164	0.778288	0.312228	0.0848177	repeat_sort/MER34C2.bed.gz
/home/vikas/Arora_Revision_Giggle/H3K27Ac_SARS-CoV-2_infected_uninfected_24h_peaks.bed.gz	36476	16	1.23219	0.497653	0.771464	0.31373	0.0912915	repeat_sort/ORSL-2b.bed.gz
/home/vikas/Arora_Revision_Giggle/H3K27Ac_SARS-CoV-2_infected_uninfected_24h_peaks.bed.gz	36476	5	1.61753	0.429597	0.826712	0.319505	0.254579	repeat_sort/LTR52-int.bed.gz
/home/vikas/Arora_Revision_Giggle/H3K27Ac_SARS-CoV-2_infected_uninfected_24h_peaks.bed.gz	36476	5	1.61514	0.430222	0.826327	0.319595	0.25336	repeat_sort/UCON80_AMi.bed.gz
/home/vikas/Arora_Revision_Giggle/H3K27Ac_SARS-CoV-2_infected_uninfected_24h_peaks.bed.gz	36476	11	1.3004	0.505663	0.778436	0.324962	0.112224	repeat_sort/MER4D0.bed.gz
/home/vikas/Arora_Revision_Giggle/H3K27Ac_SARS-CoV-2_infected_uninfected_24h_peaks.bed.gz	36476	11	1.29816	0.506395	0.776912	0.326716	0.111251	repeat_sort/LTR24B.bed.gz
/home/vikas/Arora_Revision_Giggle/H3K27Ac_SARS-CoV-2_infected_uninfected_24h_peaks.bed.gz	36476	190	1.04063	0.627378	0.697531	0.328709	0.0116334	repeat_sort/L3b.bed.gz
/home/vikas/Arora_Revision_Giggle/H3K27Ac_SARS-CoV-2_infected_uninfected_24h_peaks.bed.gz	36476	15	1.22644	0.574494	0.757846	0.332522	0.0708838	repeat_sort/LTR84a.bed.gz
/home/vikas/Arora_Revision_Giggle/H3K27Ac_SARS-CoV-2_infected_uninfected_24h_peaks.bed.gz	36476	11	1.29282	0.506615	0.771942	0.333384	0.109422	repeat_sort/HERVK11-int.bed.gz
/home/vikas/Arora_Revision_Giggle/H3K27Ac_SARS-CoV-2_infected_uninfected_24h_peaks.bed.gz	36476	2	2.53927	0.33649	0.881949	0.33649	0.635944	repeat_sort/X5B_LINE.bed.gz
/home/vikas/Arora_Revision_Giggle/H3K27Ac_SARS-CoV-2_infected_uninfected_24h_peaks.bed.gz	36476	11	1.27855	0.618269	0.762268	0.344063	0.0740305	repeat_sort/MER54B.bed.gz
/home/vikas/Arora_Revision_Giggle/H3K27Ac_SARS-CoV-2_infected_uninfected_24h_peaks.bed.gz	36476	1	4.83232	0.34821	0.933282	0.34821	1.04127	repeat_sort/UCON101.bed.gz
/home/vikas/Arora_Revision_Giggle/H3K27Ac_SARS-CoV-2_infected_uninfected_24h_peaks.bed.gz	36476	5	1.55089	0.447282	0.803602	0.3497	0.221215	repeat_sort/MER57C1.bed.gz
/home/vikas/Arora_Revision_Giggle/H3K27Ac_SARS-CoV-2_infected_uninfected_24h_peaks.bed.gz	36476	15	1.21053	0.577806	0.742306	0.350383	0.0656625	repeat_sort/LTR26.bed.gz
/home/vikas/Arora_Revision_Giggle/H3K27Ac_SARS-CoV-2_infected_uninfected_24h_peaks.bed.gz	36476	10	1.28837	0.601502	0.757516	0.355239	0.0806983	repeat_sort/MER57F.bed.gz
/home/vikas/Arora_Revision_Giggle/H3K27Ac_SARS-CoV-2_infected_uninfected_24h_peaks.bed.gz	36476	16	1.19497	0.591826	0.734399	0.356087	0.0585409	repeat_sort/MER4C.bed.gz
/home/vikas/Arora_Revision_Giggle/H3K27Ac_SARS-CoV-2_infected_uninfected_24h_peaks.bed.gz	36476	18	1.17661	0.61434	0.728359	0.357301	0.0496461	repeat_sort/MER34A1.bed.gz
/home/vikas/Arora_Revision_Giggle/H3K27Ac_SARS-CoV-2_infected_uninfected_24h_peaks.bed.gz	36476	3	1.87074	0.479665	0.828273	0.3702	0.288308	repeat_sort/GSATX.bed.gz
/home/vikas/Arora_Revision_Giggle/H3K27Ac_SARS-CoV-2_infected_uninfected_24h_peaks.bed.gz	36476	2	2.32979	0.375576	0.858151	0.375576	0.518955	repeat_sort/HSATI.bed.gz
/home/vikas/Arora_Revision_Giggle/H3K27Ac_SARS-CoV-2_infected_uninfected_24h_peaks.bed.gz	36476	2	2.30492	0.379501	0.855226	0.379501	0.50693	repeat_sort/UCON28c.bed.gz
/home/vikas/Arora_Revision_Giggle/H3K27Ac_SARS-CoV-2_infected_uninfected_24h_peaks.bed.gz	36476	145	1.0357	0.733276	0.651808	0.379865	0.00681798	repeat_sort/FRAM.bed.gz
/home/vikas/Arora_Revision_Giggle/H3K27Ac_SARS-CoV-2_infected_uninfected_24h_peaks.bed.gz	36476	3	1.82905	0.486902	0.819881	0.380091	0.272268	repeat_sort/ACRO1.bed.gz
/home/vikas/Arora_Revision_Giggle/H3K27Ac_SARS-CoV-2_infected_uninfected_24h_peaks.bed.gz	36476	4	1.61015	0.559005	0.795502	0.381227	0.173574	repeat_sort/LTR14C.bed.gz
/home/vikas/Arora_Revision_Giggle/H3K27Ac_SARS-CoV-2_infected_uninfected_24h_peaks.bed.gz	36476	3	1.80822	0.490644	0.815539	0.384973	0.264261	repeat_sort/Eulor5A.bed.gz
/home/vikas/Arora_Revision_Giggle/H3K27Ac_SARS-CoV-2_infected_uninfected_24h_peaks.bed.gz	36476	11	1.22788	0.627552	0.720864	0.391525	0.0599295	repeat_sort/LTR43.bed.gz
/home/vikas/Arora_Revision_Giggle/H3K27Ac_SARS-CoV-2_infected_uninfected_24h_peaks.bed.gz	36476	44	1.07333	0.754641	0.661312	0.396442	0.0124827	repeat_sort/AluSq10.bed.gz
/home/vikas/Arora_Revision_Giggle/H3K27Ac_SARS-CoV-2_infected_uninfected_24h_peaks.bed.gz	36476	2	2.18455	0.404165	0.838544	0.404165	0.443541	repeat_sort/UCON48.bed.gz
/home/vikas/Arora_Revision_Giggle/H3K27Ac_SARS-CoV-2_infected_uninfected_24h_peaks.bed.gz	36476	4	1.54586	0.570889	0.772806	0.409909	0.152986	repeat_sort/HERVL32-int.bed.gz
/home/vikas/Arora_Revision_Giggle/H3K27Ac_SARS-CoV-2_infected_uninfected_24h_peaks.bed.gz	36476	8	1.27844	0.700616	0.722546	0.410375	0.054759	repeat_sort/LTR7C.bed.gz
/home/vikas/Arora_Revision_Giggle/H3K27Ac_SARS-CoV-2_infected_uninfected_24h_peaks.bed.gz	36476	3	1.73279	0.506517	0.796168	0.410919	0.234284	repeat_sort/LTR59.bed.gz
/home/vikas/Arora_Revision_Giggle/H3K27Ac_SARS-CoV-2_infected_uninfected_24h_peaks.bed.gz	36476	6	1.36264	0.652469	0.740562	0.411445	0.0827811	repeat_sort/LTR43B.bed.gz
/home/vikas/Arora_Revision_Giggle/H3K27Ac_SARS-CoV-2_infected_uninfected_24h_peaks.bed.gz	36476	1	3.76738	0.420268	0.898895	0.420268	0.720407	repeat_sort/Eulor4.bed.gz
/home/vikas/Arora_Revision_Giggle/H3K27Ac_SARS-CoV-2_infected_uninfected_24h_peaks.bed.gz	36476	1	3.7513	0.421314	0.898231	0.421314	0.716023	repeat_sort/MER136.bed.gz
/home/vikas/Arora_Revision_Giggle/H3K27Ac_SARS-CoV-2_infected_uninfected_24h_peaks.bed.gz	36476	1	3.86107	0.422693	0.901268	0.422693	0.728878	repeat_sort/SAR.bed.gz
/home/vikas/Arora_Revision_Giggle/H3K27Ac_SARS-CoV-2_infected_uninfected_24h_peaks.bed.gz	36476	11	1.195	0.748446	0.691003	0.424494	0.0323422	repeat_sort/Charlie30a.bed.gz
/home/vikas/Arora_Revision_Giggle/H3K27Ac_SARS-CoV-2_infected_uninfected_24h_peaks.bed.gz	36476	4	1.49326	0.582434	0.752431	0.434324	0.135796	repeat_sort/LTR22B.bed.gz
/home/vikas/Arora_Revision_Giggle/H3K27Ac_SARS-CoV-2_infected_uninfected_24h_peaks.bed.gz	36476	4	1.49055	0.583094	0.751376	0.435475	0.134898	repeat_sort/LTR72.bed.gz
/home/vikas/Arora_Revision_Giggle/H3K27Ac_SARS-CoV-2_infected_uninfected_24h_peaks.bed.gz	36476	3	1.6627	0.523074	0.776146	0.436485	0.206443	repeat_sort/LTR22.bed.gz
/home/vikas/Arora_Revision_Giggle/H3K27Ac_SARS-CoV-2_infected_uninfected_24h_peaks.bed.gz	36476	1	3.56977	0.436502	0.889727	0.436502	0.660925	repeat_sort/Eulor6E.bed.gz
/home/vikas/Arora_Revision_Giggle/H3K27Ac_SARS-CoV-2_infected_uninfected_24h_peaks.bed.gz	36476	3	1.65586	0.524724	0.77415	0.438809	0.203774	repeat_sort/Tigger17b.bed.gz
/home/vikas/Arora_Revision_Giggle/H3K27Ac_SARS-CoV-2_infected_uninfected_24h_peaks.bed.gz	36476	3	1.64822	0.738628	0.771998	0.441065	0.0948534	repeat_sort/UCON4.bed.gz
/home/vikas/Arora_Revision_Giggle/H3K27Ac_SARS-CoV-2_infected_uninfected_24h_peaks.bed.gz	36476	1	3.48566	0.444175	0.885376	0.444175	0.634908	repeat_sort/UCON19.bed.gz
/home/vikas/Arora_Revision_Giggle/H3K27Ac_SARS-CoV-2_infected_uninfected_24h_peaks.bed.gz	36476	3	1.63983	0.73918	0.769362	0.444392	0.0936526	repeat_sort/Charlie4.bed.gz
/home/vikas/Arora_Revision_Giggle/H3K27Ac_SARS-CoV-2_infected_uninfected_24h_peaks.bed.gz	36476	16	1.12302	0.794292	0.649959	0.448081	0.0167412	repeat_sort/LTR9B.bed.gz
/home/vikas/Arora_Revision_Giggle/H3K27Ac_SARS-CoV-2_infected_uninfected_24h_peaks.bed.gz	36476	1	3.43725	0.449855	0.882565	0.449855	0.617967	repeat_sort/HERV1_LTRa.bed.gz
/home/vikas/Arora_Revision_Giggle/H3K27Ac_SARS-CoV-2_infected_uninfected_24h_peaks.bed.gz	36476	2	1.98794	0.665743	0.805106	0.451176	0.175152	repeat_sort/LTR1C.bed.gz
/home/vikas/Arora_Revision_Giggle/H3K27Ac_SARS-CoV-2_infected_uninfected_24h_peaks.bed.gz	36476	3	1.61288	0.741109	0.7607	0.455149	0.0897347	repeat_sort/LTR38-int.bed.gz
/home/vikas/Arora_Revision_Giggle/H3K27Ac_SARS-CoV-2_infected_uninfected_24h_peaks.bed.gz	36476	37	1.05546	0.86606	0.607919	0.457321	0.00486321	repeat_sort/LTR104_Mam.bed.gz
/home/vikas/Arora_Revision_Giggle/H3K27Ac_SARS-CoV-2_infected_uninfected_24h_peaks.bed.gz	36476	93	1.02517	0.874137	0.580942	0.460465	0.00209475	repeat_sort/Tigger15a.bed.gz
/home/vikas/Arora_Revision_Giggle/H3K27Ac_SARS-CoV-2_infected_uninfected_24h_peaks.bed.gz	36476	2	1.91714	0.672377	0.791251	0.468599	0.161864	repeat_sort/LTR58.bed.gz
/home/vikas/Arora_Revision_Giggle/H3K27Ac_SARS-CoV-2_infected_uninfected_24h_peaks.bed.gz	36476	2	1.91354	0.672774	0.79065	0.468913	0.161156	repeat_sort/MER134.bed.gz
/home/vikas/Arora_Revision_Giggle/H3K27Ac_SARS-CoV-2_infected_uninfected_24h_peaks.bed.gz	36476	80	1.02541	0.909436	0.574107	0.470624	0.00149227	repeat_sort/OldhAT1.bed.gz
/home/vikas/Arora_Revision_Giggle/H3K27Ac_SARS-CoV-2_infected_uninfected_24h_peaks.bed.gz	36476	67	1.02899	0.901012	0.57655	0.472327	0.0018663	repeat_sort/Tigger19b.bed.gz
/home/vikas/Arora_Revision_Giggle/H3K27Ac_SARS-CoV-2_infected_uninfected_24h_peaks.bed.gz	36476	10	1.16332	0.74397	0.650157	0.474402	0.0280328	repeat_sort/MER67A.bed.gz
/home/vikas/Arora_Revision_Giggle/H3K27Ac_SARS-CoV-2_infected_uninfected_24h_peaks.bed.gz	36476	2	1.86737	0.677478	0.780667	0.481685	0.152365	repeat_sort/MER57E2.bed.gz
/home/vikas/Arora_Revision_Giggle/H3K27Ac_SARS-CoV-2_infected_uninfected_24h_peaks.bed.gz	36476	3	1.53438	0.748369	0.73375	0.486429	0.0777529	repeat_sort/UCON35.bed.gz
/home/vikas/Arora_Revision_Giggle/H3K27Ac_SARS-CoV-2_infected_uninfected_24h_peaks.bed.gz	36476	4	1.37028	0.787998	0.696366	0.498179	0.047026	repeat_sort/LTR71A.bed.gz
/home/vikas/Arora_Revision_Giggle/H3K27Ac_SARS-CoV-2_infected_uninfected_24h_peaks.bed.gz	36476	1	2.94785	0.499597	0.850516	0.499597	0.470051	repeat_sort/HERV1_LTRe.bed.gz
/home/vikas/Arora_Revision_Giggle/H3K27Ac_SARS-CoV-2_infected_uninfected_24h_peaks.bed.gz	36476	7	1.19919	0.843776	0.647161	0.502144	0.0193332	repeat_sort/MER107.bed.gz
/home/vikas/Arora_Revision_Giggle/H3K27Ac_SARS-CoV-2_infected_uninfected_24h_peaks.bed.gz	36476	7	1.19627	0.844002	0.644762	0.504704	0.0190438	repeat_sort/ORSL-2a.bed.gz
/home/vikas/Arora_Revision_Giggle/H3K27Ac_SARS-CoV-2_infected_uninfected_24h_peaks.bed.gz	36476	4	1.3566	0.789187	0.689231	0.506394	0.0452402	repeat_sort/HERVL66-int.bed.gz
/home/vikas/Arora_Revision_Giggle/H3K27Ac_SARS-CoV-2_infected_uninfected_24h_peaks.bed.gz	36476	2	1.77766	0.68771	0.759739	0.506734	0.13495	repeat_sort/UCON6.bed.gz
/home/vikas/Arora_Revision_Giggle/H3K27Ac_SARS-CoV-2_infected_uninfected_24h_peaks.bed.gz	36476	11	1.1202	0.876016	0.613002	0.50815	0.0094144	repeat_sort/HERVIP10F-int.bed.gz
/home/vikas/Arora_Revision_Giggle/H3K27Ac_SARS-CoV-2_infected_uninfected_24h_peaks.bed.gz	36476	2	1.77003	0.688619	0.757654	0.50994	0.133469	repeat_sort/LTR1C1.bed.gz
/home/vikas/Arora_Revision_Giggle/H3K27Ac_SARS-CoV-2_infected_uninfected_24h_peaks.bed.gz	36476	1	2.84475	0.511278	0.842134	0.511278	0.439433	repeat_sort/LTR21C.bed.gz
/home/vikas/Arora_Revision_Giggle/H3K27Ac_SARS-CoV-2_infected_uninfected_24h_peaks.bed.gz	36476	1	2.8124	0.514754	0.839404	0.514754	0.430237	repeat_sort/L2-1_Crp.bed.gz
/home/vikas/Arora_Revision_Giggle/H3K27Ac_SARS-CoV-2_infected_uninfected_24h_peaks.bed.gz	36476	1	2.81019	0.515027	0.839209	0.515027	0.429565	repeat_sort/UCON97.bed.gz
/home/vikas/Arora_Revision_Giggle/H3K27Ac_SARS-CoV-2_infected_uninfected_24h_peaks.bed.gz	36476	23	1.04966	0.915919	0.566325	0.517329	0.00266714	repeat_sort/Tigger14a.bed.gz
/home/vikas/Arora_Revision_Giggle/H3K27Ac_SARS-CoV-2_infected_uninfected_24h_peaks.bed.gz	36476	6	1.21261	0.832575	0.642415	0.519249	0.0221311	repeat_sort/LTR57.bed.gz
/home/vikas/Arora_Revision_Giggle/H3K27Ac_SARS-CoV-2_infected_uninfected_24h_peaks.bed.gz	36476	1	2.72432	0.525576	0.83142	0.525576	0.403932	repeat_sort/UCON43.bed.gz
/home/vikas/Arora_Revision_Giggle/H3K27Ac_SARS-CoV-2_infected_uninfected_24h_peaks.bed.gz	36476	1	2.72743	0.526325	0.831543	0.526325	0.403496	repeat_sort/HERV1_LTRc.bed.gz
/home/vikas/Arora_Revision_Giggle/H3K27Ac_SARS-CoV-2_infected_uninfected_24h_peaks.bed.gz	36476	9	1.12431	0.865652	0.60122	0.531864	0.0105917	repeat_sort/MER61B.bed.gz
/home/vikas/Arora_Revision_Giggle/H3K27Ac_SARS-CoV-2_infected_uninfected_24h_peaks.bed.gz	36476	2	1.70226	0.697416	0.739567	0.532737	0.120112	repeat_sort/HERVKC4-int.bed.gz
/home/vikas/Arora_Revision_Giggle/H3K27Ac_SARS-CoV-2_infected_uninfected_24h_peaks.bed.gz	36476	4	1.30271	0.796101	0.660158	0.536428	0.0377817	repeat_sort/X8_LINE.bed.gz
/home/vikas/Arora_Revision_Giggle/H3K27Ac_SARS-CoV-2_infected_uninfected_24h_peaks.bed.gz	36476	3	1.4081	0.76367	0.682574	0.542633	0.0578153	repeat_sort/UCON34.bed.gz
/home/vikas/Arora_Revision_Giggle/H3K27Ac_SARS-CoV-2_infected_uninfected_24h_peaks.bed.gz	36476	24	1.03347	1	0.538794	0.543285	0	repeat_sort/MER65-int.bed.gz
/home/vikas/Arora_Revision_Giggle/H3K27Ac_SARS-CoV-2_infected_uninfected_24h_peaks.bed.gz	36476	2	1.6408	0.706197	0.722547	0.549204	0.107928	repeat_sort/MER50C.bed.gz
/home/vikas/Arora_Revision_Giggle/H3K27Ac_SARS-CoV-2_infected_uninfected_24h_peaks.bed.gz	36476	7	1.14126	1	0.597303	0.553285	0	repeat_sort/LTR42.bed.gz
/home/vikas/Arora_Revision_Giggle/H3K27Ac_SARS-CoV-2_infected_uninfected_24h_peaks.bed.gz	36476	2	1.62576	0.70846	0.718096	0.553664	0.104946	repeat_sort/Eulor11.bed.gz
/home/vikas/Arora_Revision_Giggle/H3K27Ac_SARS-CoV-2_infected_uninfected_24h_peaks.bed.gz	36476	68	1.00177	1	0.490378	0.558192	0	repeat_sort/Charlie4a.bed.gz
/home/vikas/Arora_Revision_Giggle/H3K27Ac_SARS-CoV-2_infected_uninfected_24h_peaks.bed.gz	36476	10	1.08583	1	0.566926	0.55934	0	repeat_sort/MER57E1.bed.gz
/home/vikas/Arora_Revision_Giggle/H3K27Ac_SARS-CoV-2_infected_uninfected_24h_peaks.bed.gz	36476	4	1.25682	1	0.633058	0.564605	0	repeat_sort/LTR43-int.bed.gz
/home/vikas/Arora_Revision_Giggle/H3K27Ac_SARS-CoV-2_infected_uninfected_24h_peaks.bed.gz	36476	2	1.55895	0.719109	0.696961	0.576067	0.0917339	repeat_sort/UCON27.bed.gz
/home/vikas/Arora_Revision_Giggle/H3K27Ac_SARS-CoV-2_infected_uninfected_24h_peaks.bed.gz	36476	14	1.04256	1	0.529889	0.576646	0	repeat_sort/MER90.bed.gz
/home/vikas/Arora_Revision_Giggle/H3K27Ac_SARS-CoV-2_infected_uninfected_24h_peaks.bed.gz	36476	1	2.35042	0.578385	0.789815	0.578385	0.293167	repeat_sort/MER9B.bed.gz
/home/vikas/Arora_Revision_Giggle/H3K27Ac_SARS-CoV-2_infected_uninfected_24h_peaks.bed.gz	36476	1	2.31809	0.582654	0.785608	0.582654	0.284542	repeat_sort/LTR60.bed.gz
/home/vikas/Arora_Revision_Giggle/H3K27Ac_SARS-CoV-2_infected_uninfected_24h_peaks.bed.gz	36476	5	1.16657	1	0.591101	0.585628	0	repeat_sort/MER126.bed.gz
/home/vikas/Arora_Revision_Giggle/H3K27Ac_SARS-CoV-2_infected_uninfected_24h_peaks.bed.gz	36476	16	1.02802	1	0.513422	0.585843	0	repeat_sort/X7B_LINE.bed.gz
/home/vikas/Arora_Revision_Giggle/H3K27Ac_SARS-CoV-2_infected_uninfected_24h_peaks.bed.gz	36476	15	1.02852	1	0.511889	0.590495	0	repeat_sort/Tigger12c.bed.gz
/home/vikas/Arora_Revision_Giggle/H3K27Ac_SARS-CoV-2_infected_uninfected_24h_peaks.bed.gz	36476	4	1.21344	1	0.605584	0.591473	0	repeat_sort/MER48.bed.gz
/home/vikas/Arora_Revision_Giggle/H3K27Ac_SARS-CoV-2_infected_uninfected_24h_peaks.bed.gz	36476	20	1.01299	1	0.495228	0.593441	0	repeat_sort/MER51A.bed.gz
/home/vikas/Arora_Revision_Giggle/H3K27Ac_SARS-CoV-2_infected_uninfected_24h_peaks.bed.gz	36476	8	1.06747	1	0.533356	0.606328	0	repeat_sort/ERV24B_Prim-int.bed.gz
/home/vikas/Arora_Revision_Giggle/H3K27Ac_SARS-CoV-2_infected_uninfected_24h_peaks.bed.gz	36476	4	1.17551	1	0.579993	0.615864	0	repeat_sort/LTR61.bed.gz
/home/vikas/Arora_Revision_Giggle/H3K27Ac_SARS-CoV-2_infected_uninfected_24h_peaks.bed.gz	36476	4	1.17185	1	0.577391	0.618106	0	repeat_sort/UCON29.bed.gz
/home/vikas/Arora_Revision_Giggle/H3K27Ac_SARS-CoV-2_infected_uninfected_24h_peaks.bed.gz	36476	2	1.43324	1	0.651775	0.621141	0	repeat_sort/LTR3.bed.gz
/home/vikas/Arora_Revision_Giggle/H3K27Ac_SARS-CoV-2_infected_uninfected_24h_peaks.bed.gz	36476	1	2.04119	0.628185	0.743133	0.628185	0.20785	repeat_sort/UCON99.bed.gz
/home/vikas/Arora_Revision_Giggle/H3K27Ac_SARS-CoV-2_infected_uninfected_24h_peaks.bed.gz	36476	35	0.982489	0.867155	0.437038	0.628563	-0.0015777	repeat_sort/LTR8B.bed.gz
/home/vikas/Arora_Revision_Giggle/H3K27Ac_SARS-CoV-2_infected_uninfected_24h_peaks.bed.gz	36476	22	0.988566	0.916326	0.451527	0.631193	-0.000629612	repeat_sort/Charlie25.bed.gz
/home/vikas/Arora_Revision_Giggle/H3K27Ac_SARS-CoV-2_infected_uninfected_24h_peaks.bed.gz	36476	3	1.21998	1	0.585798	0.638008	0	repeat_sort/MER76-int.bed.gz
/home/vikas/Arora_Revision_Giggle/H3K27Ac_SARS-CoV-2_infected_uninfected_24h_peaks.bed.gz	36476	25	0.981455	0.921563	0.437206	0.639778	-0.000958059	repeat_sort/Charlie24.bed.gz
/home/vikas/Arora_Revision_Giggle/H3K27Ac_SARS-CoV-2_infected_uninfected_24h_peaks.bed.gz	36476	16	0.989065	0.902779	0.450983	0.645178	-0.000704619	repeat_sort/MER41C.bed.gz
/home/vikas/Arora_Revision_Giggle/H3K27Ac_SARS-CoV-2_infected_uninfected_24h_peaks.bed.gz	36476	1	1.92413	1	0.721409	0.64946	0	repeat_sort/UCON70.bed.gz
/home/vikas/Arora_Revision_Giggle/H3K27Ac_SARS-CoV-2_infected_uninfected_24h_peaks.bed.gz	36476	1	1.91039	1	0.718707	0.652368	0	repeat_sort/LTR21B.bed.gz
/home/vikas/Arora_Revision_Giggle/H3K27Ac_SARS-CoV-2_infected_uninfected_24h_peaks.bed.gz	36476	61	0.971611	0.80007	0.394984	0.653449	-0.00402502	repeat_sort/Tigger19a.bed.gz
/home/vikas/Arora_Revision_Giggle/H3K27Ac_SARS-CoV-2_infected_uninfected_24h_peaks.bed.gz	36476	7	1.03238	1	0.489689	0.655364	0	repeat_sort/MER41E.bed.gz
/home/vikas/Arora_Revision_Giggle/H3K27Ac_SARS-CoV-2_infected_uninfected_24h_peaks.bed.gz	36476	7	1.0301	1	0.487203	0.657537	0	repeat_sort/LTR64.bed.gz
/home/vikas/Arora_Revision_Giggle/H3K27Ac_SARS-CoV-2_infected_uninfected_24h_peaks.bed.gz	36476	1	1.81455	1	0.698622	0.670867	0	repeat_sort/LTR108b_Mam.bed.gz
/home/vikas/Arora_Revision_Giggle/H3K27Ac_SARS-CoV-2_infected_uninfected_24h_peaks.bed.gz	36476	8	1.0035	1	0.461196	0.672435	0	repeat_sort/LTR55.bed.gz
/home/vikas/Arora_Revision_Giggle/H3K27Ac_SARS-CoV-2_infected_uninfected_24h_peaks.bed.gz	36476	105	0.969305	0.734896	0.363072	0.672992	-0.00601685	repeat_sort/MER53.bed.gz
/home/vikas/Arora_Revision_Giggle/H3K27Ac_SARS-CoV-2_infected_uninfected_24h_peaks.bed.gz	36476	13	0.976884	0.893315	0.431212	0.67301	-0.00165311	repeat_sort/LTR83.bed.gz
/home/vikas/Arora_Revision_Giggle/H3K27Ac_SARS-CoV-2_infected_uninfected_24h_peaks.bed.gz	36476	2	1.29888	1	0.594349	0.673014	0	repeat_sort/MER88.bed.gz
/home/vikas/Arora_Revision_Giggle/H3K27Ac_SARS-CoV-2_infected_uninfected_24h_peaks.bed.gz	36476	11	0.982533	0.884293	0.439263	0.674426	-0.00135763	repeat_sort/LTR5B.bed.gz
/home/vikas/Arora_Revision_Giggle/H3K27Ac_SARS-CoV-2_infected_uninfected_24h_peaks.bed.gz	36476	58	0.963963	0.746559	0.373526	0.675059	-0.00672127	repeat_sort/MARNA.bed.gz
/home/vikas/Arora_Revision_Giggle/H3K27Ac_SARS-CoV-2_infected_uninfected_24h_peaks.bed.gz	36476	5	1.04708	1	0.491156	0.677583	0	repeat_sort/LTR86B1.bed.gz
/home/vikas/Arora_Revision_Giggle/H3K27Ac_SARS-CoV-2_infected_uninfected_24h_peaks.bed.gz	36476	6	1.02393	1	0.475737	0.678124	0	repeat_sort/LTR26C.bed.gz
/home/vikas/Arora_Revision_Giggle/H3K27Ac_SARS-CoV-2_infected_uninfected_24h_peaks.bed.gz	36476	3	1.14183	1	0.537096	0.680669	0	repeat_sort/LTR23-int.bed.gz
/home/vikas/Arora_Revision_Giggle/H3K27Ac_SARS-CoV-2_infected_uninfected_24h_peaks.bed.gz	36476	5	1.03632	1	0.481538	0.68614	0	repeat_sort/Charlie6.bed.gz
/home/vikas/Arora_Revision_Giggle/H3K27Ac_SARS-CoV-2_infected_uninfected_24h_peaks.bed.gz	36476	42	0.95586	0.762712	0.365293	0.69086	-0.0076618	repeat_sort/Charlie18a.bed.gz
/home/vikas/Arora_Revision_Giggle/H3K27Ac_SARS-CoV-2_infected_uninfected_24h_peaks.bed.gz	36476	7	0.995287	0.858739	0.449437	0.691162	-0.000450811	repeat_sort/LTR53-int.bed.gz
/home/vikas/Arora_Revision_Giggle/H3K27Ac_SARS-CoV-2_infected_uninfected_24h_peaks.bed.gz	36476	20	0.955026	0.828841	0.389344	0.692446	-0.00541257	repeat_sort/UCON132b.bed.gz
/home/vikas/Arora_Revision_Giggle/H3K27Ac_SARS-CoV-2_infected_uninfected_24h_peaks.bed.gz	36476	2	1.24937	1	0.570375	0.69301	0	repeat_sort/MER125.bed.gz
/home/vikas/Arora_Revision_Giggle/H3K27Ac_SARS-CoV-2_infected_uninfected_24h_peaks.bed.gz	36476	5	1.02736	1	0.473169	0.693213	0	repeat_sort/MER70C.bed.gz
/home/vikas/Arora_Revision_Giggle/H3K27Ac_SARS-CoV-2_infected_uninfected_24h_peaks.bed.gz	36476	2	1.23915	1	0.565403	0.697413	0	repeat_sort/Charlie11.bed.gz
/home/vikas/Arora_Revision_Giggle/H3K27Ac_SARS-CoV-2_infected_uninfected_24h_peaks.bed.gz	36476	4	1.05115	1	0.485437	0.69947	0	repeat_sort/UCON71_Crp.bed.gz
/home/vikas/Arora_Revision_Giggle/H3K27Ac_SARS-CoV-2_infected_uninfected_24h_peaks.bed.gz	36476	8	0.974154	0.867096	0.426474	0.702999	-0.0023397	repeat_sort/MER4A1_.bed.gz
/home/vikas/Arora_Revision_Giggle/H3K27Ac_SARS-CoV-2_infected_uninfected_24h_peaks.bed.gz	36476	9	0.966158	0.874247	0.416698	0.704802	-0.00289897	repeat_sort/MER67B.bed.gz
/home/vikas/Arora_Revision_Giggle/H3K27Ac_SARS-CoV-2_infected_uninfected_24h_peaks.bed.gz	36476	7	0.98045	0.859258	0.432473	0.705521	-0.00187647	repeat_sort/MERX.bed.gz
/home/vikas/Arora_Revision_Giggle/H3K27Ac_SARS-CoV-2_infected_uninfected_24h_peaks.bed.gz	36476	18	0.9464	0.735182	0.376818	0.707871	-0.0106187	repeat_sort/Tigger10.bed.gz
/home/vikas/Arora_Revision_Giggle/H3K27Ac_SARS-CoV-2_infected_uninfected_24h_peaks.bed.gz	36476	21	0.944896	0.752912	0.368937	0.709122	-0.010079	repeat_sort/MER96.bed.gz
/home/vikas/Arora_Revision_Giggle/H3K27Ac_SARS-CoV-2_infected_uninfected_24h_peaks.bed.gz	36476	27	0.944026	0.710336	0.357336	0.71112	-0.0123436	repeat_sort/LTR88b.bed.gz
/home/vikas/Arora_Revision_Giggle/H3K27Ac_SARS-CoV-2_infected_uninfected_24h_peaks.bed.gz	36476	2	1.19997	1	0.545252	0.713856	0	repeat_sort/LTR22C0.bed.gz
/home/vikas/Arora_Revision_Giggle/H3K27Ac_SARS-CoV-2_infected_uninfected_24h_peaks.bed.gz	36476	1	1.60303	1	0.646331	0.714838	0	repeat_sort/MER121B.bed.gz
/home/vikas/Arora_Revision_Giggle/H3K27Ac_SARS-CoV-2_infected_uninfected_24h_peaks.bed.gz	36476	4	1.02874	1	0.466817	0.714997	0	repeat_sort/MER30B.bed.gz
/home/vikas/Arora_Revision_Giggle/H3K27Ac_SARS-CoV-2_infected_uninfected_24h_peaks.bed.gz	36476	68	0.951592	0.676854	0.326693	0.715799	-0.0121341	repeat_sort/MER1A.bed.gz
/home/vikas/Arora_Revision_Giggle/H3K27Ac_SARS-CoV-2_infected_uninfected_24h_peaks.bed.gz	36476	8	0.961151	0.867771	0.410557	0.716539	-0.00352105	repeat_sort/LTR65.bed.gz
/home/vikas/Arora_Revision_Giggle/H3K27Ac_SARS-CoV-2_infected_uninfected_24h_peaks.bed.gz	36476	3	1.07218	1	0.489456	0.720217	0	repeat_sort/LTR27B.bed.gz
/home/vikas/Arora_Revision_Giggle/H3K27Ac_SARS-CoV-2_infected_uninfected_24h_peaks.bed.gz	36476	3	1.0722	1	0.489538	0.72023	0	repeat_sort/LTR6B.bed.gz
/home/vikas/Arora_Revision_Giggle/H3K27Ac_SARS-CoV-2_infected_uninfected_24h_peaks.bed.gz	36476	19	0.937535	0.741663	0.35932	0.721505	-0.012078	repeat_sort/LTR48B.bed.gz
/home/vikas/Arora_Revision_Giggle/H3K27Ac_SARS-CoV-2_infected_uninfected_24h_peaks.bed.gz	36476	447	0.97512	0.585672	0.29398	0.722271	-0.00844542	repeat_sort/MER5B.bed.gz
/home/vikas/Arora_Revision_Giggle/H3K27Ac_SARS-CoV-2_infected_uninfected_24h_peaks.bed.gz	36476	2	1.17875	1	0.53368	0.722714	0	repeat_sort/UCON74.bed.gz
/home/vikas/Arora_Revision_Giggle/H3K27Ac_SARS-CoV-2_infected_uninfected_24h_peaks.bed.gz	36476	15	0.937693	0.713748	0.367663	0.723312	-0.0135929	repeat_sort/Charlie20a.bed.gz
/home/vikas/Arora_Revision_Giggle/H3K27Ac_SARS-CoV-2_infected_uninfected_24h_peaks.bed.gz	36476	76	0.950538	0.653034	0.315224	0.724294	-0.0135436	repeat_sort/Alu.bed.gz
/home/vikas/Arora_Revision_Giggle/H3K27Ac_SARS-CoV-2_infected_uninfected_24h_peaks.bed.gz	36476	10	0.944419	0.766573	0.387196	0.724779	-0.00952452	repeat_sort/Charlie13a.bed.gz
/home/vikas/Arora_Revision_Giggle/H3K27Ac_SARS-CoV-2_infected_uninfected_24h_peaks.bed.gz	36476	3	1.05903	1	0.479799	0.727732	0	repeat_sort/MLT1K-int.bed.gz
/home/vikas/Arora_Revision_Giggle/H3K27Ac_SARS-CoV-2_infected_uninfected_24h_peaks.bed.gz	36476	9	0.944873	0.755984	0.389329	0.728299	-0.0099386	repeat_sort/MER83.bed.gz
/home/vikas/Arora_Revision_Giggle/H3K27Ac_SARS-CoV-2_infected_uninfected_24h_peaks.bed.gz	36476	4	1.00455	1	0.446277	0.731806	0	repeat_sort/MER66D.bed.gz
/home/vikas/Arora_Revision_Giggle/H3K27Ac_SARS-CoV-2_infected_uninfected_24h_peaks.bed.gz	36476	5	0.974506	0.837896	0.422798	0.735178	-0.00286176	repeat_sort/MER73.bed.gz
/home/vikas/Arora_Revision_Giggle/H3K27Ac_SARS-CoV-2_infected_uninfected_24h_peaks.bed.gz	36476	1	1.50429	1	0.617506	0.737066	0	repeat_sort/Eulor6D.bed.gz
/home/vikas/Arora_Revision_Giggle/H3K27Ac_SARS-CoV-2_infected_uninfected_24h_peaks.bed.gz	36476	12	0.926209	0.686003	0.357061	0.742036	-0.0181006	repeat_sort/LTR47A.bed.gz
/home/vikas/Arora_Revision_Giggle/H3K27Ac_SARS-CoV-2_infected_uninfected_24h_peaks.bed.gz	36476	4	0.987972	0.822897	0.431652	0.743325	-0.00147783	repeat_sort/LTR81AB.bed.gz
/home/vikas/Arora_Revision_Giggle/H3K27Ac_SARS-CoV-2_infected_uninfected_24h_peaks.bed.gz	36476	1	1.47712	1	0.609023	0.743389	0	repeat_sort/UCON28b.bed.gz
/home/vikas/Arora_Revision_Giggle/H3K27Ac_SARS-CoV-2_infected_uninfected_24h_peaks.bed.gz	36476	6	0.949078	0.85081	0.397377	0.74422	-0.00529071	repeat_sort/MER84.bed.gz
/home/vikas/Arora_Revision_Giggle/H3K27Ac_SARS-CoV-2_infected_uninfected_24h_peaks.bed.gz	36476	2	1.12707	1	0.504754	0.744972	0	repeat_sort/LTR75_1.bed.gz
/home/vikas/Arora_Revision_Giggle/H3K27Ac_SARS-CoV-2_infected_uninfected_24h_peaks.bed.gz	36476	9	0.929007	0.756871	0.368569	0.745694	-0.0128525	repeat_sort/hAT-N1_Mam.bed.gz
/home/vikas/Arora_Revision_Giggle/H3K27Ac_SARS-CoV-2_infected_uninfected_24h_peaks.bed.gz	36476	21	0.922798	0.677492	0.32777	0.745927	-0.0196003	repeat_sort/MER4E1.bed.gz
/home/vikas/Arora_Revision_Giggle/H3K27Ac_SARS-CoV-2_infected_uninfected_24h_peaks.bed.gz	36476	6	0.946679	0.85034	0.395521	0.746163	-0.00556588	repeat_sort/HUERS-P2-int.bed.gz
/home/vikas/Arora_Revision_Giggle/H3K27Ac_SARS-CoV-2_infected_uninfected_24h_peaks.bed.gz	36476	55	0.937147	0.600462	0.298469	0.746365	-0.0207454	repeat_sort/Charlie1b.bed.gz
/home/vikas/Arora_Revision_Giggle/H3K27Ac_SARS-CoV-2_infected_uninfected_24h_peaks.bed.gz	36476	10	0.923323	0.767993	0.358481	0.749113	-0.0131946	repeat_sort/MER66C.bed.gz
/home/vikas/Arora_Revision_Giggle/H3K27Ac_SARS-CoV-2_infected_uninfected_24h_peaks.bed.gz	36476	76	0.940287	0.575821	0.282165	0.755179	-0.0212928	repeat_sort/MER20B.bed.gz
/home/vikas/Arora_Revision_Giggle/H3K27Ac_SARS-CoV-2_infected_uninfected_24h_peaks.bed.gz	36476	1	1.42051	1	0.590436	0.756719	0	repeat_sort/Eulor1.bed.gz
/home/vikas/Arora_Revision_Giggle/H3K27Ac_SARS-CoV-2_infected_uninfected_24h_peaks.bed.gz	36476	3	1.00466	1	0.4391	0.759188	0	repeat_sort/LTR16D1.bed.gz
/home/vikas/Arora_Revision_Giggle/H3K27Ac_SARS-CoV-2_infected_uninfected_24h_peaks.bed.gz	36476	5	0.942689	0.839298	0.39114	0.760357	-0.00647825	repeat_sort/LTR24.bed.gz
/home/vikas/Arora_Revision_Giggle/H3K27Ac_SARS-CoV-2_infected_uninfected_24h_peaks.bed.gz	36476	6	0.930098	0.713342	0.376767	0.760803	-0.0153371	repeat_sort/MER101.bed.gz
/home/vikas/Arora_Revision_Giggle/H3K27Ac_SARS-CoV-2_infected_uninfected_24h_peaks.bed.gz	36476	2	1.08145	1	0.477391	0.76482	0	repeat_sort/UCON107.bed.gz
/home/vikas/Arora_Revision_Giggle/H3K27Ac_SARS-CoV-2_infected_uninfected_24h_peaks.bed.gz	36476	18	0.907829	0.656995	0.309375	0.767116	-0.0254514	repeat_sort/MER57B1.bed.gz
/home/vikas/Arora_Revision_Giggle/H3K27Ac_SARS-CoV-2_infected_uninfected_24h_peaks.bed.gz	36476	5	0.931691	0.839667	0.380482	0.768903	-0.00774696	repeat_sort/MER70-int.bed.gz
/home/vikas/Arora_Revision_Giggle/H3K27Ac_SARS-CoV-2_infected_uninfected_24h_peaks.bed.gz	36476	6	0.916886	0.713893	0.362089	0.77231	-0.0183231	repeat_sort/Helitron2Na_Mam.bed.gz
/home/vikas/Arora_Revision_Giggle/H3K27Ac_SARS-CoV-2_infected_uninfected_24h_peaks.bed.gz	36476	4	0.944104	0.824011	0.392456	0.773701	-0.00697611	repeat_sort/MER34D.bed.gz
/home/vikas/Arora_Revision_Giggle/H3K27Ac_SARS-CoV-2_infected_uninfected_24h_peaks.bed.gz	36476	2	1.05784	1	0.462943	0.775248	0	repeat_sort/MER95.bed.gz
/home/vikas/Arora_Revision_Giggle/H3K27Ac_SARS-CoV-2_infected_uninfected_24h_peaks.bed.gz	36476	2	1.05749	1	0.462857	0.775425	0	repeat_sort/LTR38C.bed.gz
/home/vikas/Arora_Revision_Giggle/H3K27Ac_SARS-CoV-2_infected_uninfected_24h_peaks.bed.gz	36476	12	0.898345	0.688397	0.315959	0.776573	-0.0250796	repeat_sort/MamGypLTR1d.bed.gz
/home/vikas/Arora_Revision_Giggle/H3K27Ac_SARS-CoV-2_infected_uninfected_24h_peaks.bed.gz	36476	1	1.32169	1	0.554995	0.780779	0	repeat_sort/UCON44.bed.gz
/home/vikas/Arora_Revision_Giggle/H3K27Ac_SARS-CoV-2_infected_uninfected_24h_peaks.bed.gz	36476	74	0.930698	0.4991	0.254671	0.78101	-0.0312721	repeat_sort/MER30.bed.gz
/home/vikas/Arora_Revision_Giggle/H3K27Ac_SARS-CoV-2_infected_uninfected_24h_peaks.bed.gz	36476	4	0.932785	0.824725	0.381995	0.781504	-0.00840125	repeat_sort/LTR46.bed.gz
/home/vikas/Arora_Revision_Giggle/H3K27Ac_SARS-CoV-2_infected_uninfected_24h_peaks.bed.gz	36476	11	0.892844	0.67728	0.312275	0.78312	-0.0276727	repeat_sort/MER105.bed.gz
/home/vikas/Arora_Revision_Giggle/H3K27Ac_SARS-CoV-2_infected_uninfected_24h_peaks.bed.gz	36476	18	0.894589	0.581961	0.286741	0.786458	-0.0377825	repeat_sort/LTR48.bed.gz
/home/vikas/Arora_Revision_Giggle/H3K27Ac_SARS-CoV-2_infected_uninfected_24h_peaks.bed.gz	36476	18	0.894049	0.582208	0.285709	0.787302	-0.0379573	repeat_sort/AluYk4.bed.gz
/home/vikas/Arora_Revision_Giggle/H3K27Ac_SARS-CoV-2_infected_uninfected_24h_peaks.bed.gz	36476	6	0.89745	0.714606	0.341035	0.788842	-0.0227796	repeat_sort/LTR2B.bed.gz
/home/vikas/Arora_Revision_Giggle/H3K27Ac_SARS-CoV-2_infected_uninfected_24h_peaks.bed.gz	36476	52	0.917953	0.505394	0.251474	0.790287	-0.036604	repeat_sort/Charlie8.bed.gz
/home/vikas/Arora_Revision_Giggle/H3K27Ac_SARS-CoV-2_infected_uninfected_24h_peaks.bed.gz	36476	9	0.885819	0.649653	0.31241	0.791577	-0.032765	repeat_sort/AluYc3.bed.gz
/home/vikas/Arora_Revision_Giggle/H3K27Ac_SARS-CoV-2_infected_uninfected_24h_peaks.bed.gz	36476	73	0.925343	0.49695	0.239949	0.794707	-0.0339946	repeat_sort/MER112.bed.gz
/home/vikas/Arora_Revision_Giggle/H3K27Ac_SARS-CoV-2_infected_uninfected_24h_peaks.bed.gz	36476	1	1.25474	1	0.52861	0.797612	0	repeat_sort/MER75A.bed.gz
/home/vikas/Arora_Revision_Giggle/H3K27Ac_SARS-CoV-2_infected_uninfected_24h_peaks.bed.gz	36476	5	0.894505	0.694507	0.341801	0.797942	-0.0254645	repeat_sort/AluYa8.bed.gz
/home/vikas/Arora_Revision_Giggle/H3K27Ac_SARS-CoV-2_infected_uninfected_24h_peaks.bed.gz	36476	22	0.890642	0.547382	0.266188	0.798013	-0.0437273	repeat_sort/HERV17-int.bed.gz
/home/vikas/Arora_Revision_Giggle/H3K27Ac_SARS-CoV-2_infected_uninfected_24h_peaks.bed.gz	36476	11	0.87907	0.582961	0.293164	0.798711	-0.0435792	repeat_sort/MER34B.bed.gz
/home/vikas/Arora_Revision_Giggle/H3K27Ac_SARS-CoV-2_infected_uninfected_24h_peaks.bed.gz	36476	2	0.998668	0.773732	0.424532	0.801441	-0.000214315	repeat_sort/AluYi6_4d.bed.gz
/home/vikas/Arora_Revision_Giggle/H3K27Ac_SARS-CoV-2_infected_uninfected_24h_peaks.bed.gz	36476	11	0.868347	0.58435	0.278037	0.810766	-0.0475186	repeat_sort/L5.bed.gz
/home/vikas/Arora_Revision_Giggle/H3K27Ac_SARS-CoV-2_infected_uninfected_24h_peaks.bed.gz	36476	1	1.18322	1	0.498479	0.816121	0	repeat_sort/PRIMAX-int.bed.gz
/home/vikas/Arora_Revision_Giggle/H3K27Ac_SARS-CoV-2_infected_uninfected_24h_peaks.bed.gz	36476	19	0.874383	0.524496	0.248195	0.817058	-0.0542757	repeat_sort/Tigger16b.bed.gz
/home/vikas/Arora_Revision_Giggle/H3K27Ac_SARS-CoV-2_infected_uninfected_24h_peaks.bed.gz	36476	3	0.904187	0.806605	0.357674	0.817195	-0.0135627	repeat_sort/UCON1.bed.gz
/home/vikas/Arora_Revision_Giggle/H3K27Ac_SARS-CoV-2_infected_uninfected_24h_peaks.bed.gz	36476	2	0.960392	0.773841	0.398815	0.818392	-0.00649204	repeat_sort/LTR19C.bed.gz
/home/vikas/Arora_Revision_Giggle/H3K27Ac_SARS-CoV-2_infected_uninfected_24h_peaks.bed.gz	36476	15	0.866424	0.553706	0.254298	0.819247	-0.053104	repeat_sort/LTR9.bed.gz
/home/vikas/Arora_Revision_Giggle/H3K27Ac_SARS-CoV-2_infected_uninfected_24h_peaks.bed.gz	36476	9	0.858168	0.552544	0.27638	0.81975	-0.0568511	repeat_sort/X9_LINE.bed.gz
/home/vikas/Arora_Revision_Giggle/H3K27Ac_SARS-CoV-2_infected_uninfected_24h_peaks.bed.gz	36476	8	0.857628	0.533472	0.28244	0.819921	-0.0604658	repeat_sort/MER113B.bed.gz
/home/vikas/Arora_Revision_Giggle/H3K27Ac_SARS-CoV-2_infected_uninfected_24h_peaks.bed.gz	36476	1	1.16619	1	0.491056	0.820603	0	repeat_sort/LTR10B.bed.gz
/home/vikas/Arora_Revision_Giggle/H3K27Ac_SARS-CoV-2_infected_uninfected_24h_peaks.bed.gz	36476	36	0.891468	0.432917	0.224133	0.821854	-0.0602641	repeat_sort/MER96B.bed.gz
/home/vikas/Arora_Revision_Giggle/H3K27Ac_SARS-CoV-2_infected_uninfected_24h_peaks.bed.gz	36476	1	1.15761	1	0.486745	0.822749	0	repeat_sort/UCON14.bed.gz
/home/vikas/Arora_Revision_Giggle/H3K27Ac_SARS-CoV-2_infected_uninfected_24h_peaks.bed.gz	36476	1	1.1524	1	0.484357	0.824112	0	repeat_sort/UCON37.bed.gz
/home/vikas/Arora_Revision_Giggle/H3K27Ac_SARS-CoV-2_infected_uninfected_24h_peaks.bed.gz	36476	7	0.849041	0.617994	0.27926	0.827958	-0.0493476	repeat_sort/Charlie26a.bed.gz
/home/vikas/Arora_Revision_Giggle/H3K27Ac_SARS-CoV-2_infected_uninfected_24h_peaks.bed.gz	36476	1	1.12669	1	0.47271	0.830934	0	repeat_sort/LTR108a_Mam.bed.gz
/home/vikas/Arora_Revision_Giggle/H3K27Ac_SARS-CoV-2_infected_uninfected_24h_peaks.bed.gz	36476	31	0.87938	0.449465	0.214055	0.83367	-0.0644046	repeat_sort/Charlie15b.bed.gz
/home/vikas/Arora_Revision_Giggle/H3K27Ac_SARS-CoV-2_infected_uninfected_24h_peaks.bed.gz	36476	2	0.92317	0.775831	0.372086	0.834866	-0.0127133	repeat_sort/DNA1_Mam.bed.gz
/home/vikas/Arora_Revision_Giggle/H3K27Ac_SARS-CoV-2_infected_uninfected_24h_peaks.bed.gz	36476	16	0.855607	0.494489	0.232052	0.835167	-0.0688087	repeat_sort/Penelope1_Vert.bed.gz
/home/vikas/Arora_Revision_Giggle/H3K27Ac_SARS-CoV-2_infected_uninfected_24h_peaks.bed.gz	36476	1	1.10278	1	0.460985	0.837207	0	repeat_sort/Eulor9C.bed.gz
/home/vikas/Arora_Revision_Giggle/H3K27Ac_SARS-CoV-2_infected_uninfected_24h_peaks.bed.gz	36476	5	0.841395	0.567803	0.287215	0.837541	-0.0612405	repeat_sort/LTR62.bed.gz
/home/vikas/Arora_Revision_Giggle/H3K27Ac_SARS-CoV-2_infected_uninfected_24h_peaks.bed.gz	36476	1	1.09423	1	0.457362	0.839541	0	repeat_sort/LTR22C2.bed.gz
/home/vikas/Arora_Revision_Giggle/H3K27Ac_SARS-CoV-2_infected_uninfected_24h_peaks.bed.gz	36476	8	0.833372	0.534953	0.253062	0.842055	-0.0714442	repeat_sort/LTR102_Mam.bed.gz
/home/vikas/Arora_Revision_Giggle/H3K27Ac_SARS-CoV-2_infected_uninfected_24h_peaks.bed.gz	36476	13	0.842275	0.455745	0.229508	0.843366	-0.0845131	repeat_sort/LTR23.bed.gz
/home/vikas/Arora_Revision_Giggle/H3K27Ac_SARS-CoV-2_infected_uninfected_24h_peaks.bed.gz	36476	12	0.837916	0.441099	0.229836	0.845589	-0.0906872	repeat_sort/MER110.bed.gz
/home/vikas/Arora_Revision_Giggle/H3K27Ac_SARS-CoV-2_infected_uninfected_24h_peaks.bed.gz	36476	52	0.891975	0.393009	0.188359	0.84633	-0.0668928	repeat_sort/Plat_L3.bed.gz
/home/vikas/Arora_Revision_Giggle/H3K27Ac_SARS-CoV-2_infected_uninfected_24h_peaks.bed.gz	36476	6	0.826721	0.488103	0.262494	0.846737	-0.0855122	repeat_sort/LTR80A.bed.gz
/home/vikas/Arora_Revision_Giggle/H3K27Ac_SARS-CoV-2_infected_uninfected_24h_peaks.bed.gz	36476	1	1.06377	1	0.442312	0.847638	0	repeat_sort/MLT1E1A-int.bed.gz
/home/vikas/Arora_Revision_Giggle/H3K27Ac_SARS-CoV-2_infected_uninfected_24h_peaks.bed.gz	36476	3	0.848138	0.637783	0.309811	0.848612	-0.0464154	repeat_sort/AluYd8.bed.gz
/home/vikas/Arora_Revision_Giggle/H3K27Ac_SARS-CoV-2_infected_uninfected_24h_peaks.bed.gz	36476	7	0.824483	0.513232	0.250986	0.848714	-0.0806598	repeat_sort/MER68B.bed.gz
/home/vikas/Arora_Revision_Giggle/H3K27Ac_SARS-CoV-2_infected_uninfected_24h_peaks.bed.gz	36476	5	0.826005	0.569834	0.270944	0.848726	-0.0673592	repeat_sort/Helitron1Nb_Mam.bed.gz
/home/vikas/Arora_Revision_Giggle/H3K27Ac_SARS-CoV-2_infected_uninfected_24h_peaks.bed.gz	36476	2	0.890604	0.777964	0.348653	0.849098	-0.0182255	repeat_sort/LTR72B.bed.gz
/home/vikas/Arora_Revision_Giggle/H3K27Ac_SARS-CoV-2_infected_uninfected_24h_peaks.bed.gz	36476	2	0.887425	0.777094	0.347524	0.850294	-0.0188717	repeat_sort/HERVFH19-int.bed.gz
/home/vikas/Arora_Revision_Giggle/H3K27Ac_SARS-CoV-2_infected_uninfected_24h_peaks.bed.gz	36476	27	0.862009	0.37467	0.195616	0.852148	-0.0913349	repeat_sort/MER68.bed.gz
/home/vikas/Arora_Revision_Giggle/H3K27Ac_SARS-CoV-2_infected_uninfected_24h_peaks.bed.gz	36476	8	0.818325	0.44558	0.235082	0.855266	-0.10155	repeat_sort/MLT1F-int.bed.gz
/home/vikas/Arora_Revision_Giggle/H3K27Ac_SARS-CoV-2_infected_uninfected_24h_peaks.bed.gz	36476	12	0.827508	0.441962	0.215671	0.856466	-0.096865	repeat_sort/Tigger17c.bed.gz
/home/vikas/Arora_Revision_Giggle/H3K27Ac_SARS-CoV-2_infected_uninfected_24h_peaks.bed.gz	36476	6	0.813291	0.486817	0.248815	0.856624	-0.0932143	repeat_sort/LTR5A.bed.gz
/home/vikas/Arora_Revision_Giggle/H3K27Ac_SARS-CoV-2_infected_uninfected_24h_peaks.bed.gz	36476	24	0.853538	0.399146	0.192224	0.857393	-0.0911302	repeat_sort/Charlie7a.bed.gz
/home/vikas/Arora_Revision_Giggle/H3K27Ac_SARS-CoV-2_infected_uninfected_24h_peaks.bed.gz	36476	306	0.944369	0.310877	0.154708	0.858547	-0.041901	repeat_sort/MER20.bed.gz
/home/vikas/Arora_Revision_Giggle/H3K27Ac_SARS-CoV-2_infected_uninfected_24h_peaks.bed.gz	36476	1	1.02122	1	0.420183	0.858986	0	repeat_sort/LTR35A.bed.gz
/home/vikas/Arora_Revision_Giggle/H3K27Ac_SARS-CoV-2_infected_uninfected_24h_peaks.bed.gz	36476	1	1.02039	1	0.419602	0.859206	0	repeat_sort/MLT1L-int.bed.gz
/home/vikas/Arora_Revision_Giggle/H3K27Ac_SARS-CoV-2_infected_uninfected_24h_peaks.bed.gz	36476	12	0.82364	0.442899	0.210311	0.860512	-0.0990043	repeat_sort/X6B_LINE.bed.gz
/home/vikas/Arora_Revision_Giggle/H3K27Ac_SARS-CoV-2_infected_uninfected_24h_peaks.bed.gz	36476	55	0.886468	0.338678	0.170485	0.861133	-0.0817514	repeat_sort/MER21B.bed.gz
/home/vikas/Arora_Revision_Giggle/H3K27Ac_SARS-CoV-2_infected_uninfected_24h_peaks.bed.gz	36476	32	0.862485	0.367204	0.1793	0.862394	-0.092861	repeat_sort/AluSq4.bed.gz
/home/vikas/Arora_Revision_Giggle/H3K27Ac_SARS-CoV-2_infected_uninfected_24h_peaks.bed.gz	36476	91	0.903878	0.315159	0.156718	0.866939	-0.0731141	repeat_sort/AluYm1.bed.gz
/home/vikas/Arora_Revision_Giggle/H3K27Ac_SARS-CoV-2_infected_uninfected_24h_peaks.bed.gz	36476	39	0.865231	0.33276	0.16366	0.872131	-0.0997997	repeat_sort/MER63B.bed.gz
/home/vikas/Arora_Revision_Giggle/H3K27Ac_SARS-CoV-2_infected_uninfected_24h_peaks.bed.gz	36476	1	0.967547	0.726566	0.391211	0.873356	-0.00660287	repeat_sort/LTR21A.bed.gz
/home/vikas/Arora_Revision_Giggle/H3K27Ac_SARS-CoV-2_infected_uninfected_24h_peaks.bed.gz	36476	4	0.791581	0.540678	0.247726	0.873874	-0.0900507	repeat_sort/Helitron1Na_Mam.bed.gz
/home/vikas/Arora_Revision_Giggle/H3K27Ac_SARS-CoV-2_infected_uninfected_24h_peaks.bed.gz	36476	9	0.799737	0.390496	0.203803	0.873928	-0.131664	repeat_sort/MamGypLTR3.bed.gz
/home/vikas/Arora_Revision_Giggle/H3K27Ac_SARS-CoV-2_infected_uninfected_24h_peaks.bed.gz	36476	1	0.964515	0.727026	0.389116	0.874179	-0.00721672	repeat_sort/UCON31.bed.gz
/home/vikas/Arora_Revision_Giggle/H3K27Ac_SARS-CoV-2_infected_uninfected_24h_peaks.bed.gz	36476	2	0.831278	0.591488	0.304648	0.874461	-0.0607987	repeat_sort/LTR30.bed.gz
/home/vikas/Arora_Revision_Giggle/H3K27Ac_SARS-CoV-2_infected_uninfected_24h_peaks.bed.gz	36476	4	0.787846	0.540827	0.244465	0.876014	-0.0918317	repeat_sort/LTR19B.bed.gz
/home/vikas/Arora_Revision_Giggle/H3K27Ac_SARS-CoV-2_infected_uninfected_24h_peaks.bed.gz	36476	2	0.825983	0.592564	0.300074	0.876797	-0.0626833	repeat_sort/LTR45.bed.gz
/home/vikas/Arora_Revision_Giggle/H3K27Ac_SARS-CoV-2_infected_uninfected_24h_peaks.bed.gz	36476	1	0.95263	0.727064	0.38266	0.877354	-0.00969156	repeat_sort/Tigger17.bed.gz
/home/vikas/Arora_Revision_Giggle/H3K27Ac_SARS-CoV-2_infected_uninfected_24h_peaks.bed.gz	36476	3	0.7856	0.498488	0.255561	0.881888	-0.105257	repeat_sort/LTR60B.bed.gz
/home/vikas/Arora_Revision_Giggle/H3K27Ac_SARS-CoV-2_infected_uninfected_24h_peaks.bed.gz	36476	6	0.778294	0.39892	0.210007	0.882755	-0.144325	repeat_sort/AluYi6.bed.gz
/home/vikas/Arora_Revision_Giggle/H3K27Ac_SARS-CoV-2_infected_uninfected_24h_peaks.bed.gz	36476	22	0.828893	0.334849	0.162157	0.883464	-0.128643	repeat_sort/LTR39.bed.gz
/home/vikas/Arora_Revision_Giggle/H3K27Ac_SARS-CoV-2_infected_uninfected_24h_peaks.bed.gz	36476	11	0.795017	0.35976	0.181689	0.884333	-0.146934	repeat_sort/L1M3a.bed.gz
/home/vikas/Arora_Revision_Giggle/H3K27Ac_SARS-CoV-2_infected_uninfected_24h_peaks.bed.gz	36476	1	0.922432	0.727583	0.365905	0.885388	-0.0160887	repeat_sort/L1P3b.bed.gz
/home/vikas/Arora_Revision_Giggle/H3K27Ac_SARS-CoV-2_infected_uninfected_24h_peaks.bed.gz	36476	4	0.771029	0.425663	0.229073	0.885744	-0.139153	repeat_sort/PABL_B-int.bed.gz
/home/vikas/Arora_Revision_Giggle/H3K27Ac_SARS-CoV-2_infected_uninfected_24h_peaks.bed.gz	36476	1	0.921097	0.728461	0.364328	0.885792	-0.0163152	repeat_sort/UCON5.bed.gz
/home/vikas/Arora_Revision_Giggle/H3K27Ac_SARS-CoV-2_infected_uninfected_24h_peaks.bed.gz	36476	1	0.919278	0.728566	0.363252	0.886278	-0.0167	repeat_sort/Eulor9A.bed.gz
/home/vikas/Arora_Revision_Giggle/H3K27Ac_SARS-CoV-2_infected_uninfected_24h_peaks.bed.gz	36476	2	0.798462	0.595409	0.278745	0.88827	-0.0731185	repeat_sort/MER34C.bed.gz
/home/vikas/Arora_Revision_Giggle/H3K27Ac_SARS-CoV-2_infected_uninfected_24h_peaks.bed.gz	36476	34	0.846295	0.305409	0.144604	0.890127	-0.124024	repeat_sort/MLT1M.bed.gz
/home/vikas/Arora_Revision_Giggle/H3K27Ac_SARS-CoV-2_infected_uninfected_24h_peaks.bed.gz	36476	1	0.90026	0.72954	0.352157	0.891334	-0.0207598	repeat_sort/MER129.bed.gz
/home/vikas/Arora_Revision_Giggle/H3K27Ac_SARS-CoV-2_infected_uninfected_24h_peaks.bed.gz	36476	46	0.860635	0.272954	0.137559	0.891755	-0.122101	repeat_sort/MER46C.bed.gz
/home/vikas/Arora_Revision_Giggle/H3K27Ac_SARS-CoV-2_infected_uninfected_24h_peaks.bed.gz	36476	1	0.89491	0.729943	0.348925	0.892759	-0.0218991	repeat_sort/UCON7.bed.gz
/home/vikas/Arora_Revision_Giggle/H3K27Ac_SARS-CoV-2_infected_uninfected_24h_peaks.bed.gz	36476	2	0.785753	0.597363	0.26879	0.893484	-0.077836	repeat_sort/MER127.bed.gz
/home/vikas/Arora_Revision_Giggle/H3K27Ac_SARS-CoV-2_infected_uninfected_24h_peaks.bed.gz	36476	3	0.760281	0.501461	0.233424	0.894689	-0.118525	repeat_sort/MLT1G3-int.bed.gz
/home/vikas/Arora_Revision_Giggle/H3K27Ac_SARS-CoV-2_infected_uninfected_24h_peaks.bed.gz	36476	1	0.885626	0.726918	0.346931	0.894924	-0.0242721	repeat_sort/HERV1_I-int.bed.gz
/home/vikas/Arora_Revision_Giggle/H3K27Ac_SARS-CoV-2_infected_uninfected_24h_peaks.bed.gz	36476	2	0.780711	0.597432	0.265353	0.895414	-0.0798963	repeat_sort/LTR9C.bed.gz
/home/vikas/Arora_Revision_Giggle/H3K27Ac_SARS-CoV-2_infected_uninfected_24h_peaks.bed.gz	36476	6	0.759291	0.399939	0.190682	0.895577	-0.158118	repeat_sort/Ricksha_0.bed.gz
/home/vikas/Arora_Revision_Giggle/H3K27Ac_SARS-CoV-2_infected_uninfected_24h_peaks.bed.gz	36476	2	0.779797	0.597695	0.264572	0.895799	-0.0802057	repeat_sort/LTR3A.bed.gz
/home/vikas/Arora_Revision_Giggle/H3K27Ac_SARS-CoV-2_infected_uninfected_24h_peaks.bed.gz	36476	40	0.847776	0.274329	0.129888	0.899968	-0.133829	repeat_sort/MER58C.bed.gz
/home/vikas/Arora_Revision_Giggle/H3K27Ac_SARS-CoV-2_infected_uninfected_24h_peaks.bed.gz	36476	7	0.757194	0.348329	0.17626	0.900374	-0.183784	repeat_sort/MER65D.bed.gz
/home/vikas/Arora_Revision_Giggle/H3K27Ac_SARS-CoV-2_infected_uninfected_24h_peaks.bed.gz	36476	5	0.745586	0.364147	0.193143	0.900478	-0.185823	repeat_sort/HERVS71-int.bed.gz
/home/vikas/Arora_Revision_Giggle/H3K27Ac_SARS-CoV-2_infected_uninfected_24h_peaks.bed.gz	36476	1	0.865506	0.731746	0.331702	0.90048	-0.0282651	repeat_sort/MER97d.bed.gz
/home/vikas/Arora_Revision_Giggle/H3K27Ac_SARS-CoV-2_infected_uninfected_24h_peaks.bed.gz	36476	1	0.860474	0.731748	0.329074	0.901756	-0.0294059	repeat_sort/LTR1B0.bed.gz
/home/vikas/Arora_Revision_Giggle/H3K27Ac_SARS-CoV-2_infected_uninfected_24h_peaks.bed.gz	36476	1	0.847057	0.734036	0.319935	0.905358	-0.0321564	repeat_sort/UCON28a.bed.gz
/home/vikas/Arora_Revision_Giggle/H3K27Ac_SARS-CoV-2_infected_uninfected_24h_peaks.bed.gz	36476	6	0.743705	0.323293	0.174334	0.905991	-0.209499	repeat_sort/LTR90B.bed.gz
/home/vikas/Arora_Revision_Giggle/H3K27Ac_SARS-CoV-2_infected_uninfected_24h_peaks.bed.gz	36476	8	0.753821	0.305613	0.161499	0.906582	-0.209899	repeat_sort/MamRep1894.bed.gz
/home/vikas/Arora_Revision_Giggle/H3K27Ac_SARS-CoV-2_infected_uninfected_24h_peaks.bed.gz	36476	9	0.759046	0.32643	0.157149	0.90663	-0.193385	repeat_sort/LTR103_Mam.bed.gz
/home/vikas/Arora_Revision_Giggle/H3K27Ac_SARS-CoV-2_infected_uninfected_24h_peaks.bed.gz	36476	47	0.851071	0.250575	0.118712	0.907306	-0.139836	repeat_sort/MER41A.bed.gz
/home/vikas/Arora_Revision_Giggle/H3K27Ac_SARS-CoV-2_infected_uninfected_24h_peaks.bed.gz	36476	2	0.745308	0.448238	0.237437	0.909497	-0.147792	repeat_sort/AluYe6.bed.gz
/home/vikas/Arora_Revision_Giggle/H3K27Ac_SARS-CoV-2_infected_uninfected_24h_peaks.bed.gz	36476	3	0.728802	0.386526	0.206146	0.909885	-0.188412	repeat_sort/LTR31.bed.gz
/home/vikas/Arora_Revision_Giggle/H3K27Ac_SARS-CoV-2_infected_uninfected_24h_peaks.bed.gz	36476	20	0.799195	0.27513	0.130257	0.909967	-0.181242	repeat_sort/Tigger3.bed.gz
/home/vikas/Arora_Revision_Giggle/H3K27Ac_SARS-CoV-2_infected_uninfected_24h_peaks.bed.gz	36476	33	0.828932	0.235412	0.120515	0.910162	-0.17003	repeat_sort/AluYf1.bed.gz
/home/vikas/Arora_Revision_Giggle/H3K27Ac_SARS-CoV-2_infected_uninfected_24h_peaks.bed.gz	36476	2	0.742892	0.447911	0.235819	0.910364	-0.149561	repeat_sort/LTR10D.bed.gz
/home/vikas/Arora_Revision_Giggle/H3K27Ac_SARS-CoV-2_infected_uninfected_24h_peaks.bed.gz	36476	4	0.726828	0.433446	0.18716	0.910632	-0.167124	repeat_sort/AluYb9.bed.gz
/home/vikas/Arora_Revision_Giggle/H3K27Ac_SARS-CoV-2_infected_uninfected_24h_peaks.bed.gz	36476	1	0.826291	0.736478	0.306995	0.910757	-0.0365681	repeat_sort/CR1-12_AMi.bed.gz
/home/vikas/Arora_Revision_Giggle/H3K27Ac_SARS-CoV-2_infected_uninfected_24h_peaks.bed.gz	36476	6	0.73493	0.32326	0.165837	0.91141	-0.217916	repeat_sort/MER57D.bed.gz
/home/vikas/Arora_Revision_Giggle/H3K27Ac_SARS-CoV-2_infected_uninfected_24h_peaks.bed.gz	36476	5	0.72621	0.371774	0.171873	0.912963	-0.198334	repeat_sort/HERV4_I-int.bed.gz
/home/vikas/Arora_Revision_Giggle/H3K27Ac_SARS-CoV-2_infected_uninfected_24h_peaks.bed.gz	36476	1	0.817536	0.73748	0.301626	0.912999	-0.0384378	repeat_sort/LTR47B3.bed.gz
/home/vikas/Arora_Revision_Giggle/H3K27Ac_SARS-CoV-2_infected_uninfected_24h_peaks.bed.gz	36476	13	0.769795	0.283466	0.135782	0.913574	-0.206655	repeat_sort/LTR88c.bed.gz
/home/vikas/Arora_Revision_Giggle/H3K27Ac_SARS-CoV-2_infected_uninfected_24h_peaks.bed.gz	36476	3	0.720446	0.386032	0.199528	0.913593	-0.195543	repeat_sort/LTR27E.bed.gz
/home/vikas/Arora_Revision_Giggle/H3K27Ac_SARS-CoV-2_infected_uninfected_24h_peaks.bed.gz	36476	2	0.73457	0.448855	0.229104	0.913611	-0.154823	repeat_sort/LTR18A.bed.gz
/home/vikas/Arora_Revision_Giggle/H3K27Ac_SARS-CoV-2_infected_uninfected_24h_peaks.bed.gz	36476	2	0.732171	0.448858	0.227352	0.914495	-0.156463	repeat_sort/MER72B.bed.gz
/home/vikas/Arora_Revision_Giggle/H3K27Ac_SARS-CoV-2_infected_uninfected_24h_peaks.bed.gz	36476	6	0.729977	0.324128	0.1608	0.914536	-0.222172	repeat_sort/Charlie14a.bed.gz
/home/vikas/Arora_Revision_Giggle/H3K27Ac_SARS-CoV-2_infected_uninfected_24h_peaks.bed.gz	36476	25	0.808455	0.245016	0.119782	0.91454	-0.187371	repeat_sort/Tigger16a.bed.gz
/home/vikas/Arora_Revision_Giggle/H3K27Ac_SARS-CoV-2_infected_uninfected_24h_peaks.bed.gz	36476	19	0.790764	0.266266	0.124418	0.915194	-0.194635	repeat_sort/MamRep1151.bed.gz
/home/vikas/Arora_Revision_Giggle/H3K27Ac_SARS-CoV-2_infected_uninfected_24h_peaks.bed.gz	36476	2	0.725277	0.449844	0.221825	0.917139	-0.16077	repeat_sort/LTR75B.bed.gz
/home/vikas/Arora_Revision_Giggle/H3K27Ac_SARS-CoV-2_infected_uninfected_24h_peaks.bed.gz	36476	18	0.785172	0.25588	0.122852	0.91724	-0.206547	repeat_sort/MER119.bed.gz
/home/vikas/Arora_Revision_Giggle/H3K27Ac_SARS-CoV-2_infected_uninfected_24h_peaks.bed.gz	36476	6	0.722326	0.325466	0.153346	0.91916	-0.228771	repeat_sort/UCON105.bed.gz
/home/vikas/Arora_Revision_Giggle/H3K27Ac_SARS-CoV-2_infected_uninfected_24h_peaks.bed.gz	36476	12	0.757071	0.269329	0.12909	0.919843	-0.228741	repeat_sort/Kanga11a.bed.gz
/home/vikas/Arora_Revision_Giggle/H3K27Ac_SARS-CoV-2_infected_uninfected_24h_peaks.bed.gz	36476	9	0.739092	0.269658	0.135938	0.920904	-0.248265	repeat_sort/L1M.bed.gz
/home/vikas/Arora_Revision_Giggle/H3K27Ac_SARS-CoV-2_infected_uninfected_24h_peaks.bed.gz	36476	6	0.715681	0.326272	0.147324	0.922918	-0.234752	repeat_sort/LTR45C.bed.gz
/home/vikas/Arora_Revision_Giggle/H3K27Ac_SARS-CoV-2_infected_uninfected_24h_peaks.bed.gz	36476	3	0.69897	0.391046	0.180304	0.923594	-0.210695	repeat_sort/CR1-L3A_Croc.bed.gz
/home/vikas/Arora_Revision_Giggle/H3K27Ac_SARS-CoV-2_infected_uninfected_24h_peaks.bed.gz	36476	3	0.698685	0.390382	0.18041	0.923606	-0.211316	repeat_sort/LTR3B_.bed.gz
/home/vikas/Arora_Revision_Giggle/H3K27Ac_SARS-CoV-2_infected_uninfected_24h_peaks.bed.gz	36476	15	0.765335	0.221573	0.118133	0.92377	-0.252524	repeat_sort/HUERS-P3-int.bed.gz
/home/vikas/Arora_Revision_Giggle/H3K27Ac_SARS-CoV-2_infected_uninfected_24h_peaks.bed.gz	36476	2	0.70651	0.452233	0.207477	0.92403	-0.172738	repeat_sort/MLT1G-int.bed.gz
/home/vikas/Arora_Revision_Giggle/H3K27Ac_SARS-CoV-2_infected_uninfected_24h_peaks.bed.gz	36476	2	0.701251	0.452649	0.203716	0.925858	-0.176249	repeat_sort/LTR1B1.bed.gz
/home/vikas/Arora_Revision_Giggle/H3K27Ac_SARS-CoV-2_infected_uninfected_24h_peaks.bed.gz	36476	3	0.6934	0.391322	0.176086	0.925878	-0.21524	repeat_sort/LTR34.bed.gz
/home/vikas/Arora_Revision_Giggle/H3K27Ac_SARS-CoV-2_infected_uninfected_24h_peaks.bed.gz	36476	15	0.762411	0.223591	0.113924	0.926664	-0.254598	repeat_sort/Arthur1A.bed.gz
/home/vikas/Arora_Revision_Giggle/H3K27Ac_SARS-CoV-2_infected_uninfected_24h_peaks.bed.gz	36476	20	0.781388	0.204637	0.107929	0.92673	-0.245213	repeat_sort/Charlie23a.bed.gz
/home/vikas/Arora_Revision_Giggle/H3K27Ac_SARS-CoV-2_infected_uninfected_24h_peaks.bed.gz	36476	62	0.852198	0.194643	0.0915655	0.927254	-0.164001	repeat_sort/MER102b.bed.gz
/home/vikas/Arora_Revision_Giggle/H3K27Ac_SARS-CoV-2_infected_uninfected_24h_peaks.bed.gz	36476	2	0.694949	0.454911	0.198411	0.928234	-0.179596	repeat_sort/LTR53B.bed.gz
/home/vikas/Arora_Revision_Giggle/H3K27Ac_SARS-CoV-2_infected_uninfected_24h_peaks.bed.gz	36476	4	0.687916	0.33953	0.153356	0.929874	-0.253183	repeat_sort/REP522.bed.gz
/home/vikas/Arora_Revision_Giggle/H3K27Ac_SARS-CoV-2_infected_uninfected_24h_peaks.bed.gz	36476	5	0.692302	0.297254	0.140151	0.931577	-0.279519	repeat_sort/LTR66.bed.gz
/home/vikas/Arora_Revision_Giggle/H3K27Ac_SARS-CoV-2_infected_uninfected_24h_peaks.bed.gz	36476	2	0.684503	0.455758	0.191236	0.931703	-0.186628	repeat_sort/L1P4d.bed.gz
/home/vikas/Arora_Revision_Giggle/H3K27Ac_SARS-CoV-2_infected_uninfected_24h_peaks.bed.gz	36476	18	0.767847	0.220277	0.102663	0.932073	-0.2504	repeat_sort/MamTip3.bed.gz
/home/vikas/Arora_Revision_Giggle/H3K27Ac_SARS-CoV-2_infected_uninfected_24h_peaks.bed.gz	36476	5	0.690277	0.296918	0.138693	0.932468	-0.282009	repeat_sort/LTR57-int.bed.gz
/home/vikas/Arora_Revision_Giggle/H3K27Ac_SARS-CoV-2_infected_uninfected_24h_peaks.bed.gz	36476	9	0.720659	0.221335	0.117737	0.932866	-0.309537	repeat_sort/MER124.bed.gz
/home/vikas/Arora_Revision_Giggle/H3K27Ac_SARS-CoV-2_infected_uninfected_24h_peaks.bed.gz	36476	1	0.731005	0.531028	0.24522	0.934704	-0.12426	repeat_sort/Eulor8.bed.gz
/home/vikas/Arora_Revision_Giggle/H3K27Ac_SARS-CoV-2_infected_uninfected_24h_peaks.bed.gz	36476	12	0.736033	0.225687	0.107261	0.934897	-0.285852	repeat_sort/LTR54B.bed.gz
/home/vikas/Arora_Revision_Giggle/H3K27Ac_SARS-CoV-2_infected_uninfected_24h_peaks.bed.gz	36476	30	0.798772	0.192462	0.0893684	0.935853	-0.231976	repeat_sort/MamRep434.bed.gz
/home/vikas/Arora_Revision_Giggle/H3K27Ac_SARS-CoV-2_infected_uninfected_24h_peaks.bed.gz	36476	21	0.773507	0.183129	0.0945042	0.936058	-0.273158	repeat_sort/MER31A.bed.gz
/home/vikas/Arora_Revision_Giggle/H3K27Ac_SARS-CoV-2_infected_uninfected_24h_peaks.bed.gz	36476	14	0.744848	0.21213	0.102137	0.936067	-0.286182	repeat_sort/MER4CL34.bed.gz
/home/vikas/Arora_Revision_Giggle/H3K27Ac_SARS-CoV-2_infected_uninfected_24h_peaks.bed.gz	36476	8	0.707721	0.252173	0.115893	0.936244	-0.298402	repeat_sort/MER110A.bed.gz
/home/vikas/Arora_Revision_Giggle/H3K27Ac_SARS-CoV-2_infected_uninfected_24h_peaks.bed.gz	36476	1	0.722084	0.527219	0.242375	0.936383	-0.130598	repeat_sort/HERV30-int.bed.gz
/home/vikas/Arora_Revision_Giggle/H3K27Ac_SARS-CoV-2_infected_uninfected_24h_peaks.bed.gz	36476	1	0.719095	0.532308	0.237697	0.937506	-0.130277	repeat_sort/LTR10G.bed.gz
/home/vikas/Arora_Revision_Giggle/H3K27Ac_SARS-CoV-2_infected_uninfected_24h_peaks.bed.gz	36476	22	0.773387	0.191978	0.0899214	0.938881	-0.265726	repeat_sort/MER34A.bed.gz
/home/vikas/Arora_Revision_Giggle/H3K27Ac_SARS-CoV-2_infected_uninfected_24h_peaks.bed.gz	36476	13	0.734927	0.200575	0.0986879	0.939485	-0.310017	repeat_sort/X6A_LINE.bed.gz
/home/vikas/Arora_Revision_Giggle/H3K27Ac_SARS-CoV-2_infected_uninfected_24h_peaks.bed.gz	36476	4	0.664629	0.263965	0.133246	0.940659	-0.340928	repeat_sort/PRIMA4_LTR.bed.gz
/home/vikas/Arora_Revision_Giggle/H3K27Ac_SARS-CoV-2_infected_uninfected_24h_peaks.bed.gz	36476	10	0.713682	0.196079	0.102142	0.941196	-0.344336	repeat_sort/LTR29.bed.gz
/home/vikas/Arora_Revision_Giggle/H3K27Ac_SARS-CoV-2_infected_uninfected_24h_peaks.bed.gz	36476	4	0.660238	0.260051	0.131731	0.941778	-0.350346	repeat_sort/HERVE_a-int.bed.gz
/home/vikas/Arora_Revision_Giggle/H3K27Ac_SARS-CoV-2_infected_uninfected_24h_peaks.bed.gz	36476	3	0.652928	0.299918	0.14312	0.942492	-0.321645	repeat_sort/MER97a.bed.gz
/home/vikas/Arora_Revision_Giggle/H3K27Ac_SARS-CoV-2_infected_uninfected_24h_peaks.bed.gz	36476	1	0.696907	0.537302	0.222619	0.942781	-0.140546	repeat_sort/LTR26B.bed.gz
/home/vikas/Arora_Revision_Giggle/H3K27Ac_SARS-CoV-2_infected_uninfected_24h_peaks.bed.gz	36476	13	0.727934	0.200006	0.0927553	0.943598	-0.320206	repeat_sort/MER66-int.bed.gz
/home/vikas/Arora_Revision_Giggle/H3K27Ac_SARS-CoV-2_infected_uninfected_24h_peaks.bed.gz	36476	8	0.692847	0.20446	0.102326	0.94465	-0.364958	repeat_sort/MER47C.bed.gz
/home/vikas/Arora_Revision_Giggle/H3K27Ac_SARS-CoV-2_infected_uninfected_24h_peaks.bed.gz	36476	4	0.652502	0.263482	0.12445	0.945443	-0.356786	repeat_sort/HERVP71A-int.bed.gz
/home/vikas/Arora_Revision_Giggle/H3K27Ac_SARS-CoV-2_infected_uninfected_24h_peaks.bed.gz	36476	4	0.652109	0.266653	0.122836	0.946095	-0.354085	repeat_sort/Kanga1b.bed.gz
/home/vikas/Arora_Revision_Giggle/H3K27Ac_SARS-CoV-2_infected_uninfected_24h_peaks.bed.gz	36476	2	0.637198	0.335653	0.156858	0.947076	-0.30826	repeat_sort/HERVH48-int.bed.gz
/home/vikas/Arora_Revision_Giggle/H3K27Ac_SARS-CoV-2_infected_uninfected_24h_peaks.bed.gz	36476	5	0.659253	0.234197	0.112676	0.947115	-0.378942	repeat_sort/LTR1A1.bed.gz
/home/vikas/Arora_Revision_Giggle/H3K27Ac_SARS-CoV-2_infected_uninfected_24h_peaks.bed.gz	36476	2	0.636394	0.340876	0.154028	0.947918	-0.304751	repeat_sort/LTR76.bed.gz
/home/vikas/Arora_Revision_Giggle/H3K27Ac_SARS-CoV-2_infected_uninfected_24h_peaks.bed.gz	36476	1	0.668857	0.378205	0.203751	0.949203	-0.245016	repeat_sort/LTR14A.bed.gz
/home/vikas/Arora_Revision_Giggle/H3K27Ac_SARS-CoV-2_infected_uninfected_24h_peaks.bed.gz	36476	29	0.779671	0.141326	0.0711848	0.950061	-0.305124	repeat_sort/MamRep38.bed.gz
/home/vikas/Arora_Revision_Giggle/H3K27Ac_SARS-CoV-2_infected_uninfected_24h_peaks.bed.gz	36476	36	0.795285	0.13747	0.0683661	0.950417	-0.284785	repeat_sort/MADE2.bed.gz
/home/vikas/Arora_Revision_Giggle/H3K27Ac_SARS-CoV-2_infected_uninfected_24h_peaks.bed.gz	36476	11	0.703463	0.17512	0.084795	0.95103	-0.383972	repeat_sort/Kanga1a.bed.gz
/home/vikas/Arora_Revision_Giggle/H3K27Ac_SARS-CoV-2_infected_uninfected_24h_peaks.bed.gz	36476	3	0.627	0.225889	0.123951	0.951808	-0.435127	repeat_sort/LTR2752.bed.gz
/home/vikas/Arora_Revision_Giggle/H3K27Ac_SARS-CoV-2_infected_uninfected_24h_peaks.bed.gz	36476	13	0.713012	0.168332	0.0786167	0.952976	-0.377633	repeat_sort/MER131.bed.gz
/home/vikas/Arora_Revision_Giggle/H3K27Ac_SARS-CoV-2_infected_uninfected_24h_peaks.bed.gz	36476	13	0.712777	0.16811	0.0785231	0.953049	-0.37828	repeat_sort/MamGypLTR2c.bed.gz
/home/vikas/Arora_Revision_Giggle/H3K27Ac_SARS-CoV-2_infected_uninfected_24h_peaks.bed.gz	36476	42	0.802884	0.127551	0.063191	0.953317	-0.283263	repeat_sort/MER102a.bed.gz
/home/vikas/Arora_Revision_Giggle/H3K27Ac_SARS-CoV-2_infected_uninfected_24h_peaks.bed.gz	36476	5	0.644829	0.183607	0.100932	0.953444	-0.465966	repeat_sort/MLT1H1-int.bed.gz
/home/vikas/Arora_Revision_Giggle/H3K27Ac_SARS-CoV-2_infected_uninfected_24h_peaks.bed.gz	36476	9	0.680406	0.179561	0.0837573	0.954481	-0.414309	repeat_sort/HERVK22-int.bed.gz
/home/vikas/Arora_Revision_Giggle/H3K27Ac_SARS-CoV-2_infected_uninfected_24h_peaks.bed.gz	36476	5	0.640663	0.182532	0.0983232	0.954913	-0.474488	repeat_sort/Charlie3.bed.gz
/home/vikas/Arora_Revision_Giggle/H3K27Ac_SARS-CoV-2_infected_uninfected_24h_peaks.bed.gz	36476	12	0.701868	0.155359	0.0764004	0.955406	-0.413007	repeat_sort/MER6.bed.gz
/home/vikas/Arora_Revision_Giggle/H3K27Ac_SARS-CoV-2_infected_uninfected_24h_peaks.bed.gz	36476	18	0.733848	0.134247	0.0694823	0.955724	-0.389343	repeat_sort/L1MDb.bed.gz
/home/vikas/Arora_Revision_Giggle/H3K27Ac_SARS-CoV-2_infected_uninfected_24h_peaks.bed.gz	36476	1	0.633614	0.379836	0.181184	0.956714	-0.276762	repeat_sort/L1M2a1.bed.gz
/home/vikas/Arora_Revision_Giggle/H3K27Ac_SARS-CoV-2_infected_uninfected_24h_peaks.bed.gz	36476	2	0.606471	0.25144	0.131907	0.95702	-0.432581	repeat_sort/MER51E.bed.gz
/home/vikas/Arora_Revision_Giggle/H3K27Ac_SARS-CoV-2_infected_uninfected_24h_peaks.bed.gz	36476	15	0.71513	0.13311	0.0685708	0.958123	-0.42364	repeat_sort/LTR81B.bed.gz
/home/vikas/Arora_Revision_Giggle/H3K27Ac_SARS-CoV-2_infected_uninfected_24h_peaks.bed.gz	36476	5	0.630995	0.184925	0.0903783	0.959031	-0.486935	repeat_sort/MER57C2.bed.gz
/home/vikas/Arora_Revision_Giggle/H3K27Ac_SARS-CoV-2_infected_uninfected_24h_peaks.bed.gz	36476	63	0.824332	0.106615	0.0528221	0.959161	-0.270949	repeat_sort/LTR8.bed.gz
/home/vikas/Arora_Revision_Giggle/H3K27Ac_SARS-CoV-2_infected_uninfected_24h_peaks.bed.gz	36476	7	0.653112	0.148085	0.081216	0.959199	-0.509801	repeat_sort/L1M6B.bed.gz
/home/vikas/Arora_Revision_Giggle/H3K27Ac_SARS-CoV-2_infected_uninfected_24h_peaks.bed.gz	36476	8	0.659921	0.164765	0.0767359	0.960148	-0.469595	repeat_sort/LTR12D.bed.gz
/home/vikas/Arora_Revision_Giggle/H3K27Ac_SARS-CoV-2_infected_uninfected_24h_peaks.bed.gz	36476	16	0.716425	0.143923	0.0641908	0.960428	-0.405034	repeat_sort/AluYk11.bed.gz
/home/vikas/Arora_Revision_Giggle/H3K27Ac_SARS-CoV-2_infected_uninfected_24h_peaks.bed.gz	36476	19	0.730455	0.120736	0.0619108	0.960465	-0.416051	repeat_sort/AluYe5.bed.gz
/home/vikas/Arora_Revision_Giggle/H3K27Ac_SARS-CoV-2_infected_uninfected_24h_peaks.bed.gz	36476	25	0.752432	0.120024	0.0581313	0.960916	-0.377837	repeat_sort/LTR85a.bed.gz
/home/vikas/Arora_Revision_Giggle/H3K27Ac_SARS-CoV-2_infected_uninfected_24h_peaks.bed.gz	36476	22	0.740148	0.121119	0.0581323	0.961908	-0.397992	repeat_sort/Kanga2_a.bed.gz
/home/vikas/Arora_Revision_Giggle/H3K27Ac_SARS-CoV-2_infected_uninfected_24h_peaks.bed.gz	36476	15	0.707892	0.133996	0.0627635	0.961993	-0.435056	repeat_sort/MamGypLTR1b.bed.gz
/home/vikas/Arora_Revision_Giggle/H3K27Ac_SARS-CoV-2_infected_uninfected_24h_peaks.bed.gz	36476	3	0.59656	0.232922	0.100772	0.962292	-0.471594	repeat_sort/AluYh3a3.bed.gz
/home/vikas/Arora_Revision_Giggle/H3K27Ac_SARS-CoV-2_infected_uninfected_24h_peaks.bed.gz	36476	1	0.606236	0.389018	0.161591	0.962591	-0.296062	repeat_sort/LTR38A1.bed.gz
/home/vikas/Arora_Revision_Giggle/H3K27Ac_SARS-CoV-2_infected_uninfected_24h_peaks.bed.gz	36476	13	0.68976	0.115019	0.0602452	0.964947	-0.50327	repeat_sort/Charlie22a.bed.gz
/home/vikas/Arora_Revision_Giggle/H3K27Ac_SARS-CoV-2_infected_uninfected_24h_peaks.bed.gz	36476	40	0.783768	0.0926917	0.0485257	0.964989	-0.363086	repeat_sort/LTR50.bed.gz
/home/vikas/Arora_Revision_Giggle/H3K27Ac_SARS-CoV-2_infected_uninfected_24h_peaks.bed.gz	36476	14	0.695668	0.125085	0.0588404	0.965184	-0.472639	repeat_sort/MER58D.bed.gz
/home/vikas/Arora_Revision_Giggle/H3K27Ac_SARS-CoV-2_infected_uninfected_24h_peaks.bed.gz	36476	2	0.57568	0.255635	0.111048	0.965303	-0.471927	repeat_sort/L1M2b.bed.gz
/home/vikas/Arora_Revision_Giggle/H3K27Ac_SARS-CoV-2_infected_uninfected_24h_peaks.bed.gz	36476	16	0.702878	0.12036	0.0540726	0.967201	-0.467716	repeat_sort/Ricksha_c.bed.gz
/home/vikas/Arora_Revision_Giggle/H3K27Ac_SARS-CoV-2_infected_uninfected_24h_peaks.bed.gz	36476	18	0.712435	0.114755	0.0521808	0.967561	-0.459932	repeat_sort/MER34.bed.gz
/home/vikas/Arora_Revision_Giggle/H3K27Ac_SARS-CoV-2_infected_uninfected_24h_peaks.bed.gz	36476	5	0.604101	0.144261	0.0718568	0.968572	-0.611417	repeat_sort/MLT1A-int.bed.gz
/home/vikas/Arora_Revision_Giggle/H3K27Ac_SARS-CoV-2_infected_uninfected_24h_peaks.bed.gz	36476	20	0.718516	0.0916855	0.0486792	0.96918	-0.494886	repeat_sort/Charlie19a.bed.gz
/home/vikas/Arora_Revision_Giggle/H3K27Ac_SARS-CoV-2_infected_uninfected_24h_peaks.bed.gz	36476	1	0.570266	0.271885	0.138126	0.969507	-0.458314	repeat_sort/LTR22B1.bed.gz
/home/vikas/Arora_Revision_Giggle/H3K27Ac_SARS-CoV-2_infected_uninfected_24h_peaks.bed.gz	36476	130	0.85917	0.0772159	0.0367842	0.969648	-0.243576	repeat_sort/AluSg4.bed.gz
/home/vikas/Arora_Revision_Giggle/H3K27Ac_SARS-CoV-2_infected_uninfected_24h_peaks.bed.gz	36476	1	0.567579	0.272536	0.136244	0.970026	-0.461319	repeat_sort/MER87.bed.gz
/home/vikas/Arora_Revision_Giggle/H3K27Ac_SARS-CoV-2_infected_uninfected_24h_peaks.bed.gz	36476	2	0.554426	0.185553	0.0969528	0.970602	-0.622485	repeat_sort/MSTC-int.bed.gz
/home/vikas/Arora_Revision_Giggle/H3K27Ac_SARS-CoV-2_infected_uninfected_24h_peaks.bed.gz	36476	26	0.738344	0.0927448	0.0441072	0.970719	-0.45195	repeat_sort/LTR16A2.bed.gz
/home/vikas/Arora_Revision_Giggle/H3K27Ac_SARS-CoV-2_infected_uninfected_24h_peaks.bed.gz	36476	5	0.595637	0.145152	0.066622	0.971205	-0.626532	repeat_sort/ERV24_Prim-int.bed.gz
/home/vikas/Arora_Revision_Giggle/H3K27Ac_SARS-CoV-2_infected_uninfected_24h_peaks.bed.gz	36476	4	0.577182	0.156977	0.0712619	0.971736	-0.637624	repeat_sort/HERV9N-int.bed.gz
/home/vikas/Arora_Revision_Giggle/H3K27Ac_SARS-CoV-2_infected_uninfected_24h_peaks.bed.gz	36476	2	0.545787	0.187029	0.0912589	0.972668	-0.636053	repeat_sort/LTR1F1.bed.gz
/home/vikas/Arora_Revision_Giggle/H3K27Ac_SARS-CoV-2_infected_uninfected_24h_peaks.bed.gz	36476	77	0.821046	0.0685859	0.0346015	0.973085	-0.33105	repeat_sort/LTR78.bed.gz
/home/vikas/Arora_Revision_Giggle/H3K27Ac_SARS-CoV-2_infected_uninfected_24h_peaks.bed.gz	36476	8	0.626692	0.106147	0.0538067	0.973219	-0.656706	repeat_sort/MLT1D-int.bed.gz
/home/vikas/Arora_Revision_Giggle/H3K27Ac_SARS-CoV-2_infected_uninfected_24h_peaks.bed.gz	36476	23	0.722446	0.07872	0.0415158	0.973236	-0.517777	repeat_sort/MER63D.bed.gz
/home/vikas/Arora_Revision_Giggle/H3K27Ac_SARS-CoV-2_infected_uninfected_24h_peaks.bed.gz	36476	13	0.667957	0.0953045	0.0456611	0.974143	-0.594334	repeat_sort/Helitron3Na_Mam.bed.gz
/home/vikas/Arora_Revision_Giggle/H3K27Ac_SARS-CoV-2_infected_uninfected_24h_peaks.bed.gz	36476	9	0.633659	0.0957686	0.0499548	0.974385	-0.67058	repeat_sort/MER76.bed.gz
/home/vikas/Arora_Revision_Giggle/H3K27Ac_SARS-CoV-2_infected_uninfected_24h_peaks.bed.gz	36476	3	0.55355	0.130972	0.0726034	0.974429	-0.753236	repeat_sort/CR1-16_AMi.bed.gz
/home/vikas/Arora_Revision_Giggle/H3K27Ac_SARS-CoV-2_infected_uninfected_24h_peaks.bed.gz	36476	3	0.551333	0.130343	0.0715976	0.974878	-0.760144	repeat_sort/MER9a2.bed.gz
/home/vikas/Arora_Revision_Giggle/H3K27Ac_SARS-CoV-2_infected_uninfected_24h_peaks.bed.gz	36476	1	0.540252	0.27952	0.118401	0.974921	-0.491749	repeat_sort/UCON8.bed.gz
/home/vikas/Arora_Revision_Giggle/H3K27Ac_SARS-CoV-2_infected_uninfected_24h_peaks.bed.gz	36476	12	0.658009	0.086151	0.0452145	0.974996	-0.642911	repeat_sort/MER4A.bed.gz
/home/vikas/Arora_Revision_Giggle/H3K27Ac_SARS-CoV-2_infected_uninfected_24h_peaks.bed.gz	36476	7	0.608687	0.120384	0.0518031	0.975455	-0.658524	repeat_sort/LTR105_Mam.bed.gz
/home/vikas/Arora_Revision_Giggle/H3K27Ac_SARS-CoV-2_infected_uninfected_24h_peaks.bed.gz	36476	13	0.663648	0.0959731	0.0430894	0.975734	-0.602069	repeat_sort/MamGypLTR1c.bed.gz
/home/vikas/Arora_Revision_Giggle/H3K27Ac_SARS-CoV-2_infected_uninfected_24h_peaks.bed.gz	36476	4	0.563745	0.121733	0.0616015	0.975987	-0.75626	repeat_sort/MER110-int.bed.gz
/home/vikas/Arora_Revision_Giggle/H3K27Ac_SARS-CoV-2_infected_uninfected_24h_peaks.bed.gz	36476	2	0.529265	0.190202	0.0812821	0.976261	-0.661636	repeat_sort/LTR19-int.bed.gz
/home/vikas/Arora_Revision_Giggle/H3K27Ac_SARS-CoV-2_infected_uninfected_24h_peaks.bed.gz	36476	27	0.728135	0.0711559	0.0348616	0.977061	-0.525369	repeat_sort/MER4B.bed.gz
/home/vikas/Arora_Revision_Giggle/H3K27Ac_SARS-CoV-2_infected_uninfected_24h_peaks.bed.gz	36476	7	0.6031	0.0936649	0.0485384	0.977177	-0.750267	repeat_sort/7SK.bed.gz
/home/vikas/Arora_Revision_Giggle/H3K27Ac_SARS-CoV-2_infected_uninfected_24h_peaks.bed.gz	36476	5	0.574197	0.112881	0.0536923	0.977483	-0.758265	repeat_sort/MER75.bed.gz
/home/vikas/Arora_Revision_Giggle/H3K27Ac_SARS-CoV-2_infected_uninfected_24h_peaks.bed.gz	36476	20	0.698208	0.0775028	0.0357887	0.977893	-0.575635	repeat_sort/MER4D.bed.gz
/home/vikas/Arora_Revision_Giggle/H3K27Ac_SARS-CoV-2_infected_uninfected_24h_peaks.bed.gz	36476	9	0.622409	0.0975648	0.0433849	0.978084	-0.69139	repeat_sort/Kanga1.bed.gz
/home/vikas/Arora_Revision_Giggle/H3K27Ac_SARS-CoV-2_infected_uninfected_24h_peaks.bed.gz	36476	4	0.547436	0.125094	0.0524347	0.980051	-0.784716	repeat_sort/LTR51.bed.gz
/home/vikas/Arora_Revision_Giggle/H3K27Ac_SARS-CoV-2_infected_uninfected_24h_peaks.bed.gz	36476	5	0.562471	0.0865314	0.0473861	0.980469	-0.882304	repeat_sort/MLT1J1-int.bed.gz
/home/vikas/Arora_Revision_Giggle/H3K27Ac_SARS-CoV-2_infected_uninfected_24h_peaks.bed.gz	36476	6	0.575333	0.0798093	0.0434159	0.980994	-0.875646	repeat_sort/LTR10C.bed.gz
/home/vikas/Arora_Revision_Giggle/H3K27Ac_SARS-CoV-2_infected_uninfected_24h_peaks.bed.gz	36476	4	0.541567	0.0931188	0.0492566	0.981425	-0.912183	repeat_sort/LTR45B.bed.gz
/home/vikas/Arora_Revision_Giggle/H3K27Ac_SARS-CoV-2_infected_uninfected_24h_peaks.bed.gz	36476	6	0.573727	0.0804918	0.0423148	0.981512	-0.877109	repeat_sort/Tigger3d.bed.gz
/home/vikas/Arora_Revision_Giggle/H3K27Ac_SARS-CoV-2_infected_uninfected_24h_peaks.bed.gz	36476	3172	0.962021	0.0377783	0.0188049	0.982036	-0.0794739	repeat_sort/MIR.bed.gz
/home/vikas/Arora_Revision_Giggle/H3K27Ac_SARS-CoV-2_infected_uninfected_24h_peaks.bed.gz	36476	3	0.518596	0.0975551	0.0534378	0.982179	-0.957501	repeat_sort/LTR1D1.bed.gz
/home/vikas/Arora_Revision_Giggle/H3K27Ac_SARS-CoV-2_infected_uninfected_24h_peaks.bed.gz	36476	6	0.570475	0.0799992	0.0410006	0.98218	-0.888241	repeat_sort/PABL_A.bed.gz
/home/vikas/Arora_Revision_Giggle/H3K27Ac_SARS-CoV-2_infected_uninfected_24h_peaks.bed.gz	36476	2	0.498234	0.14065	0.0628476	0.982509	-0.856208	repeat_sort/LTR86C.bed.gz
/home/vikas/Arora_Revision_Giggle/H3K27Ac_SARS-CoV-2_infected_uninfected_24h_peaks.bed.gz	36476	17	0.669247	0.0623843	0.0297558	0.982571	-0.698122	repeat_sort/Chap1_Mam.bed.gz
/home/vikas/Arora_Revision_Giggle/H3K27Ac_SARS-CoV-2_infected_uninfected_24h_peaks.bed.gz	36476	1	0.490523	0.197012	0.0887517	0.982606	-0.724984	repeat_sort/LTR28.bed.gz
/home/vikas/Arora_Revision_Giggle/H3K27Ac_SARS-CoV-2_infected_uninfected_24h_peaks.bed.gz	36476	15	0.655168	0.0634462	0.0299773	0.983004	-0.730607	repeat_sort/AluYk3.bed.gz
/home/vikas/Arora_Revision_Giggle/H3K27Ac_SARS-CoV-2_infected_uninfected_24h_peaks.bed.gz	36476	2	0.492782	0.142287	0.0598876	0.983481	-0.864599	repeat_sort/LTR86A2.bed.gz
/home/vikas/Arora_Revision_Giggle/H3K27Ac_SARS-CoV-2_infected_uninfected_24h_peaks.bed.gz	36476	18	0.671226	0.055678	0.0277487	0.983608	-0.721395	repeat_sort/MER45B.bed.gz
/home/vikas/Arora_Revision_Giggle/H3K27Ac_SARS-CoV-2_infected_uninfected_24h_peaks.bed.gz	36476	5	0.547187	0.0881083	0.0398041	0.983969	-0.917725	repeat_sort/LTR53.bed.gz
/home/vikas/Arora_Revision_Giggle/H3K27Ac_SARS-CoV-2_infected_uninfected_24h_peaks.bed.gz	36476	13	0.636761	0.0641726	0.0292393	0.984109	-0.776626	repeat_sort/MER6A.bed.gz
/home/vikas/Arora_Revision_Giggle/H3K27Ac_SARS-CoV-2_infected_uninfected_24h_peaks.bed.gz	36476	9	0.600041	0.0614912	0.0323012	0.984185	-0.892485	repeat_sort/AluYk2.bed.gz
/home/vikas/Arora_Revision_Giggle/H3K27Ac_SARS-CoV-2_infected_uninfected_24h_peaks.bed.gz	36476	1	0.479682	0.202088	0.0819598	0.984206	-0.736022	repeat_sort/MER65B.bed.gz
/home/vikas/Arora_Revision_Giggle/H3K27Ac_SARS-CoV-2_infected_uninfected_24h_peaks.bed.gz	36476	10	0.610237	0.0711254	0.0311989	0.984242	-0.817999	repeat_sort/Tigger8.bed.gz
/home/vikas/Arora_Revision_Giggle/H3K27Ac_SARS-CoV-2_infected_uninfected_24h_peaks.bed.gz	36476	1	0.479488	0.202371	0.0817859	0.984242	-0.735784	repeat_sort/AluYk12.bed.gz
/home/vikas/Arora_Revision_Giggle/H3K27Ac_SARS-CoV-2_infected_uninfected_24h_peaks.bed.gz	36476	2	0.487078	0.101351	0.0568003	0.984479	-1.03173	repeat_sort/LTR91.bed.gz
/home/vikas/Arora_Revision_Giggle/H3K27Ac_SARS-CoV-2_infected_uninfected_24h_peaks.bed.gz	36476	11	0.616377	0.0616172	0.0298003	0.984621	-0.844926	repeat_sort/Harlequin-int.bed.gz
/home/vikas/Arora_Revision_Giggle/H3K27Ac_SARS-CoV-2_infected_uninfected_24h_peaks.bed.gz	36476	3	0.506037	0.0996419	0.0467824	0.984705	-0.984216	repeat_sort/LTR24C.bed.gz
/home/vikas/Arora_Revision_Giggle/H3K27Ac_SARS-CoV-2_infected_uninfected_24h_peaks.bed.gz	36476	8	0.586453	0.068057	0.0324403	0.984732	-0.898585	repeat_sort/Zaphod2.bed.gz
/home/vikas/Arora_Revision_Giggle/H3K27Ac_SARS-CoV-2_infected_uninfected_24h_peaks.bed.gz	36476	24	0.695611	0.0509838	0.0240543	0.984935	-0.67685	repeat_sort/LTR33A_.bed.gz
/home/vikas/Arora_Revision_Giggle/H3K27Ac_SARS-CoV-2_infected_uninfected_24h_peaks.bed.gz	36476	9	0.593452	0.058136	0.0309907	0.985003	-0.930122	repeat_sort/HERV9-int.bed.gz
/home/vikas/Arora_Revision_Giggle/H3K27Ac_SARS-CoV-2_infected_uninfected_24h_peaks.bed.gz	36476	36	0.733566	0.0451716	0.0216994	0.985318	-0.601278	repeat_sort/LTR16E1.bed.gz
/home/vikas/Arora_Revision_Giggle/H3K27Ac_SARS-CoV-2_infected_uninfected_24h_peaks.bed.gz	36476	15	0.646059	0.0518777	0.0258844	0.985502	-0.8099	repeat_sort/LTR16B1.bed.gz
/home/vikas/Arora_Revision_Giggle/H3K27Ac_SARS-CoV-2_infected_uninfected_24h_peaks.bed.gz	36476	1	0.469413	0.137857	0.0762889	0.985555	-0.938942	repeat_sort/LTR35B.bed.gz
/home/vikas/Arora_Revision_Giggle/H3K27Ac_SARS-CoV-2_infected_uninfected_24h_peaks.bed.gz	36476	2	0.478456	0.101355	0.0526374	0.985833	-1.05733	repeat_sort/MER99.bed.gz
/home/vikas/Arora_Revision_Giggle/H3K27Ac_SARS-CoV-2_infected_uninfected_24h_peaks.bed.gz	36476	8	0.581278	0.0688823	0.0301898	0.985898	-0.909412	repeat_sort/MER106B.bed.gz
/home/vikas/Arora_Revision_Giggle/H3K27Ac_SARS-CoV-2_infected_uninfected_24h_peaks.bed.gz	36476	2	0.476767	0.100969	0.0520211	0.986045	-1.06416	repeat_sort/MER83B-int.bed.gz
/home/vikas/Arora_Revision_Giggle/H3K27Ac_SARS-CoV-2_infected_uninfected_24h_peaks.bed.gz	36476	4	0.515119	0.0709141	0.0367213	0.986724	-1.09988	repeat_sort/LTR19A.bed.gz
/home/vikas/Arora_Revision_Giggle/H3K27Ac_SARS-CoV-2_infected_uninfected_24h_peaks.bed.gz	36476	62	0.777378	0.0370012	0.0176225	0.98706	-0.520183	repeat_sort/MamRep605.bed.gz
/home/vikas/Arora_Revision_Giggle/H3K27Ac_SARS-CoV-2_infected_uninfected_24h_peaks.bed.gz	36476	4	0.510757	0.070865	0.0350161	0.987435	-1.11427	repeat_sort/PRIMA4-int.bed.gz
/home/vikas/Arora_Revision_Giggle/H3K27Ac_SARS-CoV-2_infected_uninfected_24h_peaks.bed.gz	36476	6	0.546175	0.0631376	0.0299738	0.987443	-1.04683	repeat_sort/LTR81C.bed.gz
/home/vikas/Arora_Revision_Giggle/H3K27Ac_SARS-CoV-2_infected_uninfected_24h_peaks.bed.gz	36476	5	0.528262	0.0679027	0.0314401	0.987709	-1.07545	repeat_sort/LTR40A1.bed.gz
/home/vikas/Arora_Revision_Giggle/H3K27Ac_SARS-CoV-2_infected_uninfected_24h_peaks.bed.gz	36476	1	0.451652	0.140245	0.0665915	0.987777	-0.978278	repeat_sort/MER92D.bed.gz
/home/vikas/Arora_Revision_Giggle/H3K27Ac_SARS-CoV-2_infected_uninfected_24h_peaks.bed.gz	36476	39	0.732981	0.0390677	0.0177814	0.987915	-0.631081	repeat_sort/AluYh3.bed.gz
/home/vikas/Arora_Revision_Giggle/H3K27Ac_SARS-CoV-2_infected_uninfected_24h_peaks.bed.gz	36476	2	0.458769	0.105113	0.0432984	0.988746	-1.09982	repeat_sort/LTR75.bed.gz
/home/vikas/Arora_Revision_Giggle/H3K27Ac_SARS-CoV-2_infected_uninfected_24h_peaks.bed.gz	36476	3	0.478431	0.0747652	0.0344923	0.989244	-1.19795	repeat_sort/PABL_B.bed.gz
/home/vikas/Arora_Revision_Giggle/H3K27Ac_SARS-CoV-2_infected_uninfected_24h_peaks.bed.gz	36476	7	0.550504	0.0452117	0.0245616	0.989316	-1.15807	repeat_sort/LTR87.bed.gz
/home/vikas/Arora_Revision_Giggle/H3K27Ac_SARS-CoV-2_infected_uninfected_24h_peaks.bed.gz	36476	10	0.584726	0.0442681	0.0215012	0.98954	-1.04815	repeat_sort/MER52D.bed.gz
/home/vikas/Arora_Revision_Giggle/H3K27Ac_SARS-CoV-2_infected_uninfected_24h_peaks.bed.gz	36476	15	0.628485	0.0431213	0.0190877	0.989562	-0.914824	repeat_sort/LTR32.bed.gz
/home/vikas/Arora_Revision_Giggle/H3K27Ac_SARS-CoV-2_infected_uninfected_24h_peaks.bed.gz	36476	4	0.497318	0.0536746	0.0294193	0.989676	-1.28009	repeat_sort/MER41D.bed.gz
/home/vikas/Arora_Revision_Giggle/H3K27Ac_SARS-CoV-2_infected_uninfected_24h_peaks.bed.gz	36476	15	0.62507	0.0347033	0.0179276	0.990243	-0.989499	repeat_sort/Tigger18a.bed.gz
/home/vikas/Arora_Revision_Giggle/H3K27Ac_SARS-CoV-2_infected_uninfected_24h_peaks.bed.gz	36476	2	0.446602	0.0742848	0.0380269	0.990337	-1.31307	repeat_sort/MER61C.bed.gz
/home/vikas/Arora_Revision_Giggle/H3K27Ac_SARS-CoV-2_infected_uninfected_24h_peaks.bed.gz	36476	2	0.446694	0.0747942	0.0378684	0.990371	-1.30929	repeat_sort/UCON55.bed.gz
/home/vikas/Arora_Revision_Giggle/H3K27Ac_SARS-CoV-2_infected_uninfected_24h_peaks.bed.gz	36476	8	0.554502	0.0424822	0.020248	0.990919	-1.16703	repeat_sort/MamGypLTR2b.bed.gz
/home/vikas/Arora_Revision_Giggle/H3K27Ac_SARS-CoV-2_infected_uninfected_24h_peaks.bed.gz	36476	139	0.828984	0.0213348	0.0109433	0.991232	-0.45212	repeat_sort/MamRTE1.bed.gz
/home/vikas/Arora_Revision_Giggle/H3K27Ac_SARS-CoV-2_infected_uninfected_24h_peaks.bed.gz	36476	1	0.418543	0.0985917	0.0502125	0.991342	-1.26429	repeat_sort/MER97c.bed.gz
/home/vikas/Arora_Revision_Giggle/H3K27Ac_SARS-CoV-2_infected_uninfected_24h_peaks.bed.gz	36476	353	0.884206	0.0192697	0.00951707	0.991752	-0.304511	repeat_sort/AluSq.bed.gz
/home/vikas/Arora_Revision_Giggle/H3K27Ac_SARS-CoV-2_infected_uninfected_24h_peaks.bed.gz	36476	3	0.459488	0.0553166	0.0272319	0.991794	-1.41039	repeat_sort/L1MEa.bed.gz
/home/vikas/Arora_Revision_Giggle/H3K27Ac_SARS-CoV-2_infected_uninfected_24h_peaks.bed.gz	36476	9	0.560194	0.0394829	0.017521	0.991917	-1.17341	repeat_sort/LTR41B.bed.gz
/home/vikas/Arora_Revision_Giggle/H3K27Ac_SARS-CoV-2_infected_uninfected_24h_peaks.bed.gz	36476	1	0.410064	0.0982362	0.0468826	0.992062	-1.29602	repeat_sort/L1P4b.bed.gz
/home/vikas/Arora_Revision_Giggle/H3K27Ac_SARS-CoV-2_infected_uninfected_24h_peaks.bed.gz	36476	16	0.62191	0.031905	0.0145126	0.992079	-1.02519	repeat_sort/MLT2C2.bed.gz
/home/vikas/Arora_Revision_Giggle/H3K27Ac_SARS-CoV-2_infected_uninfected_24h_peaks.bed.gz	36476	30	0.68953	0.0232719	0.0124538	0.992122	-0.875893	repeat_sort/MamRep137.bed.gz
/home/vikas/Arora_Revision_Giggle/H3K27Ac_SARS-CoV-2_infected_uninfected_24h_peaks.bed.gz	36476	4	0.476567	0.0405932	0.0221438	0.992507	-1.48791	repeat_sort/LTR86A1.bed.gz
/home/vikas/Arora_Revision_Giggle/H3K27Ac_SARS-CoV-2_infected_uninfected_24h_peaks.bed.gz	36476	1	0.404255	0.101199	0.0437746	0.992667	-1.2999	repeat_sort/MST-int.bed.gz
/home/vikas/Arora_Revision_Giggle/H3K27Ac_SARS-CoV-2_infected_uninfected_24h_peaks.bed.gz	36476	1	0.404024	0.101306	0.0436605	0.992689	-1.30012	repeat_sort/LTR73.bed.gz
/home/vikas/Arora_Revision_Giggle/H3K27Ac_SARS-CoV-2_infected_uninfected_24h_peaks.bed.gz	36476	11	0.57636	0.033402	0.0148856	0.992745	-1.17354	repeat_sort/MamGypLTR1a.bed.gz
/home/vikas/Arora_Revision_Giggle/H3K27Ac_SARS-CoV-2_infected_uninfected_24h_peaks.bed.gz	36476	2	0.425296	0.0540173	0.0295916	0.992783	-1.56337	repeat_sort/LTR68.bed.gz
/home/vikas/Arora_Revision_Giggle/H3K27Ac_SARS-CoV-2_infected_uninfected_24h_peaks.bed.gz	36476	3	0.448799	0.0545207	0.0242826	0.99284	-1.46036	repeat_sort/HERVIP10B3-int.bed.gz
/home/vikas/Arora_Revision_Giggle/H3K27Ac_SARS-CoV-2_infected_uninfected_24h_peaks.bed.gz	36476	11	0.575582	0.0335299	0.0146646	0.992861	-1.17509	repeat_sort/LTR85c.bed.gz
/home/vikas/Arora_Revision_Giggle/H3K27Ac_SARS-CoV-2_infected_uninfected_24h_peaks.bed.gz	36476	19	0.635425	0.0234935	0.0124535	0.992949	-1.06573	repeat_sort/MER31B.bed.gz
/home/vikas/Arora_Revision_Giggle/H3K27Ac_SARS-CoV-2_infected_uninfected_24h_peaks.bed.gz	36476	56	0.747228	0.0201407	0.00984335	0.993056	-0.712933	repeat_sort/MER117.bed.gz
/home/vikas/Arora_Revision_Giggle/H3K27Ac_SARS-CoV-2_infected_uninfected_24h_peaks.bed.gz	36476	16	0.614569	0.0251667	0.012805	0.993088	-1.12319	repeat_sort/MER11A.bed.gz
/home/vikas/Arora_Revision_Giggle/H3K27Ac_SARS-CoV-2_infected_uninfected_24h_peaks.bed.gz	36476	4	0.471181	0.0407754	0.0204985	0.993132	-1.50862	repeat_sort/Charlie17b.bed.gz
/home/vikas/Arora_Revision_Giggle/H3K27Ac_SARS-CoV-2_infected_uninfected_24h_peaks.bed.gz	36476	29	0.679389	0.021676	0.0107682	0.993294	-0.928008	repeat_sort/Charlie2a.bed.gz
/home/vikas/Arora_Revision_Giggle/H3K27Ac_SARS-CoV-2_infected_uninfected_24h_peaks.bed.gz	36476	2	0.418416	0.0543855	0.0271698	0.993465	-1.58949	repeat_sort/MER66A.bed.gz
/home/vikas/Arora_Revision_Giggle/H3K27Ac_SARS-CoV-2_infected_uninfected_24h_peaks.bed.gz	36476	22	0.64751	0.021109	0.0110361	0.993561	-1.0506	repeat_sort/MER4D1.bed.gz
/home/vikas/Arora_Revision_Giggle/H3K27Ac_SARS-CoV-2_infected_uninfected_24h_peaks.bed.gz	36476	4	0.466215	0.0409641	0.0191211	0.993653	-1.52765	repeat_sort/LTR9A1.bed.gz
/home/vikas/Arora_Revision_Giggle/H3K27Ac_SARS-CoV-2_infected_uninfected_24h_peaks.bed.gz	36476	17	0.617652	0.023461	0.011441	0.993754	-1.13283	repeat_sort/MER89.bed.gz
/home/vikas/Arora_Revision_Giggle/H3K27Ac_SARS-CoV-2_infected_uninfected_24h_peaks.bed.gz	36476	11	0.566795	0.0259575	0.0126292	0.993937	-1.29888	repeat_sort/SVA_B.bed.gz
/home/vikas/Arora_Revision_Giggle/H3K27Ac_SARS-CoV-2_infected_uninfected_24h_peaks.bed.gz	36476	4	0.462222	0.0407883	0.0181921	0.994009	-1.54695	repeat_sort/L1M2c.bed.gz
/home/vikas/Arora_Revision_Giggle/H3K27Ac_SARS-CoV-2_infected_uninfected_24h_peaks.bed.gz	36476	13	0.584052	0.0221513	0.0114914	0.994208	-1.28369	repeat_sort/LTR84b.bed.gz
/home/vikas/Arora_Revision_Giggle/H3K27Ac_SARS-CoV-2_infected_uninfected_24h_peaks.bed.gz	36476	154	0.825895	0.0144594	0.00700488	0.994391	-0.507744	repeat_sort/MER33.bed.gz
/home/vikas/Arora_Revision_Giggle/H3K27Ac_SARS-CoV-2_infected_uninfected_24h_peaks.bed.gz	36476	150	0.822755	0.0133615	0.00667643	0.994676	-0.527507	repeat_sort/AluSg7.bed.gz
/home/vikas/Arora_Revision_Giggle/H3K27Ac_SARS-CoV-2_infected_uninfected_24h_peaks.bed.gz	36476	12	0.570236	0.0246548	0.0106937	0.994776	-1.30315	repeat_sort/LTR85b.bed.gz
/home/vikas/Arora_Revision_Giggle/H3K27Ac_SARS-CoV-2_infected_uninfected_24h_peaks.bed.gz	36476	5	0.475058	0.0296635	0.0145621	0.994809	-1.64056	repeat_sort/PRIMA41-int.bed.gz
/home/vikas/Arora_Revision_Giggle/H3K27Ac_SARS-CoV-2_infected_uninfected_24h_peaks.bed.gz	36476	228	0.850042	0.0122195	0.00591854	0.99509	-0.448384	repeat_sort/FLAM_A.bed.gz
/home/vikas/Arora_Revision_Giggle/H3K27Ac_SARS-CoV-2_infected_uninfected_24h_peaks.bed.gz	36476	21	0.630669	0.0159433	0.00850884	0.99517	-1.19537	repeat_sort/MER67C.bed.gz
/home/vikas/Arora_Revision_Giggle/H3K27Ac_SARS-CoV-2_infected_uninfected_24h_peaks.bed.gz	36476	5	0.471184	0.0306688	0.0134418	0.99524	-1.6429	repeat_sort/MER47B.bed.gz
/home/vikas/Arora_Revision_Giggle/H3K27Ac_SARS-CoV-2_infected_uninfected_24h_peaks.bed.gz	36476	8	0.519658	0.0199612	0.0111515	0.995276	-1.60524	repeat_sort/MER54A.bed.gz
/home/vikas/Arora_Revision_Giggle/H3K27Ac_SARS-CoV-2_infected_uninfected_24h_peaks.bed.gz	36476	9	0.530721	0.0189227	0.0102372	0.995496	-1.57479	repeat_sort/LTR33C.bed.gz
/home/vikas/Arora_Revision_Giggle/H3K27Ac_SARS-CoV-2_infected_uninfected_24h_peaks.bed.gz	36476	2	0.39403	0.0391585	0.0196113	0.995521	-1.89071	repeat_sort/LTR1E.bed.gz
/home/vikas/Arora_Revision_Giggle/H3K27Ac_SARS-CoV-2_infected_uninfected_24h_peaks.bed.gz	36476	2	0.394239	0.0397748	0.0194575	0.995552	-1.88052	repeat_sort/MLT2B5.bed.gz
/home/vikas/Arora_Revision_Giggle/H3K27Ac_SARS-CoV-2_infected_uninfected_24h_peaks.bed.gz	36476	8	0.516342	0.0202095	0.0103828	0.995625	-1.61582	repeat_sort/L2-1_AMi.bed.gz
/home/vikas/Arora_Revision_Giggle/H3K27Ac_SARS-CoV-2_infected_uninfected_24h_peaks.bed.gz	36476	8	0.514372	0.0200803	0.0100702	0.995772	-1.62784	repeat_sort/MER72.bed.gz
/home/vikas/Arora_Revision_Giggle/H3K27Ac_SARS-CoV-2_infected_uninfected_24h_peaks.bed.gz	36476	6	0.482791	0.022377	0.0109953	0.995861	-1.73358	repeat_sort/MamRep564.bed.gz
/home/vikas/Arora_Revision_Giggle/H3K27Ac_SARS-CoV-2_infected_uninfected_24h_peaks.bed.gz	36476	9	0.526274	0.0190836	0.00935928	0.995912	-1.59231	repeat_sort/LTR81A.bed.gz
/home/vikas/Arora_Revision_Giggle/H3K27Ac_SARS-CoV-2_infected_uninfected_24h_peaks.bed.gz	36476	6	0.480989	0.0223107	0.0106922	0.995989	-1.74384	repeat_sort/MER65C.bed.gz
/home/vikas/Arora_Revision_Giggle/H3K27Ac_SARS-CoV-2_infected_uninfected_24h_peaks.bed.gz	36476	9	0.524444	0.0186212	0.00921491	0.99599	-1.61086	repeat_sort/L1M3f.bed.gz
/home/vikas/Arora_Revision_Giggle/H3K27Ac_SARS-CoV-2_infected_uninfected_24h_peaks.bed.gz	36476	3	0.413941	0.0297107	0.0142608	0.996076	-1.94322	repeat_sort/L1PBb.bed.gz
/home/vikas/Arora_Revision_Giggle/H3K27Ac_SARS-CoV-2_infected_uninfected_24h_peaks.bed.gz	36476	35	0.680158	0.0119505	0.00620932	0.996079	-1.06909	repeat_sort/MER115.bed.gz
/home/vikas/Arora_Revision_Giggle/H3K27Ac_SARS-CoV-2_infected_uninfected_24h_peaks.bed.gz	36476	47	0.711527	0.011305	0.00584001	0.996093	-0.955861	repeat_sort/MER63A.bed.gz
/home/vikas/Arora_Revision_Giggle/H3K27Ac_SARS-CoV-2_infected_uninfected_24h_peaks.bed.gz	36476	15	0.581993	0.0145534	0.00762673	0.996105	-1.43459	repeat_sort/MER11C.bed.gz
/home/vikas/Arora_Revision_Giggle/H3K27Ac_SARS-CoV-2_infected_uninfected_24h_peaks.bed.gz	36476	6	0.479432	0.0224395	0.01038	0.996117	-1.74892	repeat_sort/LTR16B.bed.gz
/home/vikas/Arora_Revision_Giggle/H3K27Ac_SARS-CoV-2_infected_uninfected_24h_peaks.bed.gz	36476	9	0.522589	0.0186873	0.00888495	0.996146	-1.61827	repeat_sort/LTR5_Hs.bed.gz
/home/vikas/Arora_Revision_Giggle/H3K27Ac_SARS-CoV-2_infected_uninfected_24h_peaks.bed.gz	36476	8	0.509082	0.020486	0.00905365	0.996233	-1.64469	repeat_sort/MLT1I-int.bed.gz
/home/vikas/Arora_Revision_Giggle/H3K27Ac_SARS-CoV-2_infected_uninfected_24h_peaks.bed.gz	36476	5	0.45846	0.0232303	0.0106686	0.996311	-1.8384	repeat_sort/MER6B.bed.gz
/home/vikas/Arora_Revision_Giggle/H3K27Ac_SARS-CoV-2_infected_uninfected_24h_peaks.bed.gz	36476	9	0.521297	0.0192291	0.00851464	0.996313	-1.61277	repeat_sort/MER63C.bed.gz
/home/vikas/Arora_Revision_Giggle/H3K27Ac_SARS-CoV-2_infected_uninfected_24h_peaks.bed.gz	36476	6	0.475525	0.022367	0.00975876	0.996377	-1.76989	repeat_sort/HERV35I-int.bed.gz
/home/vikas/Arora_Revision_Giggle/H3K27Ac_SARS-CoV-2_infected_uninfected_24h_peaks.bed.gz	36476	1	0.352674	0.0498837	0.0239862	0.996416	-1.95774	repeat_sort/LTR38.bed.gz
/home/vikas/Arora_Revision_Giggle/H3K27Ac_SARS-CoV-2_infected_uninfected_24h_peaks.bed.gz	36476	4	0.434185	0.023268	0.0111668	0.996515	-1.9658	repeat_sort/MER5C1.bed.gz
/home/vikas/Arora_Revision_Giggle/H3K27Ac_SARS-CoV-2_infected_uninfected_24h_peaks.bed.gz	36476	17	0.592235	0.0125992	0.00646429	0.9966	-1.43568	repeat_sort/MER65A.bed.gz
/home/vikas/Arora_Revision_Giggle/H3K27Ac_SARS-CoV-2_infected_uninfected_24h_peaks.bed.gz	36476	14	0.568002	0.0130887	0.00664053	0.996706	-1.53667	repeat_sort/MER90a.bed.gz
/home/vikas/Arora_Revision_Giggle/H3K27Ac_SARS-CoV-2_infected_uninfected_24h_peaks.bed.gz	36476	2	0.37374	0.0289358	0.0141092	0.996919	-2.1846	repeat_sort/Tigger11a.bed.gz
/home/vikas/Arora_Revision_Giggle/H3K27Ac_SARS-CoV-2_infected_uninfected_24h_peaks.bed.gz	36476	32	0.658716	0.00971877	0.00453161	0.997236	-1.212	repeat_sort/Tigger5b.bed.gz
/home/vikas/Arora_Revision_Giggle/H3K27Ac_SARS-CoV-2_infected_uninfected_24h_peaks.bed.gz	36476	2	0.367887	0.0296291	0.0127771	0.997248	-2.2048	repeat_sort/LTR107_Mam.bed.gz
/home/vikas/Arora_Revision_Giggle/H3K27Ac_SARS-CoV-2_infected_uninfected_24h_peaks.bed.gz	36476	12	0.542407	0.0122637	0.00587343	0.997256	-1.68689	repeat_sort/Charlie10.bed.gz
/home/vikas/Arora_Revision_Giggle/H3K27Ac_SARS-CoV-2_infected_uninfected_24h_peaks.bed.gz	36476	2	0.365517	0.0297255	0.0123286	0.99736	-2.217	repeat_sort/MER68-int.bed.gz
/home/vikas/Arora_Revision_Giggle/H3K27Ac_SARS-CoV-2_infected_uninfected_24h_peaks.bed.gz	36476	4	0.420323	0.0173321	0.00861213	0.997388	-2.2022	repeat_sort/Tigger12A.bed.gz
/home/vikas/Arora_Revision_Giggle/H3K27Ac_SARS-CoV-2_infected_uninfected_24h_peaks.bed.gz	36476	1	0.332514	0.0345948	0.0180539	0.997435	-2.3208	repeat_sort/LTR1.bed.gz
/home/vikas/Arora_Revision_Giggle/H3K27Ac_SARS-CoV-2_infected_uninfected_24h_peaks.bed.gz	36476	13	0.548526	0.0114788	0.00527076	0.997488	-1.68084	repeat_sort/MamGypLTR3a.bed.gz
/home/vikas/Arora_Revision_Giggle/H3K27Ac_SARS-CoV-2_infected_uninfected_24h_peaks.bed.gz	36476	6	0.45854	0.0129036	0.00684808	0.997537	-2.12522	repeat_sort/Charlie21a.bed.gz
/home/vikas/Arora_Revision_Giggle/H3K27Ac_SARS-CoV-2_infected_uninfected_24h_peaks.bed.gz	36476	16	0.569362	0.0089176	0.00448495	0.997738	-1.66559	repeat_sort/MER77.bed.gz
/home/vikas/Arora_Revision_Giggle/H3K27Ac_SARS-CoV-2_infected_uninfected_24h_peaks.bed.gz	36476	2	0.357574	0.0205999	0.0107219	0.997748	-2.50169	repeat_sort/LTR14B.bed.gz
/home/vikas/Arora_Revision_Giggle/H3K27Ac_SARS-CoV-2_infected_uninfected_24h_peaks.bed.gz	36476	15	0.561357	0.00974392	0.00454984	0.997749	-1.67541	repeat_sort/HERVL40-int.bed.gz
/home/vikas/Arora_Revision_Giggle/H3K27Ac_SARS-CoV-2_infected_uninfected_24h_peaks.bed.gz	36476	3	0.385163	0.0161609	0.00837801	0.997834	-2.46598	repeat_sort/MER52C.bed.gz
/home/vikas/Arora_Revision_Giggle/H3K27Ac_SARS-CoV-2_infected_uninfected_24h_peaks.bed.gz	36476	11	0.521658	0.0104621	0.00473327	0.997889	-1.85923	repeat_sort/MER57B2.bed.gz
/home/vikas/Arora_Revision_Giggle/H3K27Ac_SARS-CoV-2_infected_uninfected_24h_peaks.bed.gz	36476	3	0.384449	0.0166771	0.00809963	0.997908	-2.45194	repeat_sort/Mam_R4.bed.gz
/home/vikas/Arora_Revision_Giggle/H3K27Ac_SARS-CoV-2_infected_uninfected_24h_peaks.bed.gz	36476	7	0.467838	0.00970013	0.00541692	0.997957	-2.20633	repeat_sort/MER85.bed.gz
/home/vikas/Arora_Revision_Giggle/H3K27Ac_SARS-CoV-2_infected_uninfected_24h_peaks.bed.gz	36476	8	0.481877	0.0093903	0.00502019	0.998011	-2.1353	repeat_sort/Tigger12.bed.gz
/home/vikas/Arora_Revision_Giggle/H3K27Ac_SARS-CoV-2_infected_uninfected_24h_peaks.bed.gz	36476	22	0.603096	0.00662036	0.00357303	0.998044	-1.58976	repeat_sort/MER8.bed.gz
/home/vikas/Arora_Revision_Giggle/H3K27Ac_SARS-CoV-2_infected_uninfected_24h_peaks.bed.gz	36476	11	0.51865	0.00808341	0.00439979	0.998048	-1.98186	repeat_sort/LTR101_Mam.bed.gz
/home/vikas/Arora_Revision_Giggle/H3K27Ac_SARS-CoV-2_infected_uninfected_24h_peaks.bed.gz	36476	5	0.428786	0.0131496	0.00596195	0.998057	-2.29807	repeat_sort/FordPrefect.bed.gz
/home/vikas/Arora_Revision_Giggle/H3K27Ac_SARS-CoV-2_infected_uninfected_24h_peaks.bed.gz	36476	3	0.377739	0.0170113	0.00712836	0.998188	-2.485	repeat_sort/MLT1C-int.bed.gz
/home/vikas/Arora_Revision_Giggle/H3K27Ac_SARS-CoV-2_infected_uninfected_24h_peaks.bed.gz	36476	4	0.40184	0.0129771	0.00593983	0.998269	-2.48175	repeat_sort/MLT1B-int.bed.gz
/home/vikas/Arora_Revision_Giggle/H3K27Ac_SARS-CoV-2_infected_uninfected_24h_peaks.bed.gz	36476	13	0.534221	0.00715647	0.00369102	0.998282	-1.94041	repeat_sort/Tigger20a.bed.gz
/home/vikas/Arora_Revision_Giggle/H3K27Ac_SARS-CoV-2_infected_uninfected_24h_peaks.bed.gz	36476	4	0.401802	0.013138	0.00589123	0.998283	-2.47497	repeat_sort/L1P5.bed.gz
/home/vikas/Arora_Revision_Giggle/H3K27Ac_SARS-CoV-2_infected_uninfected_24h_peaks.bed.gz	36476	5	0.422975	0.00949755	0.00532508	0.998286	-2.5105	repeat_sort/HUERS-P1-int.bed.gz
/home/vikas/Arora_Revision_Giggle/H3K27Ac_SARS-CoV-2_infected_uninfected_24h_peaks.bed.gz	36476	6	0.442359	0.00996206	0.00477955	0.998335	-2.35537	repeat_sort/LTR88a.bed.gz
/home/vikas/Arora_Revision_Giggle/H3K27Ac_SARS-CoV-2_infected_uninfected_24h_peaks.bed.gz	36476	1	0.307998	0.0248515	0.0119523	0.99841	-2.72631	repeat_sort/LTR10E.bed.gz
/home/vikas/Arora_Revision_Giggle/H3K27Ac_SARS-CoV-2_infected_uninfected_24h_peaks.bed.gz	36476	3	0.371562	0.0118576	0.00632394	0.998416	-2.75096	repeat_sort/PABL_A-int.bed.gz
/home/vikas/Arora_Revision_Giggle/H3K27Ac_SARS-CoV-2_infected_uninfected_24h_peaks.bed.gz	36476	3	0.371009	0.0122183	0.00612847	0.998466	-2.73648	repeat_sort/LTR103b_Mam.bed.gz
/home/vikas/Arora_Revision_Giggle/H3K27Ac_SARS-CoV-2_infected_uninfected_24h_peaks.bed.gz	36476	3	0.368536	0.0121975	0.00584981	0.998545	-2.75601	repeat_sort/LTR36.bed.gz
/home/vikas/Arora_Revision_Giggle/H3K27Ac_SARS-CoV-2_infected_uninfected_24h_peaks.bed.gz	36476	7	0.454293	0.00741035	0.00395974	0.998546	-2.42477	repeat_sort/MER121.bed.gz
/home/vikas/Arora_Revision_Giggle/H3K27Ac_SARS-CoV-2_infected_uninfected_24h_peaks.bed.gz	36476	15	0.545492	0.0063229	0.00295971	0.998573	-1.92282	repeat_sort/MER91C.bed.gz
/home/vikas/Arora_Revision_Giggle/H3K27Ac_SARS-CoV-2_infected_uninfected_24h_peaks.bed.gz	36476	26	0.611834	0.0045823	0.00245476	0.99862	-1.6578	repeat_sort/MER21A.bed.gz
/home/vikas/Arora_Revision_Giggle/H3K27Ac_SARS-CoV-2_infected_uninfected_24h_peaks.bed.gz	36476	2	0.334926	0.0152541	0.00686103	0.998639	-2.86677	repeat_sort/MER34-int.bed.gz
/home/vikas/Arora_Revision_Giggle/H3K27Ac_SARS-CoV-2_infected_uninfected_24h_peaks.bed.gz	36476	1	0.296588	0.0172644	0.00960726	0.998763	-3.0911	repeat_sort/LTR16D2.bed.gz
/home/vikas/Arora_Revision_Giggle/H3K27Ac_SARS-CoV-2_infected_uninfected_24h_peaks.bed.gz	36476	1	0.296195	0.0172017	0.00956202	0.99877	-3.09724	repeat_sort/LTR15.bed.gz
/home/vikas/Arora_Revision_Giggle/H3K27Ac_SARS-CoV-2_infected_uninfected_24h_peaks.bed.gz	36476	3	0.358661	0.00842097	0.00484821	0.998824	-3.06902	repeat_sort/HERV3-int.bed.gz
/home/vikas/Arora_Revision_Giggle/H3K27Ac_SARS-CoV-2_infected_uninfected_24h_peaks.bed.gz	36476	4	0.384746	0.00703389	0.00400561	0.998877	-2.96661	repeat_sort/LTR106_Mam.bed.gz
/home/vikas/Arora_Revision_Giggle/H3K27Ac_SARS-CoV-2_infected_uninfected_24h_peaks.bed.gz	36476	6	0.426588	0.00773058	0.00327246	0.998897	-2.59557	repeat_sort/Kanga1c.bed.gz
/home/vikas/Arora_Revision_Giggle/H3K27Ac_SARS-CoV-2_infected_uninfected_24h_peaks.bed.gz	36476	1	0.290598	0.0171998	0.00863374	0.998908	-3.14589	repeat_sort/LTR28B.bed.gz
/home/vikas/Arora_Revision_Giggle/H3K27Ac_SARS-CoV-2_infected_uninfected_24h_peaks.bed.gz	36476	3	0.35652	0.00891587	0.00444244	0.998927	-3.05004	repeat_sort/MSTA1.bed.gz
/home/vikas/Arora_Revision_Giggle/H3K27Ac_SARS-CoV-2_infected_uninfected_24h_peaks.bed.gz	36476	12	0.507488	0.00467259	0.00243794	0.998927	-2.28046	repeat_sort/MER31-int.bed.gz
/home/vikas/Arora_Revision_Giggle/H3K27Ac_SARS-CoV-2_infected_uninfected_24h_peaks.bed.gz	36476	9	0.472426	0.00546544	0.00268284	0.998936	-2.44752	repeat_sort/Charlie17a.bed.gz
/home/vikas/Arora_Revision_Giggle/H3K27Ac_SARS-CoV-2_infected_uninfected_24h_peaks.bed.gz	36476	4	0.382124	0.00701267	0.00377552	0.998948	-2.98967	repeat_sort/MER34B-int.bed.gz
/home/vikas/Arora_Revision_Giggle/H3K27Ac_SARS-CoV-2_infected_uninfected_24h_peaks.bed.gz	36476	8	0.456062	0.0055604	0.00267408	0.998992	-2.55412	repeat_sort/LTR2.bed.gz
/home/vikas/Arora_Revision_Giggle/H3K27Ac_SARS-CoV-2_infected_uninfected_24h_peaks.bed.gz	36476	1	0.287223	0.0177476	0.00798433	0.999	-3.15112	repeat_sort/MLT1F2-int.bed.gz
/home/vikas/Arora_Revision_Giggle/H3K27Ac_SARS-CoV-2_infected_uninfected_24h_peaks.bed.gz	36476	36	0.641505	0.00319872	0.00164687	0.999012	-1.59798	repeat_sort/MLT1G.bed.gz
/home/vikas/Arora_Revision_Giggle/H3K27Ac_SARS-CoV-2_infected_uninfected_24h_peaks.bed.gz	36476	42	0.659736	0.00310161	0.00157961	0.999019	-1.50515	repeat_sort/MER45A.bed.gz
/home/vikas/Arora_Revision_Giggle/H3K27Ac_SARS-CoV-2_infected_uninfected_24h_peaks.bed.gz	36476	1	0.285814	0.017592	0.00782649	0.999025	-3.17046	repeat_sort/MER11D.bed.gz
/home/vikas/Arora_Revision_Giggle/H3K27Ac_SARS-CoV-2_infected_uninfected_24h_peaks.bed.gz	36476	65	0.708074	0.00271756	0.00141889	0.99904	-1.27785	repeat_sort/AluYc.bed.gz
/home/vikas/Arora_Revision_Giggle/H3K27Ac_SARS-CoV-2_infected_uninfected_24h_peaks.bed.gz	36476	12	0.500959	0.00371089	0.00200166	0.999129	-2.4238	repeat_sort/MER5C.bed.gz
/home/vikas/Arora_Revision_Giggle/H3K27Ac_SARS-CoV-2_infected_uninfected_24h_peaks.bed.gz	36476	6	0.417516	0.00573578	0.00260242	0.999139	-2.82439	repeat_sort/MER61A.bed.gz
/home/vikas/Arora_Revision_Giggle/H3K27Ac_SARS-CoV-2_infected_uninfected_24h_peaks.bed.gz	36476	1	0.28027	0.012043	0.00688231	0.999156	-3.52206	repeat_sort/MLT1G1-int.bed.gz
/home/vikas/Arora_Revision_Giggle/H3K27Ac_SARS-CoV-2_infected_uninfected_24h_peaks.bed.gz	36476	2333	0.935454	0.00180827	0.000896471	0.999167	-0.26402	repeat_sort/AluSx1.bed.gz
/home/vikas/Arora_Revision_Giggle/H3K27Ac_SARS-CoV-2_infected_uninfected_24h_peaks.bed.gz	36476	4	0.373134	0.00728189	0.00302704	0.999174	-3.04039	repeat_sort/MER9a3.bed.gz
/home/vikas/Arora_Revision_Giggle/H3K27Ac_SARS-CoV-2_infected_uninfected_24h_peaks.bed.gz	36476	16	0.533462	0.00377924	0.00162246	0.999228	-2.19618	repeat_sort/CR1_Mam.bed.gz
/home/vikas/Arora_Revision_Giggle/H3K27Ac_SARS-CoV-2_infected_uninfected_24h_peaks.bed.gz	36476	1	0.276391	0.0123483	0.00624774	0.999243	-3.54048	repeat_sort/D20S16.bed.gz
/home/vikas/Arora_Revision_Giggle/H3K27Ac_SARS-CoV-2_infected_uninfected_24h_peaks.bed.gz	36476	10	0.471887	0.00414398	0.00178597	0.999282	-2.5815	repeat_sort/LTR40b.bed.gz
/home/vikas/Arora_Revision_Giggle/H3K27Ac_SARS-CoV-2_infected_uninfected_24h_peaks.bed.gz	36476	6	0.406776	0.00429493	0.00195275	0.999369	-3.0717	repeat_sort/LTR9D.bed.gz
/home/vikas/Arora_Revision_Giggle/H3K27Ac_SARS-CoV-2_infected_uninfected_24h_peaks.bed.gz	36476	4	0.361198	0.00383357	0.00218461	0.999421	-3.55002	repeat_sort/MER34C_.bed.gz
/home/vikas/Arora_Revision_Giggle/H3K27Ac_SARS-CoV-2_infected_uninfected_24h_peaks.bed.gz	36476	183	0.796621	0.00148651	0.0007102	0.999448	-0.927628	repeat_sort/MLT1L.bed.gz
/home/vikas/Arora_Revision_Giggle/H3K27Ac_SARS-CoV-2_infected_uninfected_24h_peaks.bed.gz	36476	75	0.711128	0.0016565	0.00080076	0.999453	-1.36765	repeat_sort/MLT1N2.bed.gz
/home/vikas/Arora_Revision_Giggle/H3K27Ac_SARS-CoV-2_infected_uninfected_24h_peaks.bed.gz	36476	4	0.358007	0.00385605	0.00199739	0.999475	-3.57719	repeat_sort/MamGyp-int.bed.gz
/home/vikas/Arora_Revision_Giggle/H3K27Ac_SARS-CoV-2_infected_uninfected_24h_peaks.bed.gz	36476	20	0.550255	0.00221284	0.00104069	0.99948	-2.28819	repeat_sort/L1MEb.bed.gz
/home/vikas/Arora_Revision_Giggle/H3K27Ac_SARS-CoV-2_infected_uninfected_24h_peaks.bed.gz	36476	562	0.873477	0.00120781	0.000597929	0.999484	-0.569474	repeat_sort/MER5A.bed.gz
/home/vikas/Arora_Revision_Giggle/H3K27Ac_SARS-CoV-2_infected_uninfected_24h_peaks.bed.gz	36476	4	0.356924	0.00389151	0.0019307	0.999494	-3.58184	repeat_sort/Tigger5.bed.gz
/home/vikas/Arora_Revision_Giggle/H3K27Ac_SARS-CoV-2_infected_uninfected_24h_peaks.bed.gz	36476	4	0.355953	0.00392252	0.0018744	0.99951	-3.58617	repeat_sort/MER106A.bed.gz
/home/vikas/Arora_Revision_Giggle/H3K27Ac_SARS-CoV-2_infected_uninfected_24h_peaks.bed.gz	36476	15	0.509525	0.00193322	0.00101485	0.99954	-2.63984	repeat_sort/MER49.bed.gz
/home/vikas/Arora_Revision_Giggle/H3K27Ac_SARS-CoV-2_infected_uninfected_24h_peaks.bed.gz	36476	40	0.633337	0.00157033	0.00072042	0.99957	-1.84772	repeat_sort/MER91A.bed.gz
/home/vikas/Arora_Revision_Giggle/H3K27Ac_SARS-CoV-2_infected_uninfected_24h_peaks.bed.gz	36476	2	0.292176	0.00585129	0.00238603	0.999581	-3.96333	repeat_sort/LTR80B.bed.gz
/home/vikas/Arora_Revision_Giggle/H3K27Ac_SARS-CoV-2_infected_uninfected_24h_peaks.bed.gz	36476	8	0.426018	0.00248227	0.00113181	0.999599	-3.20698	repeat_sort/ERVL-int.bed.gz
/home/vikas/Arora_Revision_Giggle/H3K27Ac_SARS-CoV-2_infected_uninfected_24h_peaks.bed.gz	36476	10	0.453835	0.00186756	0.00102331	0.999603	-3.11009	repeat_sort/Zaphod3.bed.gz
/home/vikas/Arora_Revision_Giggle/H3K27Ac_SARS-CoV-2_infected_uninfected_24h_peaks.bed.gz	36476	103	0.73767	0.00113645	0.000550137	0.999607	-1.29247	repeat_sort/AluSc5.bed.gz
/home/vikas/Arora_Revision_Giggle/H3K27Ac_SARS-CoV-2_infected_uninfected_24h_peaks.bed.gz	36476	8	0.425342	0.00253367	0.00109792	0.999611	-3.20197	repeat_sort/MER92-int.bed.gz
/home/vikas/Arora_Revision_Giggle/H3K27Ac_SARS-CoV-2_infected_uninfected_24h_peaks.bed.gz	36476	16	0.513078	0.00184549	0.00084652	0.999612	-2.63205	repeat_sort/LTR8A.bed.gz
/home/vikas/Arora_Revision_Giggle/H3K27Ac_SARS-CoV-2_infected_uninfected_24h_peaks.bed.gz	36476	5	0.370456	0.00316237	0.001317	0.999624	-3.58155	repeat_sort/MER89-int.bed.gz
/home/vikas/Arora_Revision_Giggle/H3K27Ac_SARS-CoV-2_infected_uninfected_24h_peaks.bed.gz	36476	10	0.450846	0.00189046	0.000925897	0.999643	-3.13002	repeat_sort/CR1-3_Croc.bed.gz
/home/vikas/Arora_Revision_Giggle/H3K27Ac_SARS-CoV-2_infected_uninfected_24h_peaks.bed.gz	36476	1	0.248719	0.00598245	0.00312681	0.999655	-4.46272	repeat_sort/MER9a1.bed.gz
/home/vikas/Arora_Revision_Giggle/H3K27Ac_SARS-CoV-2_infected_uninfected_24h_peaks.bed.gz	36476	1	0.247617	0.00604144	0.00302279	0.999668	-4.46838	repeat_sort/MLT1H2-int.bed.gz
/home/vikas/Arora_Revision_Giggle/H3K27Ac_SARS-CoV-2_infected_uninfected_24h_peaks.bed.gz	36476	1	0.24448	0.00627594	0.0027399	0.999702	-4.47559	repeat_sort/MLT2E.bed.gz
/home/vikas/Arora_Revision_Giggle/H3K27Ac_SARS-CoV-2_infected_uninfected_24h_peaks.bed.gz	36476	20	0.534922	0.00113876	0.000598078	0.999709	-2.65686	repeat_sort/Charlie29a.bed.gz
/home/vikas/Arora_Revision_Giggle/H3K27Ac_SARS-CoV-2_infected_uninfected_24h_peaks.bed.gz	36476	6	0.378504	0.00173549	0.000842853	0.999745	-3.86928	repeat_sort/L1P4a.bed.gz
/home/vikas/Arora_Revision_Giggle/H3K27Ac_SARS-CoV-2_infected_uninfected_24h_peaks.bed.gz	36476	3	0.309278	0.00256507	0.00119409	0.999746	-4.38646	repeat_sort/Kanga1d.bed.gz
/home/vikas/Arora_Revision_Giggle/H3K27Ac_SARS-CoV-2_infected_uninfected_24h_peaks.bed.gz	36476	46	0.637526	0.000901152	0.000402799	0.999757	-1.97768	repeat_sort/AluYj4.bed.gz
/home/vikas/Arora_Revision_Giggle/H3K27Ac_SARS-CoV-2_infected_uninfected_24h_peaks.bed.gz	36476	10	0.439832	0.0014717	0.00064231	0.999758	-3.35607	repeat_sort/MER45C.bed.gz
/home/vikas/Arora_Revision_Giggle/H3K27Ac_SARS-CoV-2_infected_uninfected_24h_peaks.bed.gz	36476	49	0.644543	0.000798503	0.000387506	0.999763	-1.96288	repeat_sort/MLT1H1.bed.gz
/home/vikas/Arora_Revision_Giggle/H3K27Ac_SARS-CoV-2_infected_uninfected_24h_peaks.bed.gz	36476	5	0.355693	0.00169012	0.000818938	0.999775	-4.13399	repeat_sort/MER4E.bed.gz
/home/vikas/Arora_Revision_Giggle/H3K27Ac_SARS-CoV-2_infected_uninfected_24h_peaks.bed.gz	36476	14	0.481087	0.000995174	0.000522148	0.999777	-3.16911	repeat_sort/LTR33B.bed.gz
/home/vikas/Arora_Revision_Giggle/H3K27Ac_SARS-CoV-2_infected_uninfected_24h_peaks.bed.gz	36476	3	0.305139	0.00258922	0.00105965	0.999777	-4.42985	repeat_sort/LTR12_.bed.gz
/home/vikas/Arora_Revision_Giggle/H3K27Ac_SARS-CoV-2_infected_uninfected_24h_peaks.bed.gz	36476	11	0.449227	0.00107077	0.000567891	0.999779	-3.42917	repeat_sort/MER101-int.bed.gz
/home/vikas/Arora_Revision_Giggle/H3K27Ac_SARS-CoV-2_infected_uninfected_24h_peaks.bed.gz	36476	31	0.585024	0.000743979	0.000398535	0.999782	-2.41963	repeat_sort/LTR16A1.bed.gz
/home/vikas/Arora_Revision_Giggle/H3K27Ac_SARS-CoV-2_infected_uninfected_24h_peaks.bed.gz	36476	3	0.303293	0.00173843	0.00101254	0.999789	-4.75029	repeat_sort/HUERS-P3b-int.bed.gz
/home/vikas/Arora_Revision_Giggle/H3K27Ac_SARS-CoV-2_infected_uninfected_24h_peaks.bed.gz	36476	8	0.405223	0.00109531	0.00055344	0.999813	-3.85812	repeat_sort/LTR52.bed.gz
/home/vikas/Arora_Revision_Giggle/H3K27Ac_SARS-CoV-2_infected_uninfected_24h_peaks.bed.gz	36476	1	0.230268	0.00448956	0.00176831	0.999818	-4.97407	repeat_sort/HERVL74-int.bed.gz
/home/vikas/Arora_Revision_Giggle/H3K27Ac_SARS-CoV-2_infected_uninfected_24h_peaks.bed.gz	36476	97	0.717263	0.000504469	0.000252586	0.999825	-1.58075	repeat_sort/MER58B.bed.gz
/home/vikas/Arora_Revision_Giggle/H3K27Ac_SARS-CoV-2_infected_uninfected_24h_peaks.bed.gz	36476	26	0.555872	0.000746041	0.000326026	0.999832	-2.64932	repeat_sort/MER4A1.bed.gz
/home/vikas/Arora_Revision_Giggle/H3K27Ac_SARS-CoV-2_infected_uninfected_24h_peaks.bed.gz	36476	16	0.490525	0.00069871	0.00037277	0.999836	-3.2428	repeat_sort/Tigger4.bed.gz
/home/vikas/Arora_Revision_Giggle/H3K27Ac_SARS-CoV-2_infected_uninfected_24h_peaks.bed.gz	36476	5	0.347172	0.00128307	0.000599547	0.999839	-4.41362	repeat_sort/AluYg6.bed.gz
/home/vikas/Arora_Revision_Giggle/H3K27Ac_SARS-CoV-2_infected_uninfected_24h_peaks.bed.gz	36476	4	0.321538	0.0011197	0.000618007	0.999853	-4.83044	repeat_sort/LTR41C.bed.gz
/home/vikas/Arora_Revision_Giggle/H3K27Ac_SARS-CoV-2_infected_uninfected_24h_peaks.bed.gz	36476	22	0.526943	0.000498865	0.000261551	0.999874	-3.05199	repeat_sort/MER57A-int.bed.gz
/home/vikas/Arora_Revision_Giggle/H3K27Ac_SARS-CoV-2_infected_uninfected_24h_peaks.bed.gz	36476	4	0.316372	0.00113626	0.000515739	0.999879	-4.88881	repeat_sort/MER50B.bed.gz
/home/vikas/Arora_Revision_Giggle/H3K27Ac_SARS-CoV-2_infected_uninfected_24h_peaks.bed.gz	36476	23	0.531504	0.000476219	0.000239723	0.999883	-3.02934	repeat_sort/Tigger2b_Pri.bed.gz
/home/vikas/Arora_Revision_Giggle/H3K27Ac_SARS-CoV-2_infected_uninfected_24h_peaks.bed.gz	36476	6	0.359272	0.000752962	0.000405512	0.999883	-4.61255	repeat_sort/Tigger9a.bed.gz
/home/vikas/Arora_Revision_Giggle/H3K27Ac_SARS-CoV-2_infected_uninfected_24h_peaks.bed.gz	36476	58	0.650879	0.00041328	0.000187658	0.999883	-2.09637	repeat_sort/MLT1F.bed.gz
/home/vikas/Arora_Revision_Giggle/H3K27Ac_SARS-CoV-2_infected_uninfected_24h_peaks.bed.gz	36476	14	0.463272	0.000579747	0.00027554	0.999887	-3.59302	repeat_sort/MER61-int.bed.gz
/home/vikas/Arora_Revision_Giggle/H3K27Ac_SARS-CoV-2_infected_uninfected_24h_peaks.bed.gz	36476	2	0.255723	0.00144315	0.000722748	0.999887	-5.58861	repeat_sort/L1M3d.bed.gz
/home/vikas/Arora_Revision_Giggle/H3K27Ac_SARS-CoV-2_infected_uninfected_24h_peaks.bed.gz	36476	4	0.314392	0.000816161	0.000474216	0.999889	-5.15537	repeat_sort/Tigger9b.bed.gz
/home/vikas/Arora_Revision_Giggle/H3K27Ac_SARS-CoV-2_infected_uninfected_24h_peaks.bed.gz	36476	35	0.585898	0.000445037	0.000199516	0.99989	-2.58502	repeat_sort/LTR78B.bed.gz
/home/vikas/Arora_Revision_Giggle/H3K27Ac_SARS-CoV-2_infected_uninfected_24h_peaks.bed.gz	36476	4	0.314303	0.000827322	0.000467771	0.999891	-5.14679	repeat_sort/MamGypsy2-LTR.bed.gz
/home/vikas/Arora_Revision_Giggle/H3K27Ac_SARS-CoV-2_infected_uninfected_24h_peaks.bed.gz	36476	2	0.254276	0.00148535	0.000677987	0.999895	-5.58715	repeat_sort/MER70A.bed.gz
/home/vikas/Arora_Revision_Giggle/H3K27Ac_SARS-CoV-2_infected_uninfected_24h_peaks.bed.gz	36476	9	0.403664	0.000641013	0.000290658	0.9999	-4.17909	repeat_sort/MER21-int.bed.gz
/home/vikas/Arora_Revision_Giggle/H3K27Ac_SARS-CoV-2_infected_uninfected_24h_peaks.bed.gz	36476	8	0.388488	0.000628871	0.000296338	0.999904	-4.36695	repeat_sort/MER57A1.bed.gz
/home/vikas/Arora_Revision_Giggle/H3K27Ac_SARS-CoV-2_infected_uninfected_24h_peaks.bed.gz	36476	32	0.570752	0.000375441	0.000176138	0.999906	-2.77142	repeat_sort/MLT1G3.bed.gz
/home/vikas/Arora_Revision_Giggle/H3K27Ac_SARS-CoV-2_infected_uninfected_24h_peaks.bed.gz	36476	4	0.310156	0.000828795	0.000402565	0.999907	-5.20454	repeat_sort/L1MEg2.bed.gz
/home/vikas/Arora_Revision_Giggle/H3K27Ac_SARS-CoV-2_infected_uninfected_24h_peaks.bed.gz	36476	33	0.572228	0.000349225	0.00015472	0.999917	-2.78397	repeat_sort/L1MEh.bed.gz
/home/vikas/Arora_Revision_Giggle/H3K27Ac_SARS-CoV-2_infected_uninfected_24h_peaks.bed.gz	36476	2	0.24887	0.00104425	0.000543059	0.999917	-5.98188	repeat_sort/Charlie17.bed.gz
/home/vikas/Arora_Revision_Giggle/H3K27Ac_SARS-CoV-2_infected_uninfected_24h_peaks.bed.gz	36476	24	0.529268	0.000361422	0.000166639	0.999919	-3.1595	repeat_sort/MER44A.bed.gz
/home/vikas/Arora_Revision_Giggle/H3K27Ac_SARS-CoV-2_infected_uninfected_24h_peaks.bed.gz	36476	5	0.329956	0.000696996	0.000314516	0.999919	-5.04974	repeat_sort/LOR1a.bed.gz
/home/vikas/Arora_Revision_Giggle/H3K27Ac_SARS-CoV-2_infected_uninfected_24h_peaks.bed.gz	36476	7	0.366196	0.000447585	0.000243905	0.999926	-4.85393	repeat_sort/LTR16D.bed.gz
/home/vikas/Arora_Revision_Giggle/H3K27Ac_SARS-CoV-2_infected_uninfected_24h_peaks.bed.gz	36476	3	0.27542	0.00064696	0.000357656	0.999932	-5.93271	repeat_sort/MER52-int.bed.gz
/home/vikas/Arora_Revision_Giggle/H3K27Ac_SARS-CoV-2_infected_uninfected_24h_peaks.bed.gz	36476	5	0.324353	0.000508332	0.000248808	0.999937	-5.35042	repeat_sort/L1MEg1.bed.gz
/home/vikas/Arora_Revision_Giggle/H3K27Ac_SARS-CoV-2_infected_uninfected_24h_peaks.bed.gz	36476	25	0.52864	0.000272043	0.000123942	0.999939	-3.27885	repeat_sort/Tigger3c.bed.gz
/home/vikas/Arora_Revision_Giggle/H3K27Ac_SARS-CoV-2_infected_uninfected_24h_peaks.bed.gz	36476	19	0.490966	0.000239883	0.000132483	0.999941	-3.71522	repeat_sort/MER104.bed.gz
/home/vikas/Arora_Revision_Giggle/H3K27Ac_SARS-CoV-2_infected_uninfected_24h_peaks.bed.gz	36476	6	0.342134	0.000405872	0.000208022	0.999943	-5.24806	repeat_sort/LTR17.bed.gz
/home/vikas/Arora_Revision_Giggle/H3K27Ac_SARS-CoV-2_infected_uninfected_24h_peaks.bed.gz	36476	4	0.298044	0.000593076	0.000253743	0.999944	-5.63545	repeat_sort/LTR25-int.bed.gz
/home/vikas/Arora_Revision_Giggle/H3K27Ac_SARS-CoV-2_infected_uninfected_24h_peaks.bed.gz	36476	39	0.585717	0.000212489	9.68139e-05	0.999946	-2.83428	repeat_sort/MLT1F1.bed.gz
/home/vikas/Arora_Revision_Giggle/H3K27Ac_SARS-CoV-2_infected_uninfected_24h_peaks.bed.gz	36476	50	0.617532	0.000176696	8.73045e-05	0.999949	-2.60973	repeat_sort/MER94.bed.gz
/home/vikas/Arora_Revision_Giggle/H3K27Ac_SARS-CoV-2_infected_uninfected_24h_peaks.bed.gz	36476	2	0.234867	0.00051909	0.000298769	0.999957	-6.86543	repeat_sort/MLT1J2-int.bed.gz
/home/vikas/Arora_Revision_Giggle/H3K27Ac_SARS-CoV-2_infected_uninfected_24h_peaks.bed.gz	36476	14	0.441132	0.000222107	0.000101646	0.99996	-4.31368	repeat_sort/LTR16B2.bed.gz
/home/vikas/Arora_Revision_Giggle/H3K27Ac_SARS-CoV-2_infected_uninfected_24h_peaks.bed.gz	36476	9	0.383166	0.000211592	0.000119227	0.999961	-5.08535	repeat_sort/Charlie9.bed.gz
/home/vikas/Arora_Revision_Giggle/H3K27Ac_SARS-CoV-2_infected_uninfected_24h_peaks.bed.gz	36476	22	0.501754	0.000161861	8.27643e-05	0.999962	-3.77171	repeat_sort/LTR16E2.bed.gz
/home/vikas/Arora_Revision_Giggle/H3K27Ac_SARS-CoV-2_infected_uninfected_24h_peaks.bed.gz	36476	174	0.753019	9.36559e-05	4.53187e-05	0.999967	-1.64861	repeat_sort/AluSx4.bed.gz
/home/vikas/Arora_Revision_Giggle/H3K27Ac_SARS-CoV-2_infected_uninfected_24h_peaks.bed.gz	36476	44	0.592689	0.000113739	5.83044e-05	0.999967	-2.97642	repeat_sort/Charlie7.bed.gz
/home/vikas/Arora_Revision_Giggle/H3K27Ac_SARS-CoV-2_infected_uninfected_24h_peaks.bed.gz	36476	2	0.226918	0.000357049	0.00020936	0.999971	-7.37631	repeat_sort/HERVL18-int.bed.gz
/home/vikas/Arora_Revision_Giggle/H3K27Ac_SARS-CoV-2_infected_uninfected_24h_peaks.bed.gz	36476	18	0.466473	0.000120515	6.04898e-05	0.999974	-4.31138	repeat_sort/LTR37B.bed.gz
/home/vikas/Arora_Revision_Giggle/H3K27Ac_SARS-CoV-2_infected_uninfected_24h_peaks.bed.gz	36476	42	0.581792	9.10918e-05	4.53457e-05	0.999975	-3.15737	repeat_sort/Charlie2b.bed.gz
/home/vikas/Arora_Revision_Giggle/H3K27Ac_SARS-CoV-2_infected_uninfected_24h_peaks.bed.gz	36476	2	0.223722	0.000355913	0.000180696	0.999975	-7.44987	repeat_sort/L1M2a.bed.gz
/home/vikas/Arora_Revision_Giggle/H3K27Ac_SARS-CoV-2_infected_uninfected_24h_peaks.bed.gz	36476	4	0.279655	0.000208663	0.000112407	0.999976	-6.76589	repeat_sort/L1PBa1.bed.gz
/home/vikas/Arora_Revision_Giggle/H3K27Ac_SARS-CoV-2_infected_uninfected_24h_peaks.bed.gz	36476	3	0.25364	0.000248078	0.000128987	0.999977	-7.13564	repeat_sort/L1M3b.bed.gz
/home/vikas/Arora_Revision_Giggle/H3K27Ac_SARS-CoV-2_infected_uninfected_24h_peaks.bed.gz	36476	8	0.356617	0.000152259	7.23629e-05	0.999978	-5.6786	repeat_sort/MamRep1527.bed.gz
/home/vikas/Arora_Revision_Giggle/H3K27Ac_SARS-CoV-2_infected_uninfected_24h_peaks.bed.gz	36476	1	0.184268	0.000483624	0.000256633	0.999978	-8.0902	repeat_sort/HERVK14-int.bed.gz
/home/vikas/Arora_Revision_Giggle/H3K27Ac_SARS-CoV-2_infected_uninfected_24h_peaks.bed.gz	36476	5	0.301231	0.000197573	8.89511e-05	0.999979	-6.4123	repeat_sort/MSTD-int.bed.gz
/home/vikas/Arora_Revision_Giggle/H3K27Ac_SARS-CoV-2_infected_uninfected_24h_peaks.bed.gz	36476	574	0.846073	4.88004e-05	2.45114e-05	0.999979	-1.03972	repeat_sort/AluSx3.bed.gz
/home/vikas/Arora_Revision_Giggle/H3K27Ac_SARS-CoV-2_infected_uninfected_24h_peaks.bed.gz	36476	17	0.452214	9.81185e-05	4.47425e-05	0.999982	-4.58914	repeat_sort/LTR37A.bed.gz
/home/vikas/Arora_Revision_Giggle/H3K27Ac_SARS-CoV-2_infected_uninfected_24h_peaks.bed.gz	36476	33	0.543617	8.17316e-05	3.5742e-05	0.999982	-3.59439	repeat_sort/LTR16.bed.gz
/home/vikas/Arora_Revision_Giggle/H3K27Ac_SARS-CoV-2_infected_uninfected_24h_peaks.bed.gz	36476	17	0.449893	7.41965e-05	4.00148e-05	0.999984	-4.75874	repeat_sort/MLT2F.bed.gz
/home/vikas/Arora_Revision_Giggle/H3K27Ac_SARS-CoV-2_infected_uninfected_24h_peaks.bed.gz	36476	7	0.334502	0.000101791	5.75778e-05	0.999984	-6.30746	repeat_sort/LOR1b.bed.gz
/home/vikas/Arora_Revision_Giggle/H3K27Ac_SARS-CoV-2_infected_uninfected_24h_peaks.bed.gz	36476	26	0.508263	6.54075e-05	3.34984e-05	0.999984	-4.08543	repeat_sort/MLT2C1.bed.gz
/home/vikas/Arora_Revision_Giggle/H3K27Ac_SARS-CoV-2_infected_uninfected_24h_peaks.bed.gz	36476	1	0.17762	0.000322627	0.000182547	0.999985	-8.70428	repeat_sort/HERVK3-int.bed.gz
/home/vikas/Arora_Revision_Giggle/H3K27Ac_SARS-CoV-2_infected_uninfected_24h_peaks.bed.gz	36476	4	0.272514	0.000177406	7.20011e-05	0.999985	-7.03542	repeat_sort/MLT1E.bed.gz
/home/vikas/Arora_Revision_Giggle/H3K27Ac_SARS-CoV-2_infected_uninfected_24h_peaks.bed.gz	36476	34	0.543481	6.20316e-05	2.76595e-05	0.999986	-3.70123	repeat_sort/MER102c.bed.gz
/home/vikas/Arora_Revision_Giggle/H3K27Ac_SARS-CoV-2_infected_uninfected_24h_peaks.bed.gz	36476	56	0.610423	4.96222e-05	2.41649e-05	0.999986	-3.06519	repeat_sort/MLT1O.bed.gz
/home/vikas/Arora_Revision_Giggle/H3K27Ac_SARS-CoV-2_infected_uninfected_24h_peaks.bed.gz	36476	83	0.658519	4.03211e-05	2.03116e-05	0.999987	-2.64856	repeat_sort/Charlie1a.bed.gz
/home/vikas/Arora_Revision_Giggle/H3K27Ac_SARS-CoV-2_infected_uninfected_24h_peaks.bed.gz	36476	25	0.498763	5.51642e-05	2.71554e-05	0.999987	-4.27357	repeat_sort/Charlie5.bed.gz
/home/vikas/Arora_Revision_Giggle/H3K27Ac_SARS-CoV-2_infected_uninfected_24h_peaks.bed.gz	36476	6	0.311901	9.14194e-05	4.84121e-05	0.999988	-6.78885	repeat_sort/MLT1E1.bed.gz
/home/vikas/Arora_Revision_Giggle/H3K27Ac_SARS-CoV-2_infected_uninfected_24h_peaks.bed.gz	36476	1	0.172726	0.000233059	0.000133124	0.999989	-9.20282	repeat_sort/L1M3de.bed.gz
/home/vikas/Arora_Revision_Giggle/H3K27Ac_SARS-CoV-2_infected_uninfected_24h_peaks.bed.gz	36476	2	0.206698	0.000137792	6.6466e-05	0.999991	-8.78097	repeat_sort/MER135.bed.gz
/home/vikas/Arora_Revision_Giggle/H3K27Ac_SARS-CoV-2_infected_uninfected_24h_peaks.bed.gz	36476	9	0.350943	5.09402e-05	2.39094e-05	0.999993	-6.4853	repeat_sort/LTR37-int.bed.gz
/home/vikas/Arora_Revision_Giggle/H3K27Ac_SARS-CoV-2_infected_uninfected_24h_peaks.bed.gz	36476	7	0.318039	5.71832e-05	2.40898e-05	0.999994	-7.01207	repeat_sort/L1M3c.bed.gz
/home/vikas/Arora_Revision_Giggle/H3K27Ac_SARS-CoV-2_infected_uninfected_24h_peaks.bed.gz	36476	38	0.544858	2.37976e-05	1.18792e-05	0.999994	-4.05037	repeat_sort/MLT2B3.bed.gz
/home/vikas/Arora_Revision_Giggle/H3K27Ac_SARS-CoV-2_infected_uninfected_24h_peaks.bed.gz	36476	372	0.803913	1.61744e-05	7.68736e-06	0.999994	-1.50869	repeat_sort/AluSc8.bed.gz
/home/vikas/Arora_Revision_Giggle/H3K27Ac_SARS-CoV-2_infected_uninfected_24h_peaks.bed.gz	36476	3	0.230288	6.85656e-05	3.38677e-05	0.999995	-8.82116	repeat_sort/MER92B.bed.gz
/home/vikas/Arora_Revision_Giggle/H3K27Ac_SARS-CoV-2_infected_uninfected_24h_peaks.bed.gz	36476	14	0.403954	2.69635e-05	1.47571e-05	0.999995	-5.97535	repeat_sort/MER2B.bed.gz
/home/vikas/Arora_Revision_Giggle/H3K27Ac_SARS-CoV-2_infected_uninfected_24h_peaks.bed.gz	36476	12	0.383158	3.4279e-05	1.57014e-05	0.999995	-6.17947	repeat_sort/L2-3_Crp.bed.gz
/home/vikas/Arora_Revision_Giggle/H3K27Ac_SARS-CoV-2_infected_uninfected_24h_peaks.bed.gz	36476	5	0.276772	4.15207e-05	2.25654e-05	0.999995	-8.12036	repeat_sort/LTR82A.bed.gz
/home/vikas/Arora_Revision_Giggle/H3K27Ac_SARS-CoV-2_infected_uninfected_24h_peaks.bed.gz	36476	1	0.160135	0.00014078	6.61521e-05	0.999995	-10.178	repeat_sort/HERV9NC-int.bed.gz
/home/vikas/Arora_Revision_Giggle/H3K27Ac_SARS-CoV-2_infected_uninfected_24h_peaks.bed.gz	36476	98	0.664146	1.3852e-05	6.83666e-06	0.999996	-2.86859	repeat_sort/Tigger3b.bed.gz
/home/vikas/Arora_Revision_Giggle/H3K27Ac_SARS-CoV-2_infected_uninfected_24h_peaks.bed.gz	36476	44	0.559395	1.57044e-05	7.74323e-06	0.999996	-4.02602	repeat_sort/FAM.bed.gz
/home/vikas/Arora_Revision_Giggle/H3K27Ac_SARS-CoV-2_infected_uninfected_24h_peaks.bed.gz	36476	6	0.293284	3.7421e-05	1.67606e-05	0.999996	-7.83395	repeat_sort/LTR82B.bed.gz
/home/vikas/Arora_Revision_Giggle/H3K27Ac_SARS-CoV-2_infected_uninfected_24h_peaks.bed.gz	36476	29	0.500409	1.77598e-05	8.44133e-06	0.999996	-4.74496	repeat_sort/AluYb8.bed.gz
/home/vikas/Arora_Revision_Giggle/H3K27Ac_SARS-CoV-2_infected_uninfected_24h_peaks.bed.gz	36476	4	0.250048	4.62332e-05	2.00525e-05	0.999996	-8.6689	repeat_sort/LTR12.bed.gz
/home/vikas/Arora_Revision_Giggle/H3K27Ac_SARS-CoV-2_infected_uninfected_24h_peaks.bed.gz	36476	1	0.156526	8.19012e-05	4.36516e-05	0.999997	-10.9341	repeat_sort/LTR40c.bed.gz
/home/vikas/Arora_Revision_Giggle/H3K27Ac_SARS-CoV-2_infected_uninfected_24h_peaks.bed.gz	36476	69	0.612463	9.11009e-06	4.15322e-06	0.999998	-3.56516	repeat_sort/L1MD3.bed.gz
/home/vikas/Arora_Revision_Giggle/H3K27Ac_SARS-CoV-2_infected_uninfected_24h_peaks.bed.gz	36476	23	0.459246	1.09494e-05	5.48198e-06	0.999998	-5.56908	repeat_sort/LTR49-int.bed.gz
/home/vikas/Arora_Revision_Giggle/H3K27Ac_SARS-CoV-2_infected_uninfected_24h_peaks.bed.gz	36476	20	0.438579	1.22161e-05	5.35411e-06	0.999998	-5.84209	repeat_sort/BLACKJACK.bed.gz
/home/vikas/Arora_Revision_Giggle/H3K27Ac_SARS-CoV-2_infected_uninfected_24h_peaks.bed.gz	36476	10	0.343533	1.2439e-05	6.66813e-06	0.999998	-7.56129	repeat_sort/LOR1-int.bed.gz
/home/vikas/Arora_Revision_Giggle/H3K27Ac_SARS-CoV-2_infected_uninfected_24h_peaks.bed.gz	36476	6	0.278042	1.24684e-05	6.90424e-06	0.999998	-9.05619	repeat_sort/HERVK9-int.bed.gz
/home/vikas/Arora_Revision_Giggle/H3K27Ac_SARS-CoV-2_infected_uninfected_24h_peaks.bed.gz	36476	142	0.696137	4.64604e-06	2.26343e-06	0.999998	-2.78676	repeat_sort/MER3.bed.gz
/home/vikas/Arora_Revision_Giggle/H3K27Ac_SARS-CoV-2_infected_uninfected_24h_peaks.bed.gz	36476	55	0.575526	5.41351e-06	2.66422e-06	0.999999	-4.19767	repeat_sort/L4_C_Mam.bed.gz
/home/vikas/Arora_Revision_Giggle/H3K27Ac_SARS-CoV-2_infected_uninfected_24h_peaks.bed.gz	36476	4	0.235297	1.23998e-05	7.10048e-06	0.999999	-10.2422	repeat_sort/MER67D.bed.gz
/home/vikas/Arora_Revision_Giggle/H3K27Ac_SARS-CoV-2_infected_uninfected_24h_peaks.bed.gz	36476	30	0.487684	5.29841e-06	2.62935e-06	0.999999	-5.46569	repeat_sort/Tigger13a.bed.gz
/home/vikas/Arora_Revision_Giggle/H3K27Ac_SARS-CoV-2_infected_uninfected_24h_peaks.bed.gz	36476	46	0.546991	4.81425e-06	2.12449e-06	0.999999	-4.62839	repeat_sort/LTR16A.bed.gz
/home/vikas/Arora_Revision_Giggle/H3K27Ac_SARS-CoV-2_infected_uninfected_24h_peaks.bed.gz	36476	8	0.306612	8.04993e-06	3.83673e-06	0.999999	-8.68824	repeat_sort/MER91B.bed.gz
/home/vikas/Arora_Revision_Giggle/H3K27Ac_SARS-CoV-2_infected_uninfected_24h_peaks.bed.gz	36476	21	0.433333	4.27647e-06	2.33519e-06	0.999999	-6.47733	repeat_sort/Arthur1.bed.gz
/home/vikas/Arora_Revision_Giggle/H3K27Ac_SARS-CoV-2_infected_uninfected_24h_peaks.bed.gz	36476	42	0.528184	2.65173e-06	1.39653e-06	0.999999	-5.1353	repeat_sort/AluYa5.bed.gz
/home/vikas/Arora_Revision_Giggle/H3K27Ac_SARS-CoV-2_infected_uninfected_24h_peaks.bed.gz	36476	17	0.398652	3.2727e-06	1.78124e-06	0.999999	-7.27762	repeat_sort/Zaphod.bed.gz
/home/vikas/Arora_Revision_Giggle/H3K27Ac_SARS-CoV-2_infected_uninfected_24h_peaks.bed.gz	36476	111	0.657039	1.94799e-06	9.7785e-07	0.999999	-3.46022	repeat_sort/L1ME4c.bed.gz
/home/vikas/Arora_Revision_Giggle/H3K27Ac_SARS-CoV-2_infected_uninfected_24h_peaks.bed.gz	36476	10	0.319726	2.87982e-06	1.28584e-06	1	-9.11484	repeat_sort/MER57-int.bed.gz
/home/vikas/Arora_Revision_Giggle/H3K27Ac_SARS-CoV-2_infected_uninfected_24h_peaks.bed.gz	36476	20	0.412859	2.07364e-06	8.87782e-07	1	-7.25343	repeat_sort/Tigger4b.bed.gz
/home/vikas/Arora_Revision_Giggle/H3K27Ac_SARS-CoV-2_infected_uninfected_24h_peaks.bed.gz	36476	29	0.465124	1.33247e-06	7.26617e-07	1	-6.48822	repeat_sort/L4_B_Mam.bed.gz
/home/vikas/Arora_Revision_Giggle/H3K27Ac_SARS-CoV-2_infected_uninfected_24h_peaks.bed.gz	36476	21	0.41748	1.52738e-06	7.46767e-07	1	-7.32951	repeat_sort/LTR7.bed.gz
/home/vikas/Arora_Revision_Giggle/H3K27Ac_SARS-CoV-2_infected_uninfected_24h_peaks.bed.gz	36476	12	0.340392	2.0129e-06	9.18618e-07	1	-8.85603	repeat_sort/L1M8.bed.gz
/home/vikas/Arora_Revision_Giggle/H3K27Ac_SARS-CoV-2_infected_uninfected_24h_peaks.bed.gz	36476	17	0.386948	1.47858e-06	7.4838e-07	1	-7.98609	repeat_sort/MamGypsy2-I.bed.gz
/home/vikas/Arora_Revision_Giggle/H3K27Ac_SARS-CoV-2_infected_uninfected_24h_peaks.bed.gz	36476	2	0.16385	6.20254e-06	2.45073e-06	1	-13.5891	repeat_sort/MLT1H-int.bed.gz
/home/vikas/Arora_Revision_Giggle/H3K27Ac_SARS-CoV-2_infected_uninfected_24h_peaks.bed.gz	36476	62	0.569674	9.46194e-07	4.3792e-07	1	-4.89025	repeat_sort/Tigger3a.bed.gz
/home/vikas/Arora_Revision_Giggle/H3K27Ac_SARS-CoV-2_infected_uninfected_24h_peaks.bed.gz	36476	2	0.161368	4.10355e-06	1.92727e-06	1	-14.1759	repeat_sort/Tigger6a.bed.gz
/home/vikas/Arora_Revision_Giggle/H3K27Ac_SARS-CoV-2_infected_uninfected_24h_peaks.bed.gz	36476	18	0.390689	1.17013e-06	5.29922e-07	1	-8.04293	repeat_sort/L1MEj.bed.gz
/home/vikas/Arora_Revision_Giggle/H3K27Ac_SARS-CoV-2_infected_uninfected_24h_peaks.bed.gz	36476	33	0.47707	9.04091e-07	4.16483e-07	1	-6.45312	repeat_sort/MER39.bed.gz
/home/vikas/Arora_Revision_Giggle/H3K27Ac_SARS-CoV-2_infected_uninfected_24h_peaks.bed.gz	36476	36	0.48974	7.94773e-07	4.02234e-07	1	-6.28222	repeat_sort/LTR79.bed.gz
/home/vikas/Arora_Revision_Giggle/H3K27Ac_SARS-CoV-2_infected_uninfected_24h_peaks.bed.gz	36476	52	0.539805	5.86689e-07	2.90307e-07	1	-5.54294	repeat_sort/MLT1J1.bed.gz
/home/vikas/Arora_Revision_Giggle/H3K27Ac_SARS-CoV-2_infected_uninfected_24h_peaks.bed.gz	36476	14	0.351073	7.3078e-07	3.91916e-07	1	-9.26664	repeat_sort/LTR40a.bed.gz
/home/vikas/Arora_Revision_Giggle/H3K27Ac_SARS-CoV-2_infected_uninfected_24h_peaks.bed.gz	36476	211	0.71314	2.33843e-07	1.13778e-07	1	-3.23426	repeat_sort/MER5A1.bed.gz
/home/vikas/Arora_Revision_Giggle/H3K27Ac_SARS-CoV-2_infected_uninfected_24h_peaks.bed.gz	36476	251	0.731274	2.08306e-07	1.03983e-07	1	-3.01672	repeat_sort/MLT1K.bed.gz
/home/vikas/Arora_Revision_Giggle/H3K27Ac_SARS-CoV-2_infected_uninfected_24h_peaks.bed.gz	36476	14	0.344815	4.13626e-07	2.31911e-07	1	-9.80557	repeat_sort/MLT1E3.bed.gz
/home/vikas/Arora_Revision_Giggle/H3K27Ac_SARS-CoV-2_infected_uninfected_24h_peaks.bed.gz	36476	16	0.362256	3.58323e-07	2.04801e-07	1	-9.44245	repeat_sort/Arthur1B.bed.gz
/home/vikas/Arora_Revision_Giggle/H3K27Ac_SARS-CoV-2_infected_uninfected_24h_peaks.bed.gz	36476	9	0.287138	5.99262e-07	2.57294e-07	1	-11.2014	repeat_sort/MER74A.bed.gz
/home/vikas/Arora_Revision_Giggle/H3K27Ac_SARS-CoV-2_infected_uninfected_24h_peaks.bed.gz	36476	15	0.344878	1.90643e-07	9.95505e-08	1	-10.3205	repeat_sort/MLT2B2.bed.gz
/home/vikas/Arora_Revision_Giggle/H3K27Ac_SARS-CoV-2_infected_uninfected_24h_peaks.bed.gz	36476	90	0.598504	9.37698e-08	4.93704e-08	1	-5.20466	repeat_sort/L1ME2z.bed.gz
/home/vikas/Arora_Revision_Giggle/H3K27Ac_SARS-CoV-2_infected_uninfected_24h_peaks.bed.gz	36476	3	0.171476	3.96153e-07	2.2184e-07	1	-16.2865	repeat_sort/MLT1A0-int.bed.gz
/home/vikas/Arora_Revision_Giggle/H3K27Ac_SARS-CoV-2_infected_uninfected_24h_peaks.bed.gz	36476	13	0.32397	1.61993e-07	8.88021e-08	1	-11.0418	repeat_sort/LTR33A.bed.gz
/home/vikas/Arora_Revision_Giggle/H3K27Ac_SARS-CoV-2_infected_uninfected_24h_peaks.bed.gz	36476	7	0.247848	2.12813e-07	1.08945e-07	1	-13.4272	repeat_sort/LTR49.bed.gz
/home/vikas/Arora_Revision_Giggle/H3K27Ac_SARS-CoV-2_infected_uninfected_24h_peaks.bed.gz	36476	46	0.498918	7.81885e-08	3.60704e-08	1	-7.12907	repeat_sort/MLT1H2.bed.gz
/home/vikas/Arora_Revision_Giggle/H3K27Ac_SARS-CoV-2_infected_uninfected_24h_peaks.bed.gz	36476	27	0.419958	6.90815e-08	3.87885e-08	1	-8.96285	repeat_sort/L1ME5.bed.gz
/home/vikas/Arora_Revision_Giggle/H3K27Ac_SARS-CoV-2_infected_uninfected_24h_peaks.bed.gz	36476	2	0.140771	3.64937e-07	1.64792e-07	1	-18.2098	repeat_sort/LTR89.bed.gz
/home/vikas/Arora_Revision_Giggle/H3K27Ac_SARS-CoV-2_infected_uninfected_24h_peaks.bed.gz	36476	47	0.499999	5.773e-08	2.96629e-08	1	-7.23863	repeat_sort/MLT2B4.bed.gz
/home/vikas/Arora_Revision_Giggle/H3K27Ac_SARS-CoV-2_infected_uninfected_24h_peaks.bed.gz	36476	28	0.423044	5.44498e-08	3.05479e-08	1	-9.01551	repeat_sort/Tigger4a.bed.gz
/home/vikas/Arora_Revision_Giggle/H3K27Ac_SARS-CoV-2_infected_uninfected_24h_peaks.bed.gz	36476	17	0.351506	6.94526e-08	3.58001e-08	1	-10.7975	repeat_sort/Tigger17a.bed.gz
/home/vikas/Arora_Revision_Giggle/H3K27Ac_SARS-CoV-2_infected_uninfected_24h_peaks.bed.gz	36476	18	0.357672	7.13461e-08	3.09922e-08	1	-10.6005	repeat_sort/BSR_Beta.bed.gz
/home/vikas/Arora_Revision_Giggle/H3K27Ac_SARS-CoV-2_infected_uninfected_24h_peaks.bed.gz	36476	43	0.480512	3.67086e-08	1.88295e-08	1	-7.8617	repeat_sort/LTR12C.bed.gz
/home/vikas/Arora_Revision_Giggle/H3K27Ac_SARS-CoV-2_infected_uninfected_24h_peaks.bed.gz	36476	15	0.329484	4.50743e-08	2.29092e-08	1	-11.7664	repeat_sort/HAL1M8.bed.gz
/home/vikas/Arora_Revision_Giggle/H3K27Ac_SARS-CoV-2_infected_uninfected_24h_peaks.bed.gz	36476	74	0.558089	2.83569e-08	1.24971e-08	1	-6.35058	repeat_sort/LTR16C.bed.gz
/home/vikas/Arora_Revision_Giggle/H3K27Ac_SARS-CoV-2_infected_uninfected_24h_peaks.bed.gz	36476	96	0.592218	1.9312e-08	9.13254e-09	1	-5.83036	repeat_sort/MER103C.bed.gz
/home/vikas/Arora_Revision_Giggle/H3K27Ac_SARS-CoV-2_infected_uninfected_24h_peaks.bed.gz	36476	11	0.286779	3.6242e-08	2.06075e-08	1	-13.4082	repeat_sort/L1PB.bed.gz
/home/vikas/Arora_Revision_Giggle/H3K27Ac_SARS-CoV-2_infected_uninfected_24h_peaks.bed.gz	36476	7	0.234309	6.24258e-08	2.51977e-08	1	-15.083	repeat_sort/MSTB2.bed.gz
/home/vikas/Arora_Revision_Giggle/H3K27Ac_SARS-CoV-2_infected_uninfected_24h_peaks.bed.gz	36476	3	0.153819	4.78481e-08	2.24833e-08	1	-19.7694	repeat_sort/MSTB-int.bed.gz
/home/vikas/Arora_Revision_Giggle/H3K27Ac_SARS-CoV-2_infected_uninfected_24h_peaks.bed.gz	36476	1	0.0991927	8.17746e-08	4.47306e-08	1	-23.6267	repeat_sort/MER70B.bed.gz
/home/vikas/Arora_Revision_Giggle/H3K27Ac_SARS-CoV-2_infected_uninfected_24h_peaks.bed.gz	36476	14	0.309375	1.7473e-08	7.41542e-09	1	-13.1303	repeat_sort/L1M4a2.bed.gz
/home/vikas/Arora_Revision_Giggle/H3K27Ac_SARS-CoV-2_infected_uninfected_24h_peaks.bed.gz	36476	7	0.225784	1.56039e-08	9.25646e-09	1	-16.761	repeat_sort/MER4B-int.bed.gz
/home/vikas/Arora_Revision_Giggle/H3K27Ac_SARS-CoV-2_infected_uninfected_24h_peaks.bed.gz	36476	1	0.097366	8.35432e-08	3.27608e-08	1	-23.7855	repeat_sort/L1M3e.bed.gz
/home/vikas/Arora_Revision_Giggle/H3K27Ac_SARS-CoV-2_infected_uninfected_24h_peaks.bed.gz	36476	54	0.49889	6.7555e-09	2.99152e-09	1	-8.19655	repeat_sort/HAL1b.bed.gz
/home/vikas/Arora_Revision_Giggle/H3K27Ac_SARS-CoV-2_infected_uninfected_24h_peaks.bed.gz	36476	16	0.323826	8.8842e-09	4.74274e-09	1	-13.0972	repeat_sort/MER47A.bed.gz
/home/vikas/Arora_Revision_Giggle/H3K27Ac_SARS-CoV-2_infected_uninfected_24h_peaks.bed.gz	36476	295	0.720289	3.73894e-09	1.75276e-09	1	-3.98906	repeat_sort/AluJr4.bed.gz
/home/vikas/Arora_Revision_Giggle/H3K27Ac_SARS-CoV-2_infected_uninfected_24h_peaks.bed.gz	36476	363	0.739797	2.32319e-09	1.14964e-09	1	-3.75402	repeat_sort/HAL1.bed.gz
/home/vikas/Arora_Revision_Giggle/H3K27Ac_SARS-CoV-2_infected_uninfected_24h_peaks.bed.gz	36476	1346	0.847547	1.32169e-09	6.65167e-10	1	-2.11881	repeat_sort/AluJo.bed.gz
/home/vikas/Arora_Revision_Giggle/H3K27Ac_SARS-CoV-2_infected_uninfected_24h_peaks.bed.gz	36476	18	0.328171	2.48575e-09	1.19362e-09	1	-13.8316	repeat_sort/MER50.bed.gz
/home/vikas/Arora_Revision_Giggle/H3K27Ac_SARS-CoV-2_infected_uninfected_24h_peaks.bed.gz	36476	16	0.309066	2.26033e-09	9.90047e-10	1	-14.6461	repeat_sort/L1P2.bed.gz
/home/vikas/Arora_Revision_Giggle/H3K27Ac_SARS-CoV-2_infected_uninfected_24h_peaks.bed.gz	36476	36	0.42467	1.46396e-09	6.57904e-10	1	-10.9157	repeat_sort/MLT1E2.bed.gz
/home/vikas/Arora_Revision_Giggle/H3K27Ac_SARS-CoV-2_infected_uninfected_24h_peaks.bed.gz	36476	29	0.392513	1.44215e-09	6.6708e-10	1	-11.9282	repeat_sort/MLT1G1.bed.gz
/home/vikas/Arora_Revision_Giggle/H3K27Ac_SARS-CoV-2_infected_uninfected_24h_peaks.bed.gz	36476	25	0.370262	1.27959e-09	6.37174e-10	1	-12.7469	repeat_sort/Tigger2a.bed.gz
/home/vikas/Arora_Revision_Giggle/H3K27Ac_SARS-CoV-2_infected_uninfected_24h_peaks.bed.gz	36476	43	0.445249	6.10622e-10	3.06752e-10	1	-10.7559	repeat_sort/L1ME3E.bed.gz
/home/vikas/Arora_Revision_Giggle/H3K27Ac_SARS-CoV-2_infected_uninfected_24h_peaks.bed.gz	36476	43	0.444466	6.24324e-10	2.77327e-10	1	-10.768	repeat_sort/L1ME3F.bed.gz
/home/vikas/Arora_Revision_Giggle/H3K27Ac_SARS-CoV-2_infected_uninfected_24h_peaks.bed.gz	36476	10	0.244357	9.88156e-10	4.79607e-10	1	-18.307	repeat_sort/HSMAR2.bed.gz
/home/vikas/Arora_Revision_Giggle/H3K27Ac_SARS-CoV-2_infected_uninfected_24h_peaks.bed.gz	36476	65	0.504541	3.92352e-10	2.07718e-10	1	-9.28364	repeat_sort/L4_A_Mam.bed.gz
/home/vikas/Arora_Revision_Giggle/H3K27Ac_SARS-CoV-2_infected_uninfected_24h_peaks.bed.gz	36476	31	0.393145	5.02073e-10	2.19285e-10	1	-12.5248	repeat_sort/L1MA5A.bed.gz
/home/vikas/Arora_Revision_Giggle/H3K27Ac_SARS-CoV-2_infected_uninfected_24h_peaks.bed.gz	36476	610	0.776787	1.48445e-10	7.55894e-11	1	-3.58157	repeat_sort/AluSg.bed.gz
/home/vikas/Arora_Revision_Giggle/H3K27Ac_SARS-CoV-2_infected_uninfected_24h_peaks.bed.gz	36476	37	0.416445	2.48655e-10	1.37864e-10	1	-12.138	repeat_sort/MLT2D.bed.gz
/home/vikas/Arora_Revision_Giggle/H3K27Ac_SARS-CoV-2_infected_uninfected_24h_peaks.bed.gz	36476	38	0.419672	2.41205e-10	1.27355e-10	1	-12.0477	repeat_sort/L1ME3D.bed.gz
/home/vikas/Arora_Revision_Giggle/H3K27Ac_SARS-CoV-2_infected_uninfected_24h_peaks.bed.gz	36476	25	0.358714	3.30736e-10	1.48247e-10	1	-14.0226	repeat_sort/MLT1E1A.bed.gz
/home/vikas/Arora_Revision_Giggle/H3K27Ac_SARS-CoV-2_infected_uninfected_24h_peaks.bed.gz	36476	3	0.130269	5.46783e-10	3.21164e-10	1	-27.2348	repeat_sort/MLT1J-int.bed.gz
/home/vikas/Arora_Revision_Giggle/H3K27Ac_SARS-CoV-2_infected_uninfected_24h_peaks.bed.gz	36476	96	0.551379	9.70637e-11	4.83359e-11	1	-8.59995	repeat_sort/HAL1ME.bed.gz
/home/vikas/Arora_Revision_Giggle/H3K27Ac_SARS-CoV-2_infected_uninfected_24h_peaks.bed.gz	36476	7	0.197563	3.20278e-10	1.52017e-10	1	-22.2134	repeat_sort/HERV16-int.bed.gz
/home/vikas/Arora_Revision_Giggle/H3K27Ac_SARS-CoV-2_infected_uninfected_24h_peaks.bed.gz	36476	101	0.555656	6.73799e-11	3.10062e-11	1	-8.62271	repeat_sort/LTR33.bed.gz
/home/vikas/Arora_Revision_Giggle/H3K27Ac_SARS-CoV-2_infected_uninfected_24h_peaks.bed.gz	36476	23	0.337969	9.92239e-11	4.40622e-11	1	-15.6556	repeat_sort/LTR67B.bed.gz
/home/vikas/Arora_Revision_Giggle/H3K27Ac_SARS-CoV-2_infected_uninfected_24h_peaks.bed.gz	36476	24	0.343187	7.62398e-11	3.97342e-11	1	-15.6111	repeat_sort/L1ME3C.bed.gz
/home/vikas/Arora_Revision_Giggle/H3K27Ac_SARS-CoV-2_infected_uninfected_24h_peaks.bed.gz	36476	8	0.206364	1.60477e-10	6.68563e-11	1	-22.2997	repeat_sort/MER41-int.bed.gz
/home/vikas/Arora_Revision_Giggle/H3K27Ac_SARS-CoV-2_infected_uninfected_24h_peaks.bed.gz	36476	310	0.695601	1.76626e-11	8.31428e-12	1	-5.63098	repeat_sort/L1ME4b.bed.gz
/home/vikas/Arora_Revision_Giggle/H3K27Ac_SARS-CoV-2_infected_uninfected_24h_peaks.bed.gz	36476	60	0.471793	2.56179e-11	1.22606e-11	1	-11.4788	repeat_sort/MLT1F2.bed.gz
/home/vikas/Arora_Revision_Giggle/H3K27Ac_SARS-CoV-2_infected_uninfected_24h_peaks.bed.gz	36476	0	1.14756	1	0.421726	1	0	repeat_sort/UCON25.bed.gz
/home/vikas/Arora_Revision_Giggle/H3K27Ac_SARS-CoV-2_infected_uninfected_24h_peaks.bed.gz	36476	0	1.70174	1	0.558716	1	0	repeat_sort/UCON18.bed.gz
/home/vikas/Arora_Revision_Giggle/H3K27Ac_SARS-CoV-2_infected_uninfected_24h_peaks.bed.gz	36476	0	1.42389	1	0.498562	1	0	repeat_sort/MER133B.bed.gz
/home/vikas/Arora_Revision_Giggle/H3K27Ac_SARS-CoV-2_infected_uninfected_24h_peaks.bed.gz	36476	22	0.32272	2.83769e-11	1.22599e-11	1	-17.209	repeat_sort/L1M7.bed.gz
/home/vikas/Arora_Revision_Giggle/H3K27Ac_SARS-CoV-2_infected_uninfected_24h_peaks.bed.gz	36476	0	2.26607	1	0.645797	1	0	repeat_sort/UCON62.bed.gz
/home/vikas/Arora_Revision_Giggle/H3K27Ac_SARS-CoV-2_infected_uninfected_24h_peaks.bed.gz	36476	0	1.67898	1	0.554178	1	0	repeat_sort/UCON88.bed.gz
/home/vikas/Arora_Revision_Giggle/H3K27Ac_SARS-CoV-2_infected_uninfected_24h_peaks.bed.gz	36476	0	1.06282	1	0.393653	1	0	repeat_sort/UCON46.bed.gz
/home/vikas/Arora_Revision_Giggle/H3K27Ac_SARS-CoV-2_infected_uninfected_24h_peaks.bed.gz	36476	0	3.42632	1	0.748977	1	0	repeat_sort/LTR7A.bed.gz
/home/vikas/Arora_Revision_Giggle/H3K27Ac_SARS-CoV-2_infected_uninfected_24h_peaks.bed.gz	36476	0	35.8375	1	0.972854	1	0	repeat_sort/MLT1M-int.bed.gz
/home/vikas/Arora_Revision_Giggle/H3K27Ac_SARS-CoV-2_infected_uninfected_24h_peaks.bed.gz	36476	0	2.14061	1	0.6295	1	0	repeat_sort/UCON21.bed.gz
/home/vikas/Arora_Revision_Giggle/H3K27Ac_SARS-CoV-2_infected_uninfected_24h_peaks.bed.gz	36476	0	3.8732	1	0.774278	1	0	repeat_sort/UCON63.bed.gz
/home/vikas/Arora_Revision_Giggle/H3K27Ac_SARS-CoV-2_infected_uninfected_24h_peaks.bed.gz	36476	0	2.03787	1	0.614906	1	0	repeat_sort/UCON93.bed.gz
/home/vikas/Arora_Revision_Giggle/H3K27Ac_SARS-CoV-2_infected_uninfected_24h_peaks.bed.gz	36476	0	6.62571	1	0.861124	1	0	repeat_sort/CR1-8_Crp.bed.gz
/home/vikas/Arora_Revision_Giggle/H3K27Ac_SARS-CoV-2_infected_uninfected_24h_peaks.bed.gz	36476	0	3.05895	1	0.723275	1	0	repeat_sort/UCON71.bed.gz
/home/vikas/Arora_Revision_Giggle/H3K27Ac_SARS-CoV-2_infected_uninfected_24h_peaks.bed.gz	36476	0	1.06282	1	0.393591	1	0	repeat_sort/UCON41.bed.gz
/home/vikas/Arora_Revision_Giggle/H3K27Ac_SARS-CoV-2_infected_uninfected_24h_peaks.bed.gz	36476	0	4.89012	1	0.816596	1	0	repeat_sort/Eulor7.bed.gz
/home/vikas/Arora_Revision_Giggle/H3K27Ac_SARS-CoV-2_infected_uninfected_24h_peaks.bed.gz	36476	0	2.19022	1	0.636566	1	0	repeat_sort/Charlie12.bed.gz
/home/vikas/Arora_Revision_Giggle/H3K27Ac_SARS-CoV-2_infected_uninfected_24h_peaks.bed.gz	36476	0	2.28706	1	0.64848	1	0	repeat_sort/UCON12A.bed.gz
/home/vikas/Arora_Revision_Giggle/H3K27Ac_SARS-CoV-2_infected_uninfected_24h_peaks.bed.gz	36476	0	1.00342	1	0.37246	1	0	repeat_sort/UCON73.bed.gz
/home/vikas/Arora_Revision_Giggle/H3K27Ac_SARS-CoV-2_infected_uninfected_24h_peaks.bed.gz	36476	0	12.6354	1	0.924624	1	0	repeat_sort/HERV-Fc2_LTR.bed.gz
/home/vikas/Arora_Revision_Giggle/H3K27Ac_SARS-CoV-2_infected_uninfected_24h_peaks.bed.gz	36476	0	1.52388	1	0.521896	1	0	repeat_sort/UCON60.bed.gz
/home/vikas/Arora_Revision_Giggle/H3K27Ac_SARS-CoV-2_infected_uninfected_24h_peaks.bed.gz	36476	0	1.30434	1	0.467871	1	0	repeat_sort/UCON51.bed.gz
/home/vikas/Arora_Revision_Giggle/H3K27Ac_SARS-CoV-2_infected_uninfected_24h_peaks.bed.gz	36476	0	2.16435	1	0.632573	1	0	repeat_sort/UCON85.bed.gz
/home/vikas/Arora_Revision_Giggle/H3K27Ac_SARS-CoV-2_infected_uninfected_24h_peaks.bed.gz	36476	0	3.75886	1	0.768205	1	0	repeat_sort/Chompy-7_Croc.bed.gz
/home/vikas/Arora_Revision_Giggle/H3K27Ac_SARS-CoV-2_infected_uninfected_24h_peaks.bed.gz	36476	0	3.64785	1	0.76212	1	0	repeat_sort/UCON56.bed.gz
/home/vikas/Arora_Revision_Giggle/H3K27Ac_SARS-CoV-2_infected_uninfected_24h_peaks.bed.gz	36476	0	1.14257	1	0.420226	1	0	repeat_sort/MER123.bed.gz
/home/vikas/Arora_Revision_Giggle/H3K27Ac_SARS-CoV-2_infected_uninfected_24h_peaks.bed.gz	36476	0	1.55292	1	0.52831	1	0	repeat_sort/MER132.bed.gz
/home/vikas/Arora_Revision_Giggle/H3K27Ac_SARS-CoV-2_infected_uninfected_24h_peaks.bed.gz	36476	0	3.52765	1	0.755164	1	0	repeat_sort/UCON64.bed.gz
/home/vikas/Arora_Revision_Giggle/H3K27Ac_SARS-CoV-2_infected_uninfected_24h_peaks.bed.gz	36476	0	2.642	1	0.687322	1	0	repeat_sort/UCON75.bed.gz
/home/vikas/Arora_Revision_Giggle/H3K27Ac_SARS-CoV-2_infected_uninfected_24h_peaks.bed.gz	36476	0	1.25072	1	0.452789	1	0	repeat_sort/UCON80.bed.gz
/home/vikas/Arora_Revision_Giggle/H3K27Ac_SARS-CoV-2_infected_uninfected_24h_peaks.bed.gz	36476	0	4.15569	1	0.787866	1	0	repeat_sort/UCON103.bed.gz
/home/vikas/Arora_Revision_Giggle/H3K27Ac_SARS-CoV-2_infected_uninfected_24h_peaks.bed.gz	36476	0	1.82499	1	0.581326	1	0	repeat_sort/LTR109A2.bed.gz
/home/vikas/Arora_Revision_Giggle/H3K27Ac_SARS-CoV-2_infected_uninfected_24h_peaks.bed.gz	36476	18	0.283606	4.0543e-12	1.87348e-12	1	-20.7113	repeat_sort/MSTC.bed.gz
/home/vikas/Arora_Revision_Giggle/H3K27Ac_SARS-CoV-2_infected_uninfected_24h_peaks.bed.gz	36476	7	0.176555	6.65375e-12	3.24426e-12	1	-27.9625	repeat_sort/MER52A.bed.gz
/home/vikas/Arora_Revision_Giggle/H3K27Ac_SARS-CoV-2_infected_uninfected_24h_peaks.bed.gz	36476	0	1.66815	1	0.553349	1	0	repeat_sort/MSTA1-int.bed.gz
/home/vikas/Arora_Revision_Giggle/H3K27Ac_SARS-CoV-2_infected_uninfected_24h_peaks.bed.gz	36476	0	1.56967	1	0.532068	1	0	repeat_sort/UCON17.bed.gz
/home/vikas/Arora_Revision_Giggle/H3K27Ac_SARS-CoV-2_infected_uninfected_24h_peaks.bed.gz	36476	42	0.399958	1.80203e-12	8.35997e-13	1	-15.5268	repeat_sort/L1M4b.bed.gz
/home/vikas/Arora_Revision_Giggle/H3K27Ac_SARS-CoV-2_infected_uninfected_24h_peaks.bed.gz	36476	59	0.450537	1.25254e-12	6.6189e-13	1	-13.6909	repeat_sort/MLT1J2.bed.gz
/home/vikas/Arora_Revision_Giggle/H3K27Ac_SARS-CoV-2_infected_uninfected_24h_peaks.bed.gz	36476	0	1.4344	1	0.501253	1	0	repeat_sort/Eulor10.bed.gz
/home/vikas/Arora_Revision_Giggle/H3K27Ac_SARS-CoV-2_infected_uninfected_24h_peaks.bed.gz	36476	1439	0.826281	4.3186e-13	2.09831e-13	1	-3.40393	repeat_sort/AluJr.bed.gz
/home/vikas/Arora_Revision_Giggle/H3K27Ac_SARS-CoV-2_infected_uninfected_24h_peaks.bed.gz	36476	0	2.6414	1	0.687391	1	0	repeat_sort/HSAT6.bed.gz
/home/vikas/Arora_Revision_Giggle/H3K27Ac_SARS-CoV-2_infected_uninfected_24h_peaks.bed.gz	36476	96	0.516044	3.37443e-13	1.72524e-13	1	-11.9035	repeat_sort/MLT1A.bed.gz
/home/vikas/Arora_Revision_Giggle/H3K27Ac_SARS-CoV-2_infected_uninfected_24h_peaks.bed.gz	36476	32	0.352794	4.80886e-13	2.57799e-13	1	-18.5152	repeat_sort/MLT2B1.bed.gz
/home/vikas/Arora_Revision_Giggle/H3K27Ac_SARS-CoV-2_infected_uninfected_24h_peaks.bed.gz	36476	0	1.00778	1	0.3741	1	0	repeat_sort/Eulor12.bed.gz
/home/vikas/Arora_Revision_Giggle/H3K27Ac_SARS-CoV-2_infected_uninfected_24h_peaks.bed.gz	36476	9	0.18927	4.56149e-13	1.88454e-13	1	-29.6364	repeat_sort/L1MCb.bed.gz
/home/vikas/Arora_Revision_Giggle/H3K27Ac_SARS-CoV-2_infected_uninfected_24h_peaks.bed.gz	36476	20	0.277971	1.05804e-13	5.15326e-14	1	-23.9657	repeat_sort/L1MCc.bed.gz
/home/vikas/Arora_Revision_Giggle/H3K27Ac_SARS-CoV-2_infected_uninfected_24h_peaks.bed.gz	36476	42	0.382006	6.32145e-14	3.55625e-14	1	-18.3249	repeat_sort/MER1B.bed.gz
/home/vikas/Arora_Revision_Giggle/H3K27Ac_SARS-CoV-2_infected_uninfected_24h_peaks.bed.gz	36476	16	0.248794	8.6599e-14	4.9696e-14	1	-26.2161	repeat_sort/Tigger2.bed.gz
/home/vikas/Arora_Revision_Giggle/H3K27Ac_SARS-CoV-2_infected_uninfected_24h_peaks.bed.gz	36476	83	0.483035	4.79124e-14	2.3073e-14	1	-13.9829	repeat_sort/L1MC.bed.gz
/home/vikas/Arora_Revision_Giggle/H3K27Ac_SARS-CoV-2_infected_uninfected_24h_peaks.bed.gz	36476	92	0.496666	3.10745e-14	1.57797e-14	1	-13.638	repeat_sort/MER2.bed.gz
/home/vikas/Arora_Revision_Giggle/H3K27Ac_SARS-CoV-2_infected_uninfected_24h_peaks.bed.gz	36476	40	0.371193	3.45385e-14	1.86472e-14	1	-19.247	repeat_sort/L1MEi.bed.gz
/home/vikas/Arora_Revision_Giggle/H3K27Ac_SARS-CoV-2_infected_uninfected_24h_peaks.bed.gz	36476	664	0.749593	1.76202e-14	8.99993e-15	1	-5.71919	repeat_sort/L3.bed.gz
/home/vikas/Arora_Revision_Giggle/H3K27Ac_SARS-CoV-2_infected_uninfected_24h_peaks.bed.gz	36476	11	0.201493	4.64675e-14	2.24408e-14	1	-30.8148	repeat_sort/L1M4a1.bed.gz
/home/vikas/Arora_Revision_Giggle/H3K27Ac_SARS-CoV-2_infected_uninfected_24h_peaks.bed.gz	36476	120	0.530028	1.0502e-14	4.74563e-15	1	-12.8026	repeat_sort/L1MC4a.bed.gz
/home/vikas/Arora_Revision_Giggle/H3K27Ac_SARS-CoV-2_infected_uninfected_24h_peaks.bed.gz	36476	35	0.347539	1.5656e-14	8.80884e-15	1	-21.0497	repeat_sort/MSTB1.bed.gz
/home/vikas/Arora_Revision_Giggle/H3K27Ac_SARS-CoV-2_infected_uninfected_24h_peaks.bed.gz	36476	192	0.59399	4.53795e-15	2.14168e-15	1	-10.7787	repeat_sort/L1MC5.bed.gz
/home/vikas/Arora_Revision_Giggle/H3K27Ac_SARS-CoV-2_infected_uninfected_24h_peaks.bed.gz	36476	6	0.141147	2.84274e-14	1.16989e-14	1	-38.2645	repeat_sort/L1PA12.bed.gz
/home/vikas/Arora_Revision_Giggle/H3K27Ac_SARS-CoV-2_infected_uninfected_24h_peaks.bed.gz	36476	825	0.754867	1.13074e-16	5.43339e-17	1	-6.46964	repeat_sort/AluSp.bed.gz
/home/vikas/Arora_Revision_Giggle/H3K27Ac_SARS-CoV-2_infected_uninfected_24h_peaks.bed.gz	36476	1015	0.781576	1.40615e-15	6.79244e-16	1	-5.28049	repeat_sort/AluSq2.bed.gz
/home/vikas/Arora_Revision_Giggle/H3K27Ac_SARS-CoV-2_infected_uninfected_24h_peaks.bed.gz	36476	2062	0.830411	6.63618e-17	3.30972e-17	1	-4.33739	repeat_sort/AluSx.bed.gz
/home/vikas/Arora_Revision_Giggle/H3K27Ac_SARS-CoV-2_infected_uninfected_24h_peaks.bed.gz	36476	76	0.449378	1.16609e-15	5.23647e-16	1	-17.233	repeat_sort/HERVH-int.bed.gz
/home/vikas/Arora_Revision_Giggle/H3K27Ac_SARS-CoV-2_infected_uninfected_24h_peaks.bed.gz	36476	62	0.422337	1.92174e-15	9.91838e-16	1	-18.3002	repeat_sort/L1M3.bed.gz
/home/vikas/Arora_Revision_Giggle/H3K27Ac_SARS-CoV-2_infected_uninfected_24h_peaks.bed.gz	36476	40	0.351638	7.97559e-16	3.59442e-16	1	-22.7657	repeat_sort/L1M6.bed.gz
/home/vikas/Arora_Revision_Giggle/H3K27Ac_SARS-CoV-2_infected_uninfected_24h_peaks.bed.gz	36476	59	0.39678	3.94443e-17	2.1163e-17	1	-21.8762	repeat_sort/L1MC2.bed.gz
/home/vikas/Arora_Revision_Giggle/H3K27Ac_SARS-CoV-2_infected_uninfected_24h_peaks.bed.gz	36476	3	0.0911219	4.90326e-15	2.34752e-15	1	-49.4545	repeat_sort/L1PA15-16.bed.gz
/home/vikas/Arora_Revision_Giggle/H3K27Ac_SARS-CoV-2_infected_uninfected_24h_peaks.bed.gz	36476	55	0.394813	2.8358e-16	1.27266e-16	1	-20.8452	repeat_sort/MADE1.bed.gz
/home/vikas/Arora_Revision_Giggle/H3K27Ac_SARS-CoV-2_infected_uninfected_24h_peaks.bed.gz	36476	136	0.524697	4.66959e-17	2.43061e-17	1	-15.1948	repeat_sort/MER58A.bed.gz
/home/vikas/Arora_Revision_Giggle/H3K27Ac_SARS-CoV-2_infected_uninfected_24h_peaks.bed.gz	36476	168	0.559775	1.23659e-16	6.48475e-17	1	-13.3161	repeat_sort/MLT1J.bed.gz
/home/vikas/Arora_Revision_Giggle/H3K27Ac_SARS-CoV-2_infected_uninfected_24h_peaks.bed.gz	36476	21	0.255063	1.58206e-16	7.26896e-17	1	-31.1445	repeat_sort/MLT2A2.bed.gz
/home/vikas/Arora_Revision_Giggle/H3K27Ac_SARS-CoV-2_infected_uninfected_24h_peaks.bed.gz	36476	69	0.439346	2.27224e-15	1.11868e-15	1	-17.3756	repeat_sort/MSTD.bed.gz
/home/vikas/Arora_Revision_Giggle/H3K27Ac_SARS-CoV-2_infected_uninfected_24h_peaks.bed.gz	36476	3	0.0850299	2.52199e-16	1.34136e-16	1	-55.4656	repeat_sort/THE1A-int.bed.gz
/home/vikas/Arora_Revision_Giggle/H3K27Ac_SARS-CoV-2_infected_uninfected_24h_peaks.bed.gz	36476	23	0.266446	1.26815e-16	6.34962e-17	1	-30.3325	repeat_sort/THE1A.bed.gz
/home/vikas/Arora_Revision_Giggle/H3K27Ac_SARS-CoV-2_infected_uninfected_24h_peaks.bed.gz	36476	2	0.0017018	1.96505e-200	1.21574e-200	1	-1837.05	repeat_sort/ALR_Alpha.bed.gz
/home/vikas/Arora_Revision_Giggle/H3K27Ac_SARS-CoV-2_infected_uninfected_24h_peaks.bed.gz	36476	2025	0.766228	2.84763e-33	1.47248e-33	1	-12.5025	repeat_sort/AluJb.bed.gz
/home/vikas/Arora_Revision_Giggle/H3K27Ac_SARS-CoV-2_infected_uninfected_24h_peaks.bed.gz	36476	510	0.693854	4.79671e-18	2.51681e-18	1	-9.13228	repeat_sort/AluSc.bed.gz
/home/vikas/Arora_Revision_Giggle/H3K27Ac_SARS-CoV-2_infected_uninfected_24h_peaks.bed.gz	36476	1666	0.7575	2.21779e-30	1.07106e-30	1	-11.8819	repeat_sort/AluSz.bed.gz
/home/vikas/Arora_Revision_Giggle/H3K27Ac_SARS-CoV-2_infected_uninfected_24h_peaks.bed.gz	36476	653	0.651217	5.52395e-31	2.64501e-31	1	-18.7232	repeat_sort/AluSz6.bed.gz
/home/vikas/Arora_Revision_Giggle/H3K27Ac_SARS-CoV-2_infected_uninfected_24h_peaks.bed.gz	36476	1553	0.676746	1.15502e-56	5.62259e-57	1	-31.5103	repeat_sort/AluY.bed.gz
/home/vikas/Arora_Revision_Giggle/H3K27Ac_SARS-CoV-2_infected_uninfected_24h_peaks.bed.gz	36476	0	0.0969275	0.000143969	5.8054e-05	1	-12.9349	repeat_sort/CER.bed.gz
/home/vikas/Arora_Revision_Giggle/H3K27Ac_SARS-CoV-2_infected_uninfected_24h_peaks.bed.gz	36476	0	0.523671	0.269916	0.15082	1	-0.530816	repeat_sort/CR1-13_AMi.bed.gz
/home/vikas/Arora_Revision_Giggle/H3K27Ac_SARS-CoV-2_infected_uninfected_24h_peaks.bed.gz	36476	0	0.179952	0.00784685	0.00406868	1	-5.20919	repeat_sort/Charlie10a.bed.gz
/home/vikas/Arora_Revision_Giggle/H3K27Ac_SARS-CoV-2_infected_uninfected_24h_peaks.bed.gz	36476	0	0.183349	0.00773591	0.00450515	1	-5.16752	repeat_sort/Charlie10b.bed.gz
/home/vikas/Arora_Revision_Giggle/H3K27Ac_SARS-CoV-2_infected_uninfected_24h_peaks.bed.gz	36476	55	0.351804	6.79125e-21	2.94841e-21	1	-30.3964	repeat_sort/ERV3-16A3_I-int.bed.gz
/home/vikas/Arora_Revision_Giggle/H3K27Ac_SARS-CoV-2_infected_uninfected_24h_peaks.bed.gz	36476	17	0.172524	1.79509e-25	9.20638e-26	1	-62.7342	repeat_sort/ERVL-B4-int.bed.gz
/home/vikas/Arora_Revision_Giggle/H3K27Ac_SARS-CoV-2_infected_uninfected_24h_peaks.bed.gz	36476	72	0.378457	8.11681e-23	4.32944e-23	1	-30.9666	repeat_sort/ERVL-E-int.bed.gz
/home/vikas/Arora_Revision_Giggle/H3K27Ac_SARS-CoV-2_infected_uninfected_24h_peaks.bed.gz	36476	0	0.183174	0.00753387	0.00456361	1	-5.19857	repeat_sort/ERVL47-int.bed.gz
/home/vikas/Arora_Revision_Giggle/H3K27Ac_SARS-CoV-2_infected_uninfected_24h_peaks.bed.gz	36476	0	0.85844	0.632648	0.315358	1	-0.0437862	repeat_sort/Eulor2A.bed.gz
/home/vikas/Arora_Revision_Giggle/H3K27Ac_SARS-CoV-2_infected_uninfected_24h_peaks.bed.gz	36476	0	0.957455	0.628851	0.355368	1	-0.0126359	repeat_sort/Eulor2B.bed.gz
/home/vikas/Arora_Revision_Giggle/H3K27Ac_SARS-CoV-2_infected_uninfected_24h_peaks.bed.gz	36476	0	0.918536	0.629696	0.340147	1	-0.0246251	repeat_sort/Eulor6B.bed.gz
/home/vikas/Arora_Revision_Giggle/H3K27Ac_SARS-CoV-2_infected_uninfected_24h_peaks.bed.gz	36476	0	0.182872	0.00772099	0.00445077	1	-5.17751	repeat_sort/FordPrefect_a.bed.gz
/home/vikas/Arora_Revision_Giggle/H3K27Ac_SARS-CoV-2_infected_uninfected_24h_peaks.bed.gz	36476	0	0.262362	0.0458435	0.0264634	1	-2.58423	repeat_sort/GSAT.bed.gz
/home/vikas/Arora_Revision_Giggle/H3K27Ac_SARS-CoV-2_infected_uninfected_24h_peaks.bed.gz	36476	0	0.25477	0.0353966	0.0210372	1	-2.86251	repeat_sort/HERVFH21-int.bed.gz
/home/vikas/Arora_Revision_Giggle/H3K27Ac_SARS-CoV-2_infected_uninfected_24h_peaks.bed.gz	36476	0	0.557619	0.419458	0.172585	1	-0.317941	repeat_sort/HERVK11D-int.bed.gz
/home/vikas/Arora_Revision_Giggle/H3K27Ac_SARS-CoV-2_infected_uninfected_24h_peaks.bed.gz	36476	0	0.468732	0.274764	0.122513	1	-0.613309	repeat_sort/HERVK13-int.bed.gz
/home/vikas/Arora_Revision_Giggle/H3K27Ac_SARS-CoV-2_infected_uninfected_24h_peaks.bed.gz	36476	0	0.346531	0.119154	0.0587345	1	-1.41258	repeat_sort/HERVK14C-int.bed.gz
/home/vikas/Arora_Revision_Giggle/H3K27Ac_SARS-CoV-2_infected_uninfected_24h_peaks.bed.gz	36476	14	0.168629	3.62709e-22	2.06755e-22	1	-55.0606	repeat_sort/HERVL-int.bed.gz
/home/vikas/Arora_Revision_Giggle/H3K27Ac_SARS-CoV-2_infected_uninfected_24h_peaks.bed.gz	36476	0	0.212778	0.0247575	0.0101097	1	-3.58617	repeat_sort/HSAT4.bed.gz
/home/vikas/Arora_Revision_Giggle/H3K27Ac_SARS-CoV-2_infected_uninfected_24h_peaks.bed.gz	36476	0	0.196938	0.0114192	0.00653474	1	-4.55327	repeat_sort/HSAT5.bed.gz
/home/vikas/Arora_Revision_Giggle/H3K27Ac_SARS-CoV-2_infected_uninfected_24h_peaks.bed.gz	36476	0	0.0547962	2.4956e-08	1.49312e-08	1	-31.8542	repeat_sort/HSMAR1.bed.gz
/home/vikas/Arora_Revision_Giggle/H3K27Ac_SARS-CoV-2_infected_uninfected_24h_peaks.bed.gz	36476	8	0.122953	2.47097e-21	1.34903e-21	1	-62.3122	repeat_sort/L1HS.bed.gz
/home/vikas/Arora_Revision_Giggle/H3K27Ac_SARS-CoV-2_infected_uninfected_24h_peaks.bed.gz	36476	43	0.155851	8.30411e-69	4.26872e-69	1	-182.576	repeat_sort/L1M1.bed.gz
/home/vikas/Arora_Revision_Giggle/H3K27Ac_SARS-CoV-2_infected_uninfected_24h_peaks.bed.gz	36476	42	0.182956	6.1137e-53	3.06441e-53	1	-127.946	repeat_sort/L1M2.bed.gz
/home/vikas/Arora_Revision_Giggle/H3K27Ac_SARS-CoV-2_infected_uninfected_24h_peaks.bed.gz	36476	131	0.271402	1.66495e-79	8.79322e-80	1	-148.222	repeat_sort/L1M4.bed.gz
/home/vikas/Arora_Revision_Giggle/H3K27Ac_SARS-CoV-2_infected_uninfected_24h_peaks.bed.gz	36476	14	0.174699	3.29074e-21	1.82887e-21	1	-51.5562	repeat_sort/L1M4c.bed.gz
/home/vikas/Arora_Revision_Giggle/H3K27Ac_SARS-CoV-2_infected_uninfected_24h_peaks.bed.gz	36476	460	0.395515	7.80007e-118	3.7566e-118	1	-156.713	repeat_sort/L1M5.bed.gz
/home/vikas/Arora_Revision_Giggle/H3K27Ac_SARS-CoV-2_infected_uninfected_24h_peaks.bed.gz	36476	13	0.110643	4.7428e-37	2.1683e-37	1	-115.365	repeat_sort/L1MA1.bed.gz
/home/vikas/Arora_Revision_Giggle/H3K27Ac_SARS-CoV-2_infected_uninfected_24h_peaks.bed.gz	36476	31	0.293345	4.95589e-18	2.07002e-18	1	-30.6181	repeat_sort/L1MA10.bed.gz
/home/vikas/Arora_Revision_Giggle/H3K27Ac_SARS-CoV-2_infected_uninfected_24h_peaks.bed.gz	36476	39	0.181789	9.12513e-50	4.80591e-50	1	-120.621	repeat_sort/L1MA2.bed.gz
/home/vikas/Arora_Revision_Giggle/H3K27Ac_SARS-CoV-2_infected_uninfected_24h_peaks.bed.gz	36476	34	0.131098	1.0523e-70	5.0127e-71	1	-205.125	repeat_sort/L1MA3.bed.gz
/home/vikas/Arora_Revision_Giggle/H3K27Ac_SARS-CoV-2_infected_uninfected_24h_peaks.bed.gz	36476	64	0.243808	8.25236e-49	3.40641e-49	1	-97.9067	repeat_sort/L1MA4.bed.gz
/home/vikas/Arora_Revision_Giggle/H3K27Ac_SARS-CoV-2_infected_uninfected_24h_peaks.bed.gz	36476	33	0.199317	6.4997e-37	3.00374e-37	1	-84.2024	repeat_sort/L1MA4A.bed.gz
/home/vikas/Arora_Revision_Giggle/H3K27Ac_SARS-CoV-2_infected_uninfected_24h_peaks.bed.gz	36476	20	0.185705	2.98386e-26	1.29359e-26	1	-61.9987	repeat_sort/L1MA5.bed.gz
/home/vikas/Arora_Revision_Giggle/H3K27Ac_SARS-CoV-2_infected_uninfected_24h_peaks.bed.gz	36476	25	0.192315	1.73335e-30	9.93823e-31	1	-70.7855	repeat_sort/L1MA6.bed.gz
/home/vikas/Arora_Revision_Giggle/H3K27Ac_SARS-CoV-2_infected_uninfected_24h_peaks.bed.gz	36476	58	0.292254	5.17899e-32	2.6267e-32	1	-55.523	repeat_sort/L1MA7.bed.gz
/home/vikas/Arora_Revision_Giggle/H3K27Ac_SARS-CoV-2_infected_uninfected_24h_peaks.bed.gz	36476	57	0.219236	9.44621e-53	5.58364e-53	1	-113.905	repeat_sort/L1MA8.bed.gz
/home/vikas/Arora_Revision_Giggle/H3K27Ac_SARS-CoV-2_infected_uninfected_24h_peaks.bed.gz	36476	82	0.213947	1.53638e-77	9.10575e-78	1	-170.885	repeat_sort/L1MA9.bed.gz
/home/vikas/Arora_Revision_Giggle/H3K27Ac_SARS-CoV-2_infected_uninfected_24h_peaks.bed.gz	36476	18	0.128964	2.22668e-40	9.21513e-41	1	-117.171	repeat_sort/L1MB1.bed.gz
/home/vikas/Arora_Revision_Giggle/H3K27Ac_SARS-CoV-2_infected_uninfected_24h_peaks.bed.gz	36476	67	0.330204	9.88823e-29	5.61499e-29	1	-44.7678	repeat_sort/L1MB2.bed.gz
/home/vikas/Arora_Revision_Giggle/H3K27Ac_SARS-CoV-2_infected_uninfected_24h_peaks.bed.gz	36476	192	0.486852	3.00049e-29	1.44421e-29	1	-29.6194	repeat_sort/L1MB3.bed.gz
/home/vikas/Arora_Revision_Giggle/H3K27Ac_SARS-CoV-2_infected_uninfected_24h_peaks.bed.gz	36476	85	0.421592	1.54822e-20	8.27374e-21	1	-24.6851	repeat_sort/L1MB4.bed.gz
/home/vikas/Arora_Revision_Giggle/H3K27Ac_SARS-CoV-2_infected_uninfected_24h_peaks.bed.gz	36476	87	0.396147	2.11764e-24	1.17073e-24	1	-31.6261	repeat_sort/L1MB5.bed.gz
/home/vikas/Arora_Revision_Giggle/H3K27Ac_SARS-CoV-2_infected_uninfected_24h_peaks.bed.gz	36476	228	0.429398	7.2596e-49	4.03579e-49	1	-58.711	repeat_sort/L1MB7.bed.gz
/home/vikas/Arora_Revision_Giggle/H3K27Ac_SARS-CoV-2_infected_uninfected_24h_peaks.bed.gz	36476	166	0.444107	3.68845e-33	1.97996e-33	1	-37.9799	repeat_sort/L1MB8.bed.gz
/home/vikas/Arora_Revision_Giggle/H3K27Ac_SARS-CoV-2_infected_uninfected_24h_peaks.bed.gz	36476	100	0.31329	2.46562e-46	1.28088e-46	1	-76.3675	repeat_sort/L1MC1.bed.gz
/home/vikas/Arora_Revision_Giggle/H3K27Ac_SARS-CoV-2_infected_uninfected_24h_peaks.bed.gz	36476	112	0.35356	7.28221e-40	3.49016e-40	1	-58.7055	repeat_sort/L1MC3.bed.gz
/home/vikas/Arora_Revision_Giggle/H3K27Ac_SARS-CoV-2_infected_uninfected_24h_peaks.bed.gz	36476	289	0.535978	1.34101e-31	7.02366e-32	1	-27.7777	repeat_sort/L1MC4.bed.gz
/home/vikas/Arora_Revision_Giggle/H3K27Ac_SARS-CoV-2_infected_uninfected_24h_peaks.bed.gz	36476	208	0.57898	7.67906e-18	3.96974e-18	1	-13.4935	repeat_sort/L1MC5a.bed.gz
/home/vikas/Arora_Revision_Giggle/H3K27Ac_SARS-CoV-2_infected_uninfected_24h_peaks.bed.gz	36476	50	0.278374	1.38721e-30	6.80301e-31	1	-55.0848	repeat_sort/L1MCa.bed.gz
/home/vikas/Arora_Revision_Giggle/H3K27Ac_SARS-CoV-2_infected_uninfected_24h_peaks.bed.gz	36476	46	0.242764	2.29829e-36	1.33515e-36	1	-72.7873	repeat_sort/L1MD.bed.gz
/home/vikas/Arora_Revision_Giggle/H3K27Ac_SARS-CoV-2_infected_uninfected_24h_peaks.bed.gz	36476	42	0.256153	3.00403e-30	1.27413e-30	1	-58.009	repeat_sort/L1MD1.bed.gz
/home/vikas/Arora_Revision_Giggle/H3K27Ac_SARS-CoV-2_infected_uninfected_24h_peaks.bed.gz	36476	90	0.362682	8.13439e-31	4.60444e-31	1	-44.0279	repeat_sort/L1MD2.bed.gz
/home/vikas/Arora_Revision_Giggle/H3K27Ac_SARS-CoV-2_infected_uninfected_24h_peaks.bed.gz	36476	42	0.243202	3.44818e-33	1.62419e-33	1	-66.216	repeat_sort/L1MDa.bed.gz
/home/vikas/Arora_Revision_Giggle/H3K27Ac_SARS-CoV-2_infected_uninfected_24h_peaks.bed.gz	36476	246	0.336853	7.56928e-94	4.31781e-94	1	-146.182	repeat_sort/L1ME1.bed.gz
/home/vikas/Arora_Revision_Giggle/H3K27Ac_SARS-CoV-2_infected_uninfected_24h_peaks.bed.gz	36476	108	0.371773	1.68702e-34	9.13995e-35	1	-48.211	repeat_sort/L1ME2.bed.gz
/home/vikas/Arora_Revision_Giggle/H3K27Ac_SARS-CoV-2_infected_uninfected_24h_peaks.bed.gz	36476	91	0.454297	4.81962e-18	2.63248e-18	1	-19.7118	repeat_sort/L1ME3.bed.gz
/home/vikas/Arora_Revision_Giggle/H3K27Ac_SARS-CoV-2_infected_uninfected_24h_peaks.bed.gz	36476	152	0.442984	8.97201e-31	4.77122e-31	1	-35.2955	repeat_sort/L1ME3A.bed.gz
/home/vikas/Arora_Revision_Giggle/H3K27Ac_SARS-CoV-2_infected_uninfected_24h_peaks.bed.gz	36476	56	0.313182	3.70726e-27	2.09308e-27	1	-44.27	repeat_sort/L1ME3B.bed.gz
/home/vikas/Arora_Revision_Giggle/H3K27Ac_SARS-CoV-2_infected_uninfected_24h_peaks.bed.gz	36476	129	0.505413	3.40624e-18	1.60379e-18	1	-17.1964	repeat_sort/L1ME3Cz.bed.gz
/home/vikas/Arora_Revision_Giggle/H3K27Ac_SARS-CoV-2_infected_uninfected_24h_peaks.bed.gz	36476	175	0.524069	1.78247e-21	9.41967e-22	1	-19.3416	repeat_sort/L1ME3G.bed.gz
/home/vikas/Arora_Revision_Giggle/H3K27Ac_SARS-CoV-2_infected_uninfected_24h_peaks.bed.gz	36476	400	0.589817	3.35854e-30	1.70778e-30	1	-22.4491	repeat_sort/L1ME4a.bed.gz
/home/vikas/Arora_Revision_Giggle/H3K27Ac_SARS-CoV-2_infected_uninfected_24h_peaks.bed.gz	36476	137	0.316325	3.11673e-61	1.49336e-61	1	-100.472	repeat_sort/L1MEc.bed.gz
/home/vikas/Arora_Revision_Giggle/H3K27Ac_SARS-CoV-2_infected_uninfected_24h_peaks.bed.gz	36476	191	0.410008	1.66404e-46	7.13752e-47	1	-58.8843	repeat_sort/L1MEd.bed.gz
/home/vikas/Arora_Revision_Giggle/H3K27Ac_SARS-CoV-2_infected_uninfected_24h_peaks.bed.gz	36476	100	0.354861	1.40667e-35	6.68895e-36	1	-52.0921	repeat_sort/L1MEf.bed.gz
/home/vikas/Arora_Revision_Giggle/H3K27Ac_SARS-CoV-2_infected_uninfected_24h_peaks.bed.gz	36476	92	0.280466	2.35341e-53	1.20681e-53	1	-96.5256	repeat_sort/L1MEg.bed.gz
/home/vikas/Arora_Revision_Giggle/H3K27Ac_SARS-CoV-2_infected_uninfected_24h_peaks.bed.gz	36476	0	0.356381	0.121616	0.0619946	1	-1.362	repeat_sort/L1P.bed.gz
/home/vikas/Arora_Revision_Giggle/H3K27Ac_SARS-CoV-2_infected_uninfected_24h_peaks.bed.gz	36476	19	0.215183	5.73029e-20	2.67739e-20	1	-42.6469	repeat_sort/L1P1.bed.gz
/home/vikas/Arora_Revision_Giggle/H3K27Ac_SARS-CoV-2_infected_uninfected_24h_peaks.bed.gz	36476	19	0.209437	6.16399e-21	3.47992e-21	1	-45.5822	repeat_sort/L1P3.bed.gz
/home/vikas/Arora_Revision_Giggle/H3K27Ac_SARS-CoV-2_infected_uninfected_24h_peaks.bed.gz	36476	13	0.158937	8.14807e-23	4.42511e-23	1	-58.6124	repeat_sort/L1P4.bed.gz
/home/vikas/Arora_Revision_Giggle/H3K27Ac_SARS-CoV-2_infected_uninfected_24h_peaks.bed.gz	36476	0	0.510219	0.270559	0.143719	1	-0.551166	repeat_sort/L1P4c.bed.gz
/home/vikas/Arora_Revision_Giggle/H3K27Ac_SARS-CoV-2_infected_uninfected_24h_peaks.bed.gz	36476	0	0.172925	0.00811291	0.00331969	1	-5.2935	repeat_sort/L1P4e.bed.gz
/home/vikas/Arora_Revision_Giggle/H3K27Ac_SARS-CoV-2_infected_uninfected_24h_peaks.bed.gz	36476	34	0.166283	3.81803e-50	1.86068e-50	1	-127.908	repeat_sort/L1PA10.bed.gz
/home/vikas/Arora_Revision_Giggle/H3K27Ac_SARS-CoV-2_infected_uninfected_24h_peaks.bed.gz	36476	31	0.26247	6.09305e-22	2.52088e-22	1	-40.9405	repeat_sort/L1PA11.bed.gz
/home/vikas/Arora_Revision_Giggle/H3K27Ac_SARS-CoV-2_infected_uninfected_24h_peaks.bed.gz	36476	30	0.122398	3.41573e-69	1.55623e-69	1	-207.477	repeat_sort/L1PA13.bed.gz
/home/vikas/Arora_Revision_Giggle/H3K27Ac_SARS-CoV-2_infected_uninfected_24h_peaks.bed.gz	36476	8	0.100572	8.21849e-28	4.77969e-28	1	-89.7521	repeat_sort/L1PA14.bed.gz
/home/vikas/Arora_Revision_Giggle/H3K27Ac_SARS-CoV-2_infected_uninfected_24h_peaks.bed.gz	36476	34	0.142359	5.98662e-63	3.04641e-63	1	-174.995	repeat_sort/L1PA15.bed.gz
/home/vikas/Arora_Revision_Giggle/H3K27Ac_SARS-CoV-2_infected_uninfected_24h_peaks.bed.gz	36476	68	0.178077	6.15006e-87	3.3102e-87	1	-214.616	repeat_sort/L1PA16.bed.gz
/home/vikas/Arora_Revision_Giggle/H3K27Ac_SARS-CoV-2_infected_uninfected_24h_peaks.bed.gz	36476	24	0.205546	2.08457e-26	9.95195e-27	1	-58.616	repeat_sort/L1PA17.bed.gz
/home/vikas/Arora_Revision_Giggle/H3K27Ac_SARS-CoV-2_infected_uninfected_24h_peaks.bed.gz	36476	63	0.304992	2.17624e-31	1.06883e-31	1	-52.5293	repeat_sort/L1PA2.bed.gz
/home/vikas/Arora_Revision_Giggle/H3K27Ac_SARS-CoV-2_infected_uninfected_24h_peaks.bed.gz	36476	54	0.125223	4.28949e-116	2.1787e-116	1	-345.806	repeat_sort/L1PA3.bed.gz
/home/vikas/Arora_Revision_Giggle/H3K27Ac_SARS-CoV-2_infected_uninfected_24h_peaks.bed.gz	36476	45	0.101667	1.33707e-129	6.23322e-130	1	-425.036	repeat_sort/L1PA4.bed.gz
/home/vikas/Arora_Revision_Giggle/H3K27Ac_SARS-CoV-2_infected_uninfected_24h_peaks.bed.gz	36476	82	0.206769	1.914e-81	1.11295e-81	1	-183.546	repeat_sort/L1PA5.bed.gz
/home/vikas/Arora_Revision_Giggle/H3K27Ac_SARS-CoV-2_infected_uninfected_24h_peaks.bed.gz	36476	35	0.145813	5.0773e-62	2.38376e-62	1	-170.264	repeat_sort/L1PA6.bed.gz
/home/vikas/Arora_Revision_Giggle/H3K27Ac_SARS-CoV-2_infected_uninfected_24h_peaks.bed.gz	36476	81	0.170536	3.79646e-109	1.5681e-109	1	-276.674	repeat_sort/L1PA7.bed.gz
/home/vikas/Arora_Revision_Giggle/H3K27Ac_SARS-CoV-2_infected_uninfected_24h_peaks.bed.gz	36476	29	0.130494	1.79316e-61	1.0473e-61	1	-178.469	repeat_sort/L1PA8.bed.gz
/home/vikas/Arora_Revision_Giggle/H3K27Ac_SARS-CoV-2_infected_uninfected_24h_peaks.bed.gz	36476	12	0.156115	9.60221e-22	5.36297e-22	1	-56.313	repeat_sort/L1PA8A.bed.gz
/home/vikas/Arora_Revision_Giggle/H3K27Ac_SARS-CoV-2_infected_uninfected_24h_peaks.bed.gz	36476	58	0.149433	4.49481e-97	1.89771e-97	1	-264.225	repeat_sort/L1PB1.bed.gz
/home/vikas/Arora_Revision_Giggle/H3K27Ac_SARS-CoV-2_infected_uninfected_24h_peaks.bed.gz	36476	11	0.15349	8.48864e-21	4.91496e-21	1	-54.2681	repeat_sort/L1PB2.bed.gz
/home/vikas/Arora_Revision_Giggle/H3K27Ac_SARS-CoV-2_infected_uninfected_24h_peaks.bed.gz	36476	24	0.258817	4.35014e-18	2.29113e-18	1	-33.8548	repeat_sort/L1PB3.bed.gz
/home/vikas/Arora_Revision_Giggle/H3K27Ac_SARS-CoV-2_infected_uninfected_24h_peaks.bed.gz	36476	39	0.216601	9.76782e-38	4.9436e-38	1	-81.6774	repeat_sort/L1PB4.bed.gz
/home/vikas/Arora_Revision_Giggle/H3K27Ac_SARS-CoV-2_infected_uninfected_24h_peaks.bed.gz	36476	11	0.170648	9.1371e-18	4.03222e-18	1	-43.4654	repeat_sort/L1PBa.bed.gz
/home/vikas/Arora_Revision_Giggle/H3K27Ac_SARS-CoV-2_infected_uninfected_24h_peaks.bed.gz	36476	40	0.188692	4.40699e-48	2.00551e-48	1	-113.933	repeat_sort/L1PREC2.bed.gz
/home/vikas/Arora_Revision_Giggle/H3K27Ac_SARS-CoV-2_infected_uninfected_24h_peaks.bed.gz	36476	813	0.689243	1.7471e-28	9.17151e-29	1	-14.9035	repeat_sort/L2.bed.gz
/home/vikas/Arora_Revision_Giggle/H3K27Ac_SARS-CoV-2_infected_uninfected_24h_peaks.bed.gz	36476	2699	0.768264	6.13435e-42	3.2139e-42	1	-15.674	repeat_sort/L2a.bed.gz
/home/vikas/Arora_Revision_Giggle/H3K27Ac_SARS-CoV-2_infected_uninfected_24h_peaks.bed.gz	36476	2218	0.810654	1.15919e-22	5.66003e-23	1	-6.6431	repeat_sort/L2c.bed.gz
/home/vikas/Arora_Revision_Giggle/H3K27Ac_SARS-CoV-2_infected_uninfected_24h_peaks.bed.gz	36476	0	0.477138	0.276537	0.125597	1	-0.595941	repeat_sort/LTR06.bed.gz
/home/vikas/Arora_Revision_Giggle/H3K27Ac_SARS-CoV-2_infected_uninfected_24h_peaks.bed.gz	36476	0	0.690754	0.40794	0.238728	1	-0.207847	repeat_sort/LTR108d_Mam.bed.gz
/home/vikas/Arora_Revision_Giggle/H3K27Ac_SARS-CoV-2_infected_uninfected_24h_peaks.bed.gz	36476	0	0.270837	0.0559353	0.0258714	1	-2.35999	repeat_sort/LTR108e_Mam.bed.gz
/home/vikas/Arora_Revision_Giggle/H3K27Ac_SARS-CoV-2_infected_uninfected_24h_peaks.bed.gz	36476	0	0.267042	0.0567302	0.0245908	1	-2.37381	repeat_sort/LTR10B1.bed.gz
/home/vikas/Arora_Revision_Giggle/H3K27Ac_SARS-CoV-2_infected_uninfected_24h_peaks.bed.gz	36476	0	0.453494	0.283766	0.112824	1	-0.624087	repeat_sort/LTR10B2.bed.gz
/home/vikas/Arora_Revision_Giggle/H3K27Ac_SARS-CoV-2_infected_uninfected_24h_peaks.bed.gz	36476	0	0.134645	0.00156765	0.000693036	1	-8.11349	repeat_sort/LTR12B.bed.gz
/home/vikas/Arora_Revision_Giggle/H3K27Ac_SARS-CoV-2_infected_uninfected_24h_peaks.bed.gz	36476	0	0.119956	0.000528888	0.000262781	1	-10.0246	repeat_sort/LTR18B.bed.gz
/home/vikas/Arora_Revision_Giggle/H3K27Ac_SARS-CoV-2_infected_uninfected_24h_peaks.bed.gz	36476	0	0.622567	0.412696	0.203954	1	-0.262794	repeat_sort/LTR18C.bed.gz
/home/vikas/Arora_Revision_Giggle/H3K27Ac_SARS-CoV-2_infected_uninfected_24h_peaks.bed.gz	36476	0	0.733188	0.646259	0.259366	1	-0.0848897	repeat_sort/LTR1C3.bed.gz
/home/vikas/Arora_Revision_Giggle/H3K27Ac_SARS-CoV-2_infected_uninfected_24h_peaks.bed.gz	36476	0	0.121691	0.000501495	0.000300917	1	-10.0269	repeat_sort/LTR1D.bed.gz
/home/vikas/Arora_Revision_Giggle/H3K27Ac_SARS-CoV-2_infected_uninfected_24h_peaks.bed.gz	36476	0	0.294657	0.0845304	0.0350079	1	-1.89156	repeat_sort/LTR1F.bed.gz
/home/vikas/Arora_Revision_Giggle/H3K27Ac_SARS-CoV-2_infected_uninfected_24h_peaks.bed.gz	36476	0	0.294395	0.0846583	0.0348948	1	-1.89178	repeat_sort/LTR1F2.bed.gz
/home/vikas/Arora_Revision_Giggle/H3K27Ac_SARS-CoV-2_infected_uninfected_24h_peaks.bed.gz	36476	0	0.381891	0.190015	0.0750386	1	-1.0016	repeat_sort/LTR22E.bed.gz
/home/vikas/Arora_Revision_Giggle/H3K27Ac_SARS-CoV-2_infected_uninfected_24h_peaks.bed.gz	36476	0	0.215914	0.0166524	0.0102288	1	-3.93315	repeat_sort/LTR26D.bed.gz
/home/vikas/Arora_Revision_Giggle/H3K27Ac_SARS-CoV-2_infected_uninfected_24h_peaks.bed.gz	36476	0	0.397955	0.183975	0.0834387	1	-0.977372	repeat_sort/LTR27.bed.gz
/home/vikas/Arora_Revision_Giggle/H3K27Ac_SARS-CoV-2_infected_uninfected_24h_peaks.bed.gz	36476	0	0.222013	0.0254147	0.0116667	1	-3.46301	repeat_sort/LTR27C.bed.gz
/home/vikas/Arora_Revision_Giggle/H3K27Ac_SARS-CoV-2_infected_uninfected_24h_peaks.bed.gz	36476	0	0.169308	0.00521186	0.00290545	1	-5.84971	repeat_sort/LTR27D.bed.gz
/home/vikas/Arora_Revision_Giggle/H3K27Ac_SARS-CoV-2_infected_uninfected_24h_peaks.bed.gz	36476	0	0.114667	0.000351305	0.000181874	1	-10.7929	repeat_sort/LTR28C.bed.gz
/home/vikas/Arora_Revision_Giggle/H3K27Ac_SARS-CoV-2_infected_uninfected_24h_peaks.bed.gz	36476	0	0.408666	0.182135	0.0887794	1	-0.954837	repeat_sort/LTR35.bed.gz
/home/vikas/Arora_Revision_Giggle/H3K27Ac_SARS-CoV-2_infected_uninfected_24h_peaks.bed.gz	36476	0	0.194365	0.0113745	0.00616017	1	-4.59414	repeat_sort/LTR38B.bed.gz
/home/vikas/Arora_Revision_Giggle/H3K27Ac_SARS-CoV-2_infected_uninfected_24h_peaks.bed.gz	36476	0	0.41418	0.18059	0.0918883	1	-0.945242	repeat_sort/LTR4.bed.gz
/home/vikas/Arora_Revision_Giggle/H3K27Ac_SARS-CoV-2_infected_uninfected_24h_peaks.bed.gz	36476	0	0.38336	0.185429	0.0769081	1	-1.01228	repeat_sort/LTR46-int.bed.gz
/home/vikas/Arora_Revision_Giggle/H3K27Ac_SARS-CoV-2_infected_uninfected_24h_peaks.bed.gz	36476	0	0.171543	0.00522419	0.00311787	1	-5.80389	repeat_sort/LTR47A2.bed.gz
/home/vikas/Arora_Revision_Giggle/H3K27Ac_SARS-CoV-2_infected_uninfected_24h_peaks.bed.gz	36476	0	0.271276	0.0557057	0.026062	1	-2.36042	repeat_sort/LTR47B2.bed.gz
/home/vikas/Arora_Revision_Giggle/H3K27Ac_SARS-CoV-2_infected_uninfected_24h_peaks.bed.gz	36476	0	0.445598	0.286938	0.108565	1	-0.632319	repeat_sort/LTR47B4.bed.gz
/home/vikas/Arora_Revision_Giggle/H3K27Ac_SARS-CoV-2_infected_uninfected_24h_peaks.bed.gz	36476	0	0.254449	0.0361924	0.0206103	1	-2.84608	repeat_sort/LTR70.bed.gz
/home/vikas/Arora_Revision_Giggle/H3K27Ac_SARS-CoV-2_infected_uninfected_24h_peaks.bed.gz	36476	0	0.411483	0.180957	0.0905013	1	-0.951117	repeat_sort/LTR77.bed.gz
/home/vikas/Arora_Revision_Giggle/H3K27Ac_SARS-CoV-2_infected_uninfected_24h_peaks.bed.gz	36476	0	0.184378	0.00769744	0.00465442	1	-5.15576	repeat_sort/LTR86B2.bed.gz
/home/vikas/Arora_Revision_Giggle/H3K27Ac_SARS-CoV-2_infected_uninfected_24h_peaks.bed.gz	36476	0	0.184551	0.00767806	0.00468606	1	-5.15557	repeat_sort/MER101B.bed.gz
/home/vikas/Arora_Revision_Giggle/H3K27Ac_SARS-CoV-2_infected_uninfected_24h_peaks.bed.gz	36476	5	0.0812237	7.45675e-25	3.73422e-25	1	-87.3886	repeat_sort/MER4-int.bed.gz
/home/vikas/Arora_Revision_Giggle/H3K27Ac_SARS-CoV-2_infected_uninfected_24h_peaks.bed.gz	36476	0	0.0736444	2.52274e-06	1.4555e-06	1	-21.0673	repeat_sort/MER45R.bed.gz
/home/vikas/Arora_Revision_Giggle/H3K27Ac_SARS-CoV-2_infected_uninfected_24h_peaks.bed.gz	36476	0	0.0722408	2.44556e-06	1.17188e-06	1	-21.2739	repeat_sort/MER50-int.bed.gz
/home/vikas/Arora_Revision_Giggle/H3K27Ac_SARS-CoV-2_infected_uninfected_24h_peaks.bed.gz	36476	0	0.0706989	1.67094e-06	8.59954e-07	1	-22.0808	repeat_sort/MER51-int.bed.gz
/home/vikas/Arora_Revision_Giggle/H3K27Ac_SARS-CoV-2_infected_uninfected_24h_peaks.bed.gz	36476	0	0.17531	0.00808624	0.00354122	1	-5.25578	repeat_sort/MER61D.bed.gz
/home/vikas/Arora_Revision_Giggle/H3K27Ac_SARS-CoV-2_infected_uninfected_24h_peaks.bed.gz	36476	0	0.142227	0.00163466	0.000954308	1	-7.84068	repeat_sort/MER61E.bed.gz
/home/vikas/Arora_Revision_Giggle/H3K27Ac_SARS-CoV-2_infected_uninfected_24h_peaks.bed.gz	36476	0	0.270078	0.0557882	0.0256899	1	-2.36722	repeat_sort/MER61F.bed.gz
/home/vikas/Arora_Revision_Giggle/H3K27Ac_SARS-CoV-2_infected_uninfected_24h_peaks.bed.gz	36476	0	0.300203	0.0839077	0.0369623	1	-1.86827	repeat_sort/MER68C.bed.gz
/home/vikas/Arora_Revision_Giggle/H3K27Ac_SARS-CoV-2_infected_uninfected_24h_peaks.bed.gz	36476	0	0.316085	0.08113	0.0435329	1	-1.81252	repeat_sort/MER6C.bed.gz
/home/vikas/Arora_Revision_Giggle/H3K27Ac_SARS-CoV-2_infected_uninfected_24h_peaks.bed.gz	36476	0	0.206046	0.0172027	0.00820686	1	-4.02101	repeat_sort/MER74C.bed.gz
/home/vikas/Arora_Revision_Giggle/H3K27Ac_SARS-CoV-2_infected_uninfected_24h_peaks.bed.gz	36476	0	0.420194	0.180693	0.0946714	1	-0.929473	repeat_sort/MER75B.bed.gz
/home/vikas/Arora_Revision_Giggle/H3K27Ac_SARS-CoV-2_infected_uninfected_24h_peaks.bed.gz	36476	0	0.370949	0.118912	0.0697303	1	-1.32308	repeat_sort/MER83A-int.bed.gz
/home/vikas/Arora_Revision_Giggle/H3K27Ac_SARS-CoV-2_infected_uninfected_24h_peaks.bed.gz	36476	0	0.326937	0.0803151	0.0484065	1	-1.76647	repeat_sort/MER83B.bed.gz
/home/vikas/Arora_Revision_Giggle/H3K27Ac_SARS-CoV-2_infected_uninfected_24h_peaks.bed.gz	36476	0	0.31907	0.0805324	0.0449583	1	-1.80302	repeat_sort/MER83C.bed.gz
/home/vikas/Arora_Revision_Giggle/H3K27Ac_SARS-CoV-2_infected_uninfected_24h_peaks.bed.gz	36476	0	0.277497	0.0541492	0.028458	1	-2.34217	repeat_sort/MER84-int.bed.gz
/home/vikas/Arora_Revision_Giggle/H3K27Ac_SARS-CoV-2_infected_uninfected_24h_peaks.bed.gz	36476	0	0.223447	0.025476	0.0119339	1	-3.44594	repeat_sort/MER87B.bed.gz
/home/vikas/Arora_Revision_Giggle/H3K27Ac_SARS-CoV-2_infected_uninfected_24h_peaks.bed.gz	36476	0	0.31774	0.0806917	0.0443568	1	-1.8082	repeat_sort/MER92A.bed.gz
/home/vikas/Arora_Revision_Giggle/H3K27Ac_SARS-CoV-2_infected_uninfected_24h_peaks.bed.gz	36476	0	0.263647	0.0577116	0.0234465	1	-2.38249	repeat_sort/MER97b.bed.gz
/home/vikas/Arora_Revision_Giggle/H3K27Ac_SARS-CoV-2_infected_uninfected_24h_peaks.bed.gz	36476	0	0.119221	0.000542162	0.000248876	1	-10.0206	repeat_sort/MLT-int.bed.gz
/home/vikas/Arora_Revision_Giggle/H3K27Ac_SARS-CoV-2_infected_uninfected_24h_peaks.bed.gz	36476	0	0.194889	0.0114066	0.00622686	1	-4.5837	repeat_sort/MLT1-int.bed.gz
/home/vikas/Arora_Revision_Giggle/H3K27Ac_SARS-CoV-2_infected_uninfected_24h_peaks.bed.gz	36476	172	0.399468	4.9732e-45	2.44769e-45	1	-58.6509	repeat_sort/MLT1A0.bed.gz
/home/vikas/Arora_Revision_Giggle/H3K27Ac_SARS-CoV-2_infected_uninfected_24h_peaks.bed.gz	36476	0	0.0825636	1.08965e-05	6.44059e-06	1	-17.8576	repeat_sort/MLT1A1-int.bed.gz
/home/vikas/Arora_Revision_Giggle/H3K27Ac_SARS-CoV-2_infected_uninfected_24h_peaks.bed.gz	36476	45	0.32603	1.58526e-20	7.67034e-21	1	-32.0149	repeat_sort/MLT1A1.bed.gz
/home/vikas/Arora_Revision_Giggle/H3K27Ac_SARS-CoV-2_infected_uninfected_24h_peaks.bed.gz	36476	192	0.514535	1.0066e-24	4.81963e-25	1	-23.0051	repeat_sort/MLT1B.bed.gz
/home/vikas/Arora_Revision_Giggle/H3K27Ac_SARS-CoV-2_infected_uninfected_24h_peaks.bed.gz	36476	216	0.515829	2.40724e-27	1.19518e-27	1	-25.4216	repeat_sort/MLT1C.bed.gz
/home/vikas/Arora_Revision_Giggle/H3K27Ac_SARS-CoV-2_infected_uninfected_24h_peaks.bed.gz	36476	206	0.453552	2.46324e-38	1.30138e-38	1	-42.8986	repeat_sort/MLT1D.bed.gz
/home/vikas/Arora_Revision_Giggle/H3K27Ac_SARS-CoV-2_infected_uninfected_24h_peaks.bed.gz	36476	0	0.32123	0.0800606	0.046052	1	-1.79655	repeat_sort/MLT1E2-int.bed.gz
/home/vikas/Arora_Revision_Giggle/H3K27Ac_SARS-CoV-2_infected_uninfected_24h_peaks.bed.gz	36476	0	0.244228	0.0375371	0.0174605	1	-2.89912	repeat_sort/MLT1F1-int.bed.gz
/home/vikas/Arora_Revision_Giggle/H3K27Ac_SARS-CoV-2_infected_uninfected_24h_peaks.bed.gz	36476	57	0.281586	8.97876e-34	3.69469e-34	1	-60.4212	repeat_sort/MLT1H.bed.gz
/home/vikas/Arora_Revision_Giggle/H3K27Ac_SARS-CoV-2_infected_uninfected_24h_peaks.bed.gz	36476	96	0.449778	2.01379e-19	1.01005e-19	1	-21.5512	repeat_sort/MLT1I.bed.gz
/home/vikas/Arora_Revision_Giggle/H3K27Ac_SARS-CoV-2_infected_uninfected_24h_peaks.bed.gz	36476	0	0.737336	0.645818	0.261158	1	-0.0834765	repeat_sort/MLT1N2-int.bed.gz
/home/vikas/Arora_Revision_Giggle/H3K27Ac_SARS-CoV-2_infected_uninfected_24h_peaks.bed.gz	36476	13	0.178186	2.86065e-19	1.16442e-19	1	-46.1464	repeat_sort/MLT2A1.bed.gz
/home/vikas/Arora_Revision_Giggle/H3K27Ac_SARS-CoV-2_infected_uninfected_24h_peaks.bed.gz	36476	5	0.063537	5.84533e-33	2.33495e-33	1	-128.168	repeat_sort/MSTA-int.bed.gz
/home/vikas/Arora_Revision_Giggle/H3K27Ac_SARS-CoV-2_infected_uninfected_24h_peaks.bed.gz	36476	90	0.213659	6.58223e-85	2.82838e-85	1	-187.44	repeat_sort/MSTA.bed.gz
/home/vikas/Arora_Revision_Giggle/H3K27Ac_SARS-CoV-2_infected_uninfected_24h_peaks.bed.gz	36476	43	0.239566	6.76794e-35	3.34102e-35	1	-70.4407	repeat_sort/MSTB.bed.gz
/home/vikas/Arora_Revision_Giggle/H3K27Ac_SARS-CoV-2_infected_uninfected_24h_peaks.bed.gz	36476	0	0.163599	0.00538542	0.0023943	1	-5.92551	repeat_sort/MSTB1-int.bed.gz
/home/vikas/Arora_Revision_Giggle/H3K27Ac_SARS-CoV-2_infected_uninfected_24h_peaks.bed.gz	36476	0	0.39341	0.184017	0.0814927	1	-0.989422	repeat_sort/MSTB2-int.bed.gz
/home/vikas/Arora_Revision_Giggle/H3K27Ac_SARS-CoV-2_infected_uninfected_24h_peaks.bed.gz	36476	0	0.807506	0.636488	0.293546	1	-0.060522	repeat_sort/Merlin1_HS.bed.gz
/home/vikas/Arora_Revision_Giggle/H3K27Ac_SARS-CoV-2_infected_uninfected_24h_peaks.bed.gz	36476	0	0.208488	0.0166495	0.00877515	1	-4.02312	repeat_sort/Ricksha.bed.gz
/home/vikas/Arora_Revision_Giggle/H3K27Ac_SARS-CoV-2_infected_uninfected_24h_peaks.bed.gz	36476	0	0.73777	0.645368	0.261644	1	-0.0834481	repeat_sort/Ricksha_a.bed.gz
/home/vikas/Arora_Revision_Giggle/H3K27Ac_SARS-CoV-2_infected_uninfected_24h_peaks.bed.gz	36476	0	0.34685	0.122005	0.0579291	1	-1.39567	repeat_sort/Ricksha_b.bed.gz
/home/vikas/Arora_Revision_Giggle/H3K27Ac_SARS-CoV-2_infected_uninfected_24h_peaks.bed.gz	36476	0	0.19736	0.0112216	0.00667966	1	-4.56502	repeat_sort/THE1-int.bed.gz
/home/vikas/Arora_Revision_Giggle/H3K27Ac_SARS-CoV-2_infected_uninfected_24h_peaks.bed.gz	36476	12	0.0959559	1.96318e-41	8.91393e-42	1	-137.65	repeat_sort/THE1B-int.bed.gz
/home/vikas/Arora_Revision_Giggle/H3K27Ac_SARS-CoV-2_infected_uninfected_24h_peaks.bed.gz	36476	266	0.556736	1.153e-25	5.90847e-26	1	-21.0712	repeat_sort/THE1B.bed.gz
/home/vikas/Arora_Revision_Giggle/H3K27Ac_SARS-CoV-2_infected_uninfected_24h_peaks.bed.gz	36476	5	0.107147	1.26613e-17	5.00434e-18	1	-54.4495	repeat_sort/THE1C-int.bed.gz
/home/vikas/Arora_Revision_Giggle/H3K27Ac_SARS-CoV-2_infected_uninfected_24h_peaks.bed.gz	36476	57	0.275056	2.28698e-35	1.16644e-35	1	-64.5081	repeat_sort/THE1C.bed.gz
/home/vikas/Arora_Revision_Giggle/H3K27Ac_SARS-CoV-2_infected_uninfected_24h_peaks.bed.gz	36476	8	0.122114	1.22412e-21	5.53078e-22	1	-63.4414	repeat_sort/THE1D-int.bed.gz
/home/vikas/Arora_Revision_Giggle/H3K27Ac_SARS-CoV-2_infected_uninfected_24h_peaks.bed.gz	36476	91	0.339902	7.53913e-36	3.76877e-36	1	-54.6793	repeat_sort/THE1D.bed.gz
/home/vikas/Arora_Revision_Giggle/H3K27Ac_SARS-CoV-2_infected_uninfected_24h_peaks.bed.gz	36476	69	0.212101	1.8071e-66	7.58774e-67	1	-147.079	repeat_sort/Tigger1.bed.gz
/home/vikas/Arora_Revision_Giggle/H3K27Ac_SARS-CoV-2_infected_uninfected_24h_peaks.bed.gz	36476	0	0.164197	0.0055754	0.00239983	1	-5.87434	repeat_sort/Tigger1a_Art.bed.gz
/home/vikas/Arora_Revision_Giggle/H3K27Ac_SARS-CoV-2_infected_uninfected_24h_peaks.bed.gz	36476	0	0.15457	0.00374907	0.00165473	1	-6.53505	repeat_sort/Tigger6b.bed.gz
/home/vikas/Arora_Revision_Giggle/H3K27Ac_SARS-CoV-2_infected_uninfected_24h_peaks.bed.gz	36476	0	0.942099	0.629179	0.34936	1	-0.0173153	repeat_sort/UCON12.bed.gz
/home/vikas/Arora_Revision_Giggle/H3K27Ac_SARS-CoV-2_infected_uninfected_24h_peaks.bed.gz	36476	0	0.389221	0.188316	0.0784507	1	-0.987124	repeat_sort/UCON2.bed.gz
/home/vikas/Arora_Revision_Giggle/H3K27Ac_SARS-CoV-2_infected_uninfected_24h_peaks.bed.gz	36476	0	1.45316	1	0.505702	1	0	repeat_sort/UCON22.bed.gz
/home/vikas/Arora_Revision_Giggle/H3K27Ac_SARS-CoV-2_infected_uninfected_24h_peaks.bed.gz	36476	0	0.788078	0.639115	0.284413	1	-0.0668008	repeat_sort/UCON38.bed.gz
/home/vikas/Arora_Revision_Giggle/H3K27Ac_SARS-CoV-2_infected_uninfected_24h_peaks.bed.gz	36476	0	0.539151	0.269487	0.159186	1	-0.507527	repeat_sort/UCON39.bed.gz
/home/vikas/Arora_Revision_Giggle/H3K27Ac_SARS-CoV-2_infected_uninfected_24h_peaks.bed.gz	36476	0	0.569588	0.42402	0.175572	1	-0.302565	repeat_sort/UCON47.bed.gz
/home/vikas/Arora_Revision_Giggle/H3K27Ac_SARS-CoV-2_infected_uninfected_24h_peaks.bed.gz	36476	0	0.552285	0.429073	0.166314	1	-0.314743	repeat_sort/UCON49.bed.gz
/home/vikas/Arora_Revision_Giggle/H3K27Ac_SARS-CoV-2_infected_uninfected_24h_peaks.bed.gz	36476	0	0.865052	0.632256	0.318126	1	-0.0416417	repeat_sort/UCON53.bed.gz
/home/vikas/Arora_Revision_Giggle/H3K27Ac_SARS-CoV-2_infected_uninfected_24h_peaks.bed.gz	36476	0	0.562407	0.425978	0.17175	1	-0.307724	repeat_sort/UCON54.bed.gz
/home/vikas/Arora_Revision_Giggle/H3K27Ac_SARS-CoV-2_infected_uninfected_24h_peaks.bed.gz	36476	0	0.80656	0.636928	0.292848	1	-0.0607606	repeat_sort/UCON66.bed.gz
/home/vikas/Arora_Revision_Giggle/H3K27Ac_SARS-CoV-2_infected_uninfected_24h_peaks.bed.gz	36476	0	0.496563	0.272727	0.136109	1	-0.569886	repeat_sort/UCON84.bed.gz
/home/vikas/Arora_Revision_Giggle/H3K27Ac_SARS-CoV-2_infected_uninfected_24h_peaks.bed.gz	36476	0	0.853021	0.63299	0.313076	1	-0.0455491	repeat_sort/UCON86.bed.gz
/home/vikas/Arora_Revision_Giggle/H3K27Ac_SARS-CoV-2_infected_uninfected_24h_peaks.bed.gz	36476	0	0.599469	0.416562	0.191759	1	-0.280769	repeat_sort/X1_LINE.bed.gz
/home/vikas/Arora_Revision_Giggle/H3K27Ac_SARS-CoV-2_infected_uninfected_24h_peaks.bed.gz	36476	0	0.280768	0.0545931	0.0293824	1	-2.31426	repeat_sort/X2_LINE.bed.gz
/home/vikas/Arora_Revision_Giggle/H3K27Ac_SARS-CoV-2_infected_uninfected_24h_peaks.bed.gz	36476	0	0.976415	0.628862	0.362395	1	-0.00693652	repeat_sort/X7D_LINE.bed.gz
/home/vikas/Arora_Revision_Giggle/H3K27Ac_SARS-CoV-2_infected_uninfected_24h_peaks.bed.gz	36476	0	1.42819	1	0.499763	1	0	repeat_sort/Eulor3.bed.gz
/home/vikas/Arora_Revision_Giggle/H3K27Ac_SARS-CoV-2_infected_uninfected_24h_peaks.bed.gz	36476	0	4.88009	1	0.820195	1	0	repeat_sort/HERV-Fc2-int.bed.gz
/home/vikas/Arora_Revision_Giggle/H3K27Ac_SARS-CoV-2_infected_uninfected_24h_peaks.bed.gz	36476	0	2.21958	1	0.639964	1	0	repeat_sort/MamRep1161.bed.gz
/home/vikas/Arora_Revision_Giggle/H3K27Ac_SARS-CoV-2_infected_uninfected_24h_peaks.bed.gz	36476	0	1.1312	1	0.416539	1	0	repeat_sort/UCON15.bed.gz
/home/vikas/Arora_Revision_Giggle/H3K27Ac_SARS-CoV-2_infected_uninfected_24h_peaks.bed.gz	36476	0	2.76441	1	0.699119	1	0	repeat_sort/HERV-Fc1_LTR1.bed.gz
/home/vikas/Arora_Revision_Giggle/H3K27Ac_SARS-CoV-2_infected_uninfected_24h_peaks.bed.gz	36476	0	2.90423	1	0.710894	1	0	repeat_sort/UCON100.bed.gz
/home/vikas/Arora_Revision_Giggle/H3K27Ac_SARS-CoV-2_infected_uninfected_24h_peaks.bed.gz	36476	0	2.24984	1	0.64991	1	0	repeat_sort/HERV-Fc1-int.bed.gz
/home/vikas/Arora_Revision_Giggle/H3K27Ac_SARS-CoV-2_infected_uninfected_24h_peaks.bed.gz	36476	0	1.40591	1	0.494267	1	0	repeat_sort/UCON16.bed.gz
/home/vikas/Arora_Revision_Giggle/H3K27Ac_SARS-CoV-2_infected_uninfected_24h_peaks.bed.gz	36476	0	2.52314	1	0.675281	1	0	repeat_sort/UCON24.bed.gz
/home/vikas/Arora_Revision_Giggle/H3K27Ac_SARS-CoV-2_infected_uninfected_24h_peaks.bed.gz	36476	0	3.21561	1	0.734795	1	0	repeat_sort/UCON58.bed.gz
/home/vikas/Arora_Revision_Giggle/H3K27Ac_SARS-CoV-2_infected_uninfected_24h_peaks.bed.gz	36476	0	2.69983	1	0.692814	1	0	repeat_sort/Eulor6C.bed.gz
/home/vikas/Arora_Revision_Giggle/H3K27Ac_SARS-CoV-2_infected_uninfected_24h_peaks.bed.gz	36476	0	1.60937	1	0.540247	1	0	repeat_sort/UCON82.bed.gz
/home/vikas/Arora_Revision_Giggle/H3K27Ac_SARS-CoV-2_infected_uninfected_24h_peaks.bed.gz	36476	0	2.72972	1	0.695979	1	0	repeat_sort/MLT1E-int.bed.gz
/home/vikas/Arora_Revision_Giggle/H3K27Ac_SARS-CoV-2_infected_uninfected_24h_peaks.bed.gz	36476	0	8.77009	1	0.893383	1	0	repeat_sort/HERV-Fc1_LTR3.bed.gz
/home/vikas/Arora_Revision_Giggle/H3K27Ac_SARS-CoV-2_infected_uninfected_24h_peaks.bed.gz	36476	0	1.13651	1	0.418545	1	0	repeat_sort/LTR47B.bed.gz
/home/vikas/Arora_Revision_Giggle/H3K27Ac_SARS-CoV-2_infected_uninfected_24h_peaks.bed.gz	36476	0	9.0631	1	0.896433	1	0	repeat_sort/UCON87.bed.gz
/home/vikas/Arora_Revision_Giggle/H3K27Ac_SARS-CoV-2_infected_uninfected_24h_peaks.bed.gz	36476	0	1.99522	1	0.608711	1	0	repeat_sort/LTR5.bed.gz
/home/vikas/Arora_Revision_Giggle/H3K27Ac_SARS-CoV-2_infected_uninfected_24h_peaks.bed.gz	36476	0	1.07688	1	0.39887	1	0	repeat_sort/LTR108c_Mam.bed.gz
/home/vikas/Arora_Revision_Giggle/H3K27Ac_SARS-CoV-2_infected_uninfected_24h_peaks.bed.gz	36476	0	2.62148	1	0.685755	1	0	repeat_sort/LTR22C.bed.gz
/home/vikas/Arora_Revision_Giggle/H3K27Ac_SARS-CoV-2_infected_uninfected_24h_peaks.bed.gz	36476	0	4.07296	1	0.784243	1	0	repeat_sort/MLT1O-int.bed.gz
/home/vikas/Arora_Revision_Giggle/H3K27Ac_SARS-CoV-2_infected_uninfected_24h_peaks.bed.gz	36476	0	2.68283	1	0.691219	1	0	repeat_sort/hAT-16_Crp.bed.gz
/home/vikas/Arora_Revision_Giggle/H3K27Ac_SARS-CoV-2_infected_uninfected_24h_peaks.bed.gz	36476	0	2.06404	1	0.618776	1	0	repeat_sort/Eulor6A.bed.gz
/home/vikas/Arora_Revision_Giggle/H3K27Ac_SARS-CoV-2_infected_uninfected_24h_peaks.bed.gz	36476	0	1.3533	1	0.480866	1	0	repeat_sort/Eulor5B.bed.gz
/home/vikas/Arora_Revision_Giggle/H3K27Ac_SARS-CoV-2_infected_uninfected_24h_peaks.bed.gz	36476	0	1.61053	1	0.540575	1	0	repeat_sort/UCON65.bed.gz
/home/vikas/Arora_Revision_Giggle/H3K27Ac_SARS-CoV-2_infected_uninfected_24h_peaks.bed.gz	36476	0	1.17503	1	0.430547	1	0	repeat_sort/UCON20.bed.gz
/home/vikas/Arora_Revision_Giggle/H3K27Ac_SARS-CoV-2_infected_uninfected_24h_peaks.bed.gz	36476	0	2.94984	1	0.714621	1	0	repeat_sort/UCON57.bed.gz
/home/vikas/Arora_Revision_Giggle/H3K27Ac_SARS-CoV-2_infected_uninfected_24h_peaks.bed.gz	36476	0	2.76561	1	0.698833	1	0	repeat_sort/UCON67.bed.gz
/home/vikas/Arora_Revision_Giggle/H3K27Ac_SARS-CoV-2_infected_uninfected_24h_peaks.bed.gz	36476	0	3.40525	1	0.747521	1	0	repeat_sort/UCON61.bed.gz
/home/vikas/Arora_Revision_Giggle/H3K27Ac_SARS-CoV-2_infected_uninfected_24h_peaks.bed.gz	36476	0	2.09491	1	0.623128	1	0	repeat_sort/CR1-11_Crp.bed.gz
/home/vikas/Arora_Revision_Giggle/H3K27Ac_SARS-CoV-2_infected_uninfected_24h_peaks.bed.gz	36476	0	2.14269	1	0.629779	1	0	repeat_sort/UCON69.bed.gz
/home/vikas/Arora_Revision_Giggle/H3K27Ac_SARS-CoV-2_infected_uninfected_24h_peaks.bed.gz	36476	0	1.59218	1	0.536699	1	0	repeat_sort/Eulor2C.bed.gz
/home/vikas/Arora_Revision_Giggle/H3K27Ac_SARS-CoV-2_infected_uninfected_24h_peaks.bed.gz	36476	0	1.73946	1	0.565748	1	0	repeat_sort/UCON23.bed.gz
/home/vikas/Arora_Revision_Giggle/H3K27Ac_SARS-CoV-2_infected_uninfected_24h_peaks.bed.gz	36476	0	1.6869	1	0.555703	1	0	repeat_sort/UCON83.bed.gz
/home/vikas/Arora_Revision_Giggle/H3K27Ac_SARS-CoV-2_infected_uninfected_24h_peaks.bed.gz	36476	0	1.05993	1	0.393194	1	0	repeat_sort/Tigger1a_Mars.bed.gz
/home/vikas/Arora_Revision_Giggle/H3K27Ac_SARS-CoV-2_infected_uninfected_24h_peaks.bed.gz	36476	0	1.40709	1	0.494396	1	0	repeat_sort/UCON81.bed.gz
/home/vikas/Arora_Revision_Giggle/H3K27Ac_SARS-CoV-2_infected_uninfected_24h_peaks.bed.gz	36476	0	4.97213	1	0.819305	1	0	repeat_sort/L2-3_AMi.bed.gz
/home/vikas/Arora_Revision_Giggle/H3K27Ac_SARS-CoV-2_infected_uninfected_24h_peaks.bed.gz	36476	0	1.11246	1	0.410427	1	0	repeat_sort/UCON76.bed.gz
/home/vikas/Arora_Revision_Giggle/H3K27Ac_SARS-CoV-2_infected_uninfected_24h_peaks.bed.gz	36476	0	1.29522	1	0.465245	1	0	repeat_sort/UCON59.bed.gz
/home/vikas/Arora_Revision_Giggle/H3K27Ac_SARS-CoV-2_infected_uninfected_24h_peaks.bed.gz	36476	0	1.19902	1	0.437645	1	0	repeat_sort/UCON79.bed.gz
/home/vikas/Arora_Revision_Giggle/H3K27Ac_SARS-CoV-2_infected_uninfected_24h_peaks.bed.gz	36476	0	5.60794	1	0.837996	1	0	repeat_sort/UCON68.bed.gz
/home/vikas/Arora_Revision_Giggle/H3K27Ac_SARS-CoV-2_infected_uninfected_24h_peaks.bed.gz	36476	0	14.9816	1	0.936117	1	0	repeat_sort/HERV-Fc1_LTR2.bed.gz
/home/vikas/Arora_Revision_Giggle/H3K27Ac_SARS-CoV-2_infected_uninfected_24h_peaks.bed.gz	36476	0	1.15776	1	0.42514	1	0	repeat_sort/UCON11.bed.gz
/home/vikas/Arora_Revision_Giggle/H3K27Ac_SARS-CoV-2_infected_uninfected_24h_peaks.bed.gz	36476	0	1.10911	1	0.409404	1	0	repeat_sort/UCON9.bed.gz
/home/vikas/Arora_Revision_Giggle/H3K27Ac_SARS-CoV-2_infected_uninfected_24h_peaks.bed.gz	36476	0	2.16412	1	0.632643	1	0	repeat_sort/Eulor9B.bed.gz
/home/vikas/Arora_Revision_Giggle/H3K27Ac_SARS-CoV-2_infected_uninfected_24h_peaks.bed.gz	36476	0	3.04009	1	0.721836	1	0	repeat_sort/UCON96.bed.gz
/home/vikas/Arora_Revision_Giggle/H3K27Ac_SARS-CoV-2_infected_uninfected_24h_peaks.bed.gz	36476	0	1.82917	1	0.581726	1	0	repeat_sort/UCON94.bed.gz
/home/vikas/Arora_Revision_Giggle/H3K27Ac_SARS-CoV-2_infected_uninfected_24h_peaks.bed.gz	36476	0	1.0922	1	0.404163	1	0	repeat_sort/MLT1E1-int.bed.gz

## Sheet: H3K27Ac_peaks.bed
chr1	28752	29756	H3K27Ac_SARS-CoV-2_infected_uninfected_24h_peak_139	102	.	1.87124	12.7453	10.2233
chr1	96139	96960	H3K27Ac_SARS-CoV-2_infected_uninfected_24h_peak_140	24	.	3.12198	4.56726	2.47937
chr1	136447	140698	H3K27Ac_SARS-CoV-2_infected_uninfected_24h_peak_141	31	.	3.36788	5.25051	3.11992
chr1	144185	144517	H3K27Ac_SARS-CoV-2_infected_uninfected_24h_peak_142	16	.	2.80208	3.65204	1.63212
chr1	178568	178768	H3K27Ac_SARS-CoV-2_infected_uninfected_24h_peak_143	14	.	2.64239	3.42242	1.42189
chr1	199240	199831	H3K27Ac_SARS-CoV-2_infected_uninfected_24h_peak_144	58	.	1.53462	8.17316	5.87408
chr1	449565	450023	H3K27Ac_SARS-CoV-2_infected_uninfected_24h_peak_145	12	.	2.53305	3.25808	1.2733
chr1	493491	499360	H3K27Ac_SARS-CoV-2_infected_uninfected_24h_peak_146	59	.	4.1695	8.2902	5.99975
chr1	633970	634155	H3K27Ac_SARS-CoV-2_infected_uninfected_24h_peak_147	38	.	3.62945	6.0808	3.8956
chr1	642492	642695	H3K27Ac_SARS-CoV-2_infected_uninfected_24h_peak_148	50	.	3.96173	7.26817	5.0105
chr1	684294	684987	H3K27Ac_SARS-CoV-2_infected_uninfected_24h_peak_149	10	.	2.55154	3.04424	1.07861
chr1	728885	735466	H3K27Ac_SARS-CoV-2_infected_uninfected_24h_peak_150	75	.	4.3846	9.94398	7.57494
chr1	736235	741116	H3K27Ac_SARS-CoV-2_infected_uninfected_24h_peak_151	126	.	5.11034	15.2948	12.6989
chr1	744454	744825	H3K27Ac_SARS-CoV-2_infected_uninfected_24h_peak_152	34	.	3.40706	5.61778	3.4641
chr1	778058	779707	H3K27Ac_SARS-CoV-2_infected_uninfected_24h_peak_153	76	.	1.80881	10.0342	7.65163
chr1	804384	805603	H3K27Ac_SARS-CoV-2_infected_uninfected_24h_peak_154	40	.	3.59855	6.2236	4.04992
chr1	826246	828474	H3K27Ac_SARS-CoV-2_infected_uninfected_24h_peak_155	76	.	1.90288	10.0054	7.64107
chr1	858247	858440	H3K27Ac_SARS-CoV-2_infected_uninfected_24h_peak_156	30	.	3.35356	5.13671	3.0085
chr1	866686	867511	H3K27Ac_SARS-CoV-2_infected_uninfected_24h_peak_157	21	.	3.00537	4.25003	2.18597
chr1	868405	870244	H3K27Ac_SARS-CoV-2_infected_uninfected_24h_peak_158	63	.	3.76073	8.63179	6.32843
chr1	904335	905191	H3K27Ac_SARS-CoV-2_infected_uninfected_24h_peak_159	64	.	2.16513	8.75591	6.44865
chr1	923719	924172	H3K27Ac_SARS-CoV-2_infected_uninfected_24h_peak_160	14	.	1.65836	3.48999	1.48761
chr1	925226	925499	H3K27Ac_SARS-CoV-2_infected_uninfected_24h_peak_161	16	.	1.65773	3.62117	1.60678
chr1	942063	943137	H3K27Ac_SARS-CoV-2_infected_uninfected_24h_peak_162	50	.	1.97753	7.2497	5.0068
chr1	958419	959979	H3K27Ac_SARS-CoV-2_infected_uninfected_24h_peak_163	45	.	1.96996	6.72398	4.51078
chr1	960805	961078	H3K27Ac_SARS-CoV-2_infected_uninfected_24h_peak_164	20	.	1.74069	4.12959	2.07767
chr1	966539	966902	H3K27Ac_SARS-CoV-2_infected_uninfected_24h_peak_165	28	.	1.58299	4.99387	2.88344
chr1	976867	977247	H3K27Ac_SARS-CoV-2_infected_uninfected_24h_peak_166	19	.	2.26125	3.98868	1.94389
chr1	983815	984809	H3K27Ac_SARS-CoV-2_infected_uninfected_24h_peak_167	15	.	2.42817	3.50844	1.50386
chr1	996425	996642	H3K27Ac_SARS-CoV-2_infected_uninfected_24h_peak_168	51	.	2.71522	7.4194	5.15684
chr1	997376	1003664	H3K27Ac_SARS-CoV-2_infected_uninfected_24h_peak_169	140	.	2.78965	16.7187	14.0498
chr1	1005370	1007413	H3K27Ac_SARS-CoV-2_infected_uninfected_24h_peak_170	45	.	2.97334	6.80066	4.5805
chr1	1019693	1022299	H3K27Ac_SARS-CoV-2_infected_uninfected_24h_peak_171	69	.	1.85136	9.26665	6.91024
chr1	1023892	1025825	H3K27Ac_SARS-CoV-2_infected_uninfected_24h_peak_172	63	.	2.25294	8.69534	6.36757
chr1	1058776	1066835	H3K27Ac_SARS-CoV-2_infected_uninfected_24h_peak_173	151	.	3.18902	17.8718	15.1737
chr1	1068342	1068918	H3K27Ac_SARS-CoV-2_infected_uninfected_24h_peak_174	37	.	2.16307	5.88748	3.72251
chr1	1069734	1069952	H3K27Ac_SARS-CoV-2_infected_uninfected_24h_peak_175	13	.	1.81928	3.38894	1.39423
chr1	1079091	1080846	H3K27Ac_SARS-CoV-2_infected_uninfected_24h_peak_176	19	.	1.6031	4.00163	1.9583
chr1	1115239	1117079	H3K27Ac_SARS-CoV-2_infected_uninfected_24h_peak_177	125	.	2.91086	15.2111	12.5823
chr1	1121507	1122714	H3K27Ac_SARS-CoV-2_infected_uninfected_24h_peak_178	71	.	3.06393	9.47593	7.12327
chr1	1137417	1138014	H3K27Ac_SARS-CoV-2_infected_uninfected_24h_peak_179	14	.	2.69946	3.44679	1.44458
chr1	1157607	1158250	H3K27Ac_SARS-CoV-2_infected_uninfected_24h_peak_180	27	.	1.52642	4.8668	2.76615
chr1	1163157	1167111	H3K27Ac_SARS-CoV-2_infected_uninfected_24h_peak_181	162	.	4.4749	18.9305	16.2079
chr1	1197657	1208558	H3K27Ac_SARS-CoV-2_infected_uninfected_24h_peak_182	135	.	5.57053	16.1078	13.5082
chr1	1212284	1218600	H3K27Ac_SARS-CoV-2_infected_uninfected_24h_peak_183	163	.	6.59628	19.0594	16.3491
chr1	1230422	1232444	H3K27Ac_SARS-CoV-2_infected_uninfected_24h_peak_184	79	.	2.11359	10.3876	7.97709
chr1	1248201	1248362	H3K27Ac_SARS-CoV-2_infected_uninfected_24h_peak_185	11	.	2.57933	3.12332	1.15058
chr1	1249115	1250235	H3K27Ac_SARS-CoV-2_infected_uninfected_24h_peak_186	69	.	3.96678	9.2833	6.92597
chr1	1272539	1274246	H3K27Ac_SARS-CoV-2_infected_uninfected_24h_peak_187	117	.	2.33221	14.3418	11.7431
chr1	1281496	1282888	H3K27Ac_SARS-CoV-2_infected_uninfected_24h_peak_188	38	.	2.91022	6.03816	3.86747
chr1	1304025	1306238	H3K27Ac_SARS-CoV-2_infected_uninfected_24h_peak_189	129	.	2.80078	15.5859	12.9572
chr1	1307336	1309301	H3K27Ac_SARS-CoV-2_infected_uninfected_24h_peak_190	84	.	2.13419	10.8905	8.48914
chr1	1317515	1319005	H3K27Ac_SARS-CoV-2_infected_uninfected_24h_peak_191	53	.	3.28433	7.66018	5.39743
chr1	1324214	1325223	H3K27Ac_SARS-CoV-2_infected_uninfected_24h_peak_192	61	.	1.86485	8.42541	6.11272
chr1	1344029	1345544	H3K27Ac_SARS-CoV-2_infected_uninfected_24h_peak_193	61	.	2.13284	8.47752	6.15878
chr1	1348155	1348929	H3K27Ac_SARS-CoV-2_infected_uninfected_24h_peak_194	32	.	1.67453	5.34146	3.20593
chr1	1349673	1349869	H3K27Ac_SARS-CoV-2_infected_uninfected_24h_peak_195	30	.	1.56895	5.21994	3.09535
chr1	1374708	1375955	H3K27Ac_SARS-CoV-2_infected_uninfected_24h_peak_196	65	.	1.76226	8.88844	6.54988
chr1	1398033	1400254	H3K27Ac_SARS-CoV-2_infected_uninfected_24h_peak_197	79	.	1.94643	10.3189	7.91753
chr1	1407037	1408201	H3K27Ac_SARS-CoV-2_infected_uninfected_24h_peak_198	73	.	1.95676	9.70683	7.32648
chr1	1427545	1428339	H3K27Ac_SARS-CoV-2_infected_uninfected_24h_peak_199	115	.	2.87562	14.1981	11.5995
chr1	1430501	1430978	H3K27Ac_SARS-CoV-2_infected_uninfected_24h_peak_200	25	.	2.65018	4.59415	2.50507
chr1	1471915	1472518	H3K27Ac_SARS-CoV-2_infected_uninfected_24h_peak_201	37	.	3.27482	5.9035	3.73298
chr1	1505160	1506157	H3K27Ac_SARS-CoV-2_infected_uninfected_24h_peak_202	128	.	2.52053	15.4352	12.8123
chr1	1511302	1513199	H3K27Ac_SARS-CoV-2_infected_uninfected_24h_peak_203	62	.	1.90035	8.555	6.24021
chr1	1573597	1575977	H3K27Ac_SARS-CoV-2_infected_uninfected_24h_peak_204	98	.	2.07512	12.3428	9.84749
chr1	1615122	1616586	H3K27Ac_SARS-CoV-2_infected_uninfected_24h_peak_205	96	.	2.0667	12.1703	9.68647
chr1	1658016	1659871	H3K27Ac_SARS-CoV-2_infected_uninfected_24h_peak_206	69	.	1.9189	9.3225	6.97548
chr1	1686067	1687336	H3K27Ac_SARS-CoV-2_infected_uninfected_24h_peak_207	61	.	2.06877	8.49762	6.19214
chr1	1691035	1693898	H3K27Ac_SARS-CoV-2_infected_uninfected_24h_peak_208	126	.	2.33662	15.3005	12.6824
chr1	1711980	1712364	H3K27Ac_SARS-CoV-2_infected_uninfected_24h_peak_209	14	.	2.65474	3.43091	1.43004
chr1	1722952	1725021	H3K27Ac_SARS-CoV-2_infected_uninfected_24h_peak_210	102	.	2.15116	12.7434	10.2177
chr1	1744319	1747054	H3K27Ac_SARS-CoV-2_infected_uninfected_24h_peak_211	119	.	2.3061	14.5813	11.9748
chr1	1777267	1778863	H3K27Ac_SARS-CoV-2_infected_uninfected_24h_peak_212	46	.	1.82389	6.84345	4.61641
chr1	1806475	1807948	H3K27Ac_SARS-CoV-2_infected_uninfected_24h_peak_213	32	.	3.35644	5.41082	3.27844
chr1	1889227	1891898	H3K27Ac_SARS-CoV-2_infected_uninfected_24h_peak_214	123	.	2.27239	14.9746	12.3545
chr1	1897161	1897530	H3K27Ac_SARS-CoV-2_infected_uninfected_24h_peak_215	13	.	2.11775	3.29071	1.30474
chr1	1908709	1909717	H3K27Ac_SARS-CoV-2_infected_uninfected_24h_peak_216	75	.	1.9387	9.91684	7.55313
chr1	1918808	1919282	H3K27Ac_SARS-CoV-2_infected_uninfected_24h_peak_217	36	.	2.20658	5.86229	3.69121
chr1	1959559	1960973	H3K27Ac_SARS-CoV-2_infected_uninfected_24h_peak_218	83	.	3.45328	10.7188	8.30235
chr1	2019440	2019955	H3K27Ac_SARS-CoV-2_infected_uninfected_24h_peak_219	42	.	3.44707	6.50104	4.29132
chr1	2044774	2044939	H3K27Ac_SARS-CoV-2_infected_uninfected_24h_peak_220	56	.	2.95514	7.9335	5.64327
chr1	2049982	2051117	H3K27Ac_SARS-CoV-2_infected_uninfected_24h_peak_221	47	.	1.89347	6.99321	4.75947
chr1	2132344	2134099	H3K27Ac_SARS-CoV-2_infected_uninfected_24h_peak_222	170	.	4.43682	19.8845	17.0989
chr1	2140483	2140716	H3K27Ac_SARS-CoV-2_infected_uninfected_24h_peak_223	26	.	2.53737	4.73785	2.64098
chr1	2194057	2195363	H3K27Ac_SARS-CoV-2_infected_uninfected_24h_peak_224	119	.	2.26844	14.536	11.9386
chr1	2212171	2212499	H3K27Ac_SARS-CoV-2_infected_uninfected_24h_peak_225	24	.	1.47088	4.55082	2.46883
chr1	2226814	2227642	H3K27Ac_SARS-CoV-2_infected_uninfected_24h_peak_226	97	.	2.01623	12.2459	9.75127
chr1	2255493	2256606	H3K27Ac_SARS-CoV-2_infected_uninfected_24h_peak_227	23	.	2.84436	4.46987	2.39036
chr1	2314391	2315222	H3K27Ac_SARS-CoV-2_infected_uninfected_24h_peak_228	112	.	2.36784	13.8241	11.2636
chr1	2390430	2392947	H3K27Ac_SARS-CoV-2_infected_uninfected_24h_peak_229	64	.	1.91101	8.70271	6.40398
chr1	2411786	2412534	H3K27Ac_SARS-CoV-2_infected_uninfected_24h_peak_230	177	.	2.54947	20.6058	17.748
chr1	2414340	2414817	H3K27Ac_SARS-CoV-2_infected_uninfected_24h_peak_231	24	.	2.14306	4.49368	2.41902
chr1	2450911	2454253	H3K27Ac_SARS-CoV-2_infected_uninfected_24h_peak_232	90	.	3.13962	11.4884	9.04011
chr1	2467185	2467787	H3K27Ac_SARS-CoV-2_infected_uninfected_24h_peak_233	48	.	3.16061	7.0419	4.80387
chr1	2494174	2494792	H3K27Ac_SARS-CoV-2_infected_uninfected_24h_peak_234	26	.	1.99296	4.79373	2.69413
chr1	2525240	2526866	H3K27Ac_SARS-CoV-2_infected_uninfected_24h_peak_235	92	.	2.24488	11.7406	9.28321
chr1	2546558	2547263	H3K27Ac_SARS-CoV-2_infected_uninfected_24h_peak_236	18	.	1.4925	3.89579	1.8621
chr1	2578086	2578918	H3K27Ac_SARS-CoV-2_infected_uninfected_24h_peak_237	27	.	3.15646	4.85521	2.74567
chr1	2585686	2586911	H3K27Ac_SARS-CoV-2_infected_uninfected_24h_peak_238	45	.	1.76209	6.80426	4.58902
chr1	2642123	2643234	H3K27Ac_SARS-CoV-2_infected_uninfected_24h_peak_239	100	.	2.03425	12.5146	10.009
chr1	3060712	3060972	H3K27Ac_SARS-CoV-2_infected_uninfected_24h_peak_240	13	.	2.66608	3.37919	1.38297
chr1	3068282	3070307	H3K27Ac_SARS-CoV-2_infected_uninfected_24h_peak_241	101	.	4.29193	12.6697	10.145
chr1	3268719	3271461	H3K27Ac_SARS-CoV-2_infected_uninfected_24h_peak_242	31	.	3.37008	5.2755	3.14443
chr1	3453046	3455723	H3K27Ac_SARS-CoV-2_infected_uninfected_24h_peak_243	63	.	2.42851	8.68378	6.3663
chr1	3460855	3461043	H3K27Ac_SARS-CoV-2_infected_uninfected_24h_peak_244	22	.	2.84332	4.32338	2.25413
chr1	3467935	3468879	H3K27Ac_SARS-CoV-2_infected_uninfected_24h_peak_245	20	.	2.89776	4.14769	2.09291
chr1	3470668	3472767	H3K27Ac_SARS-CoV-2_infected_uninfected_24h_peak_246	124	.	3.46519	15.0346	12.4616
chr1	3476409	3477175	H3K27Ac_SARS-CoV-2_infected_uninfected_24h_peak_247	20	.	2.68575	4.06416	2.01433
chr1	3495591	3497619	H3K27Ac_SARS-CoV-2_infected_uninfected_24h_peak_248	47	.	3.34611	6.9939	4.76314
chr1	3501945	3506328	H3K27Ac_SARS-CoV-2_infected_uninfected_24h_peak_249	150	.	3.38999	17.7216	15.0103
chr1	3530866	3531323	H3K27Ac_SARS-CoV-2_infected_uninfected_24h_peak_250	47	.	1.93967	6.98027	4.7574
chr1	3543245	3543753	H3K27Ac_SARS-CoV-2_infected_uninfected_24h_peak_251	17	.	1.69205	3.73249	1.70896
chr1	3611807	3612183	H3K27Ac_SARS-CoV-2_infected_uninfected_24h_peak_252	50	.	2.48919	7.27564	5.03172
chr1	3624181	3625908	H3K27Ac_SARS-CoV-2_infected_uninfected_24h_peak_253	66	.	2.1027	8.9531	6.61896
chr1	3649004	3649990	H3K27Ac_SARS-CoV-2_infected_uninfected_24h_peak_254	22	.	1.76764	4.35011	2.2784
chr1	3651785	3652642	H3K27Ac_SARS-CoV-2_infected_uninfected_24h_peak_255	16	.	2.70137	3.63002	1.6166
chr1	3671344	3675939	H3K27Ac_SARS-CoV-2_infected_uninfected_24h_peak_256	59	.	4.18325	8.26122	5.97298
chr1	3746955	3747359	H3K27Ac_SARS-CoV-2_infected_uninfected_24h_peak_257	66	.	2.11755	8.96392	6.62651
chr1	3772093	3773158	H3K27Ac_SARS-CoV-2_infected_uninfected_24h_peak_258	50	.	2.30115	7.28565	5.04875
chr1	3795149	3796856	H3K27Ac_SARS-CoV-2_infected_uninfected_24h_peak_259	60	.	2.20703	8.34821	6.05141
chr1	3800386	3800602	H3K27Ac_SARS-CoV-2_infected_uninfected_24h_peak_260	12	.	2.25254	3.27976	1.29618
chr1	3856175	3857198	H3K27Ac_SARS-CoV-2_infected_uninfected_24h_peak_261	126	.	2.58548	15.2536	12.649
chr1	3899296	3901215	H3K27Ac_SARS-CoV-2_infected_uninfected_24h_peak_262	39	.	1.69749	6.12481	3.94162
chr1	3956751	3957418	H3K27Ac_SARS-CoV-2_infected_uninfected_24h_peak_263	25	.	3.12801	4.60655	2.52028
chr1	4376300	4376737	H3K27Ac_SARS-CoV-2_infected_uninfected_24h_peak_264	15	.	2.09648	3.54423	1.53816
chr1	4555984	4556332	H3K27Ac_SARS-CoV-2_infected_uninfected_24h_peak_265	24	.	3.11873	4.54389	2.46258
chr1	4585139	4587176	H3K27Ac_SARS-CoV-2_infected_uninfected_24h_peak_266	29	.	3.19733	5.03659	2.9245
chr1	4592567	4594391	H3K27Ac_SARS-CoV-2_infected_uninfected_24h_peak_267	21	.	2.98474	4.15891	2.10164
chr1	4655847	4656670	H3K27Ac_SARS-CoV-2_infected_uninfected_24h_peak_268	45	.	2.51923	6.81418	4.5868
chr1	5915460	5916079	H3K27Ac_SARS-CoV-2_infected_uninfected_24h_peak_269	58	.	4.10991	8.10013	5.81611
chr1	5991413	5993013	H3K27Ac_SARS-CoV-2_infected_uninfected_24h_peak_270	125	.	2.31288	15.1941	12.5798
chr1	6141540	6142075	H3K27Ac_SARS-CoV-2_infected_uninfected_24h_peak_271	10	.	2.53624	3.0007	1.03899
chr1	6148592	6149200	H3K27Ac_SARS-CoV-2_infected_uninfected_24h_peak_272	46	.	2.63885	6.82718	4.60235
chr1	6156305	6156775	H3K27Ac_SARS-CoV-2_infected_uninfected_24h_peak_273	13	.	2.31823	3.34949	1.35954
chr1	6157451	6158271	H3K27Ac_SARS-CoV-2_infected_uninfected_24h_peak_274	60	.	2.81184	8.36767	6.06613
chr1	6179205	6180239	H3K27Ac_SARS-CoV-2_infected_uninfected_24h_peak_275	23	.	3.03524	4.3996	2.32729
chr1	6197873	6200230	H3K27Ac_SARS-CoV-2_infected_uninfected_24h_peak_276	34	.	1.65814	5.56652	3.42942
chr1	6204896	6207210	H3K27Ac_SARS-CoV-2_infected_uninfected_24h_peak_277	58	.	1.68283	8.17837	5.88184
chr1	6219981	6220679	H3K27Ac_SARS-CoV-2_infected_uninfected_24h_peak_278	13	.	2.64381	3.32467	1.33464
chr1	6235581	6236341	H3K27Ac_SARS-CoV-2_infected_uninfected_24h_peak_279	52	.	1.75953	7.49174	5.2336
chr1	6241880	6242655	H3K27Ac_SARS-CoV-2_infected_uninfected_24h_peak_280	24	.	2.92669	4.49284	2.41232
chr1	6245119	6246800	H3K27Ac_SARS-CoV-2_infected_uninfected_24h_peak_281	339	.	10.0742	37.1704	33.9246
chr1	6259927	6261720	H3K27Ac_SARS-CoV-2_infected_uninfected_24h_peak_282	138	.	3.91365	16.4616	13.8061
chr1	6359342	6360464	H3K27Ac_SARS-CoV-2_infected_uninfected_24h_peak_283	23	.	1.72773	4.44515	2.37067
chr1	6378442	6378619	H3K27Ac_SARS-CoV-2_infected_uninfected_24h_peak_284	13	.	2.52558	3.36065	1.37037
chr1	6392755	6394060	H3K27Ac_SARS-CoV-2_infected_uninfected_24h_peak_285	43	.	1.85367	6.57323	4.36353
chr1	6419957	6420119	H3K27Ac_SARS-CoV-2_infected_uninfected_24h_peak_286	13	.	2.13672	3.3224	1.33704
chr1	6423716	6425006	H3K27Ac_SARS-CoV-2_infected_uninfected_24h_peak_287	56	.	3.92202	7.95209	5.67431
chr1	6426232	6431303	H3K27Ac_SARS-CoV-2_infected_uninfected_24h_peak_288	82	.	4.72058	10.6711	8.26232
chr1	6437666	6437830	H3K27Ac_SARS-CoV-2_infected_uninfected_24h_peak_289	33	.	3.4036	5.51402	3.36077
chr1	6448906	6449143	H3K27Ac_SARS-CoV-2_infected_uninfected_24h_peak_290	12	.	2.50913	3.20238	1.22595
chr1	6475392	6475575	H3K27Ac_SARS-CoV-2_infected_uninfected_24h_peak_291	21	.	3.0246	4.22384	2.15863
chr1	6490098	6492060	H3K27Ac_SARS-CoV-2_infected_uninfected_24h_peak_292	45	.	1.69022	6.80069	4.57743
chr1	6497055	6497746	H3K27Ac_SARS-CoV-2_infected_uninfected_24h_peak_293	41	.	2.02709	6.30633	4.11481
chr1	6553157	6554542	H3K27Ac_SARS-CoV-2_infected_uninfected_24h_peak_294	122	.	2.6097	14.8778	12.2715
chr1	6579578	6581166	H3K27Ac_SARS-CoV-2_infected_uninfected_24h_peak_295	92	.	2.35634	11.709	9.24454
chr1	6600596	6603566	H3K27Ac_SARS-CoV-2_infected_uninfected_24h_peak_296	102	.	2.26349	12.7363	10.2285
chr1	6612585	6615752	H3K27Ac_SARS-CoV-2_infected_uninfected_24h_peak_297	139	.	2.66521	16.6619	13.9843
chr1	6624205	6626302	H3K27Ac_SARS-CoV-2_infected_uninfected_24h_peak_298	71	.	2.49489	9.5378	7.18066
chr1	6700841	6702132	H3K27Ac_SARS-CoV-2_infected_uninfected_24h_peak_299	99	.	2.07228	12.4384	9.92771
chr1	6784073	6786712	H3K27Ac_SARS-CoV-2_infected_uninfected_24h_peak_300	162	.	2.5474	18.9848	16.2116
chr1	6794481	6795613	H3K27Ac_SARS-CoV-2_infected_uninfected_24h_peak_301	41	.	2.26401	6.34937	4.15743
chr1	6961833	6963828	H3K27Ac_SARS-CoV-2_infected_uninfected_24h_peak_302	62	.	2.0942	8.58256	6.26385
chr1	6973649	6974686	H3K27Ac_SARS-CoV-2_infected_uninfected_24h_peak_303	30	.	3.36168	5.21939	3.08643
chr1	6982456	6982959	H3K27Ac_SARS-CoV-2_infected_uninfected_24h_peak_304	13	.	2.63961	3.32619	1.3348
chr1	6988796	6992729	H3K27Ac_SARS-CoV-2_infected_uninfected_24h_peak_305	85	.	4.35628	10.9047	8.50638
chr1	7040999	7045358	H3K27Ac_SARS-CoV-2_infected_uninfected_24h_peak_306	52	.	3.14503	7.55483	5.29511
chr1	7046032	7047989	H3K27Ac_SARS-CoV-2_infected_uninfected_24h_peak_307	17	.	2.83494	3.81828	1.79025
chr1	7069609	7072260	H3K27Ac_SARS-CoV-2_infected_uninfected_24h_peak_308	20	.	2.66414	4.12284	2.07292
chr1	7104417	7106470	H3K27Ac_SARS-CoV-2_infected_uninfected_24h_peak_309	51	.	4.01679	7.44781	5.19196
chr1	7110394	7110871	H3K27Ac_SARS-CoV-2_infected_uninfected_24h_peak_310	16	.	2.38882	3.72103	1.69904
chr1	7117115	7117936	H3K27Ac_SARS-CoV-2_infected_uninfected_24h_peak_311	20	.	2.19301	4.04974	2.00327
chr1	7215946	7224002	H3K27Ac_SARS-CoV-2_infected_uninfected_24h_peak_312	57	.	3.09101	7.99326	5.71151
chr1	7224655	7226021	H3K27Ac_SARS-CoV-2_infected_uninfected_24h_peak_313	13	.	2.00362	3.38722	1.39377
chr1	7229140	7230399	H3K27Ac_SARS-CoV-2_infected_uninfected_24h_peak_314	16	.	2.17005	3.61581	1.60293
chr1	7232058	7232222	H3K27Ac_SARS-CoV-2_infected_uninfected_24h_peak_315	23	.	2.66144	4.40763	2.32801
chr1	7265561	7266138	H3K27Ac_SARS-CoV-2_infected_uninfected_24h_peak_316	20	.	1.47922	4.08682	2.03326
chr1	7285082	7285851	H3K27Ac_SARS-CoV-2_infected_uninfected_24h_peak_317	14	.	2.40222	3.42611	1.43041
chr1	7298948	7300625	H3K27Ac_SARS-CoV-2_infected_uninfected_24h_peak_318	34	.	1.52006	5.63354	3.48041
chr1	7301446	7301783	H3K27Ac_SARS-CoV-2_infected_uninfected_24h_peak_319	20	.	1.46161	4.14078	2.08607
chr1	7313138	7313400	H3K27Ac_SARS-CoV-2_infected_uninfected_24h_peak_320	20	.	2.57856	4.05882	2.00946
chr1	7326307	7327132	H3K27Ac_SARS-CoV-2_infected_uninfected_24h_peak_321	23	.	3.08432	4.44416	2.36977
chr1	7328056	7328348	H3K27Ac_SARS-CoV-2_infected_uninfected_24h_peak_322	20	.	2.89818	4.11351	2.06056
chr1	7333629	7337720	H3K27Ac_SARS-CoV-2_infected_uninfected_24h_peak_323	61	.	2.0441	8.51133	6.19523
chr1	7349374	7351271	H3K27Ac_SARS-CoV-2_infected_uninfected_24h_peak_324	22	.	2.68882	4.34329	2.2728
chr1	7392377	7392585	H3K27Ac_SARS-CoV-2_infected_uninfected_24h_peak_325	11	.	2.43119	3.17267	1.19632
chr1	7396170	7396367	H3K27Ac_SARS-CoV-2_infected_uninfected_24h_peak_326	13	.	2.53254	3.30454	1.31913
chr1	7398617	7405920	H3K27Ac_SARS-CoV-2_infected_uninfected_24h_peak_327	115	.	2.54442	14.1418	11.578
chr1	7408510	7410384	H3K27Ac_SARS-CoV-2_infected_uninfected_24h_peak_328	21	.	2.23888	4.25333	2.19032
chr1	7445392	7445685	H3K27Ac_SARS-CoV-2_infected_uninfected_24h_peak_329	15	.	2.68594	3.56604	1.55692
chr1	7452773	7454146	H3K27Ac_SARS-CoV-2_infected_uninfected_24h_peak_330	17	.	2.10646	3.80655	1.77723
chr1	7469845	7473230	H3K27Ac_SARS-CoV-2_infected_uninfected_24h_peak_331	49	.	1.74555	7.22086	4.98579
chr1	7517436	7517728	H3K27Ac_SARS-CoV-2_infected_uninfected_24h_peak_332	10	.	2.53624	3.0007	1.03899
chr1	7519256	7519718	H3K27Ac_SARS-CoV-2_infected_uninfected_24h_peak_333	14	.	2.60626	3.41963	1.421
chr1	7538480	7539371	H3K27Ac_SARS-CoV-2_infected_uninfected_24h_peak_334	15	.	2.06951	3.54755	1.54029
chr1	7548470	7551033	H3K27Ac_SARS-CoV-2_infected_uninfected_24h_peak_335	49	.	1.70944	7.17352	4.93197
chr1	7580183	7580652	H3K27Ac_SARS-CoV-2_infected_uninfected_24h_peak_336	15	.	2.73351	3.53268	1.52323
chr1	7616668	7618382	H3K27Ac_SARS-CoV-2_infected_uninfected_24h_peak_337	52	.	4.02096	7.52628	5.27295
chr1	7640438	7649808	H3K27Ac_SARS-CoV-2_infected_uninfected_24h_peak_338	63	.	3.24752	8.71094	6.38905
chr1	7651384	7652647	H3K27Ac_SARS-CoV-2_infected_uninfected_24h_peak_339	19	.	2.85001	3.97276	1.93008
chr1	7667369	7667682	H3K27Ac_SARS-CoV-2_infected_uninfected_24h_peak_340	35	.	3.25807	5.68511	3.52619
chr1	7669735	7670075	H3K27Ac_SARS-CoV-2_infected_uninfected_24h_peak_341	48	.	3.51796	7.05367	4.80803
chr1	7703696	7705472	H3K27Ac_SARS-CoV-2_infected_uninfected_24h_peak_342	84	.	4.05176	10.8762	8.45251
chr1	7752692	7753182	H3K27Ac_SARS-CoV-2_infected_uninfected_24h_peak_343	48	.	2.99759	7.09426	4.8497
chr1	7770926	7772618	H3K27Ac_SARS-CoV-2_infected_uninfected_24h_peak_344	80	.	2.25581	10.3945	8.01066
chr1	7783184	7783634	H3K27Ac_SARS-CoV-2_infected_uninfected_24h_peak_345	54	.	2.24264	7.7196	5.44643
chr1	7784295	7784840	H3K27Ac_SARS-CoV-2_infected_uninfected_24h_peak_346	120	.	3.00285	14.6315	12.0222
chr1	7902714	7902875	H3K27Ac_SARS-CoV-2_infected_uninfected_24h_peak_347	27	.	3.19126	4.87178	2.76952
chr1	7914615	7915238	H3K27Ac_SARS-CoV-2_infected_uninfected_24h_peak_348	10	.	2.53624	3.0007	1.03899
chr1	7938188	7943394	H3K27Ac_SARS-CoV-2_infected_uninfected_24h_peak_349	199	.	5.71644	22.8342	19.9942
chr1	7953945	7954940	H3K27Ac_SARS-CoV-2_infected_uninfected_24h_peak_350	84	.	2.029	10.9037	8.4731
chr1	7960795	7963303	H3K27Ac_SARS-CoV-2_infected_uninfected_24h_peak_351	125	.	2.6343	15.1948	12.5921
chr1	8019709	8022310	H3K27Ac_SARS-CoV-2_infected_uninfected_24h_peak_352	37	.	2.00984	5.87336	3.70691
chr1	8025288	8027439	H3K27Ac_SARS-CoV-2_infected_uninfected_24h_peak_353	70	.	1.82579	9.42792	7.07167
chr1	8047188	8048663	H3K27Ac_SARS-CoV-2_infected_uninfected_24h_peak_354	22	.	1.58538	4.367	2.29737
chr1	8061663	8061990	H3K27Ac_SARS-CoV-2_infected_uninfected_24h_peak_355	14	.	1.39526	3.47022	1.46998
chr1	8094985	8095174	H3K27Ac_SARS-CoV-2_infected_uninfected_24h_peak_356	16	.	1.5116	3.69873	1.67775
chr1	8096348	8098083	H3K27Ac_SARS-CoV-2_infected_uninfected_24h_peak_357	34	.	1.55827	5.61049	3.46808
chr1	8146795	8148895	H3K27Ac_SARS-CoV-2_infected_uninfected_24h_peak_358	96	.	3.41823	12.099	9.61261
chr1	8169553	8170254	H3K27Ac_SARS-CoV-2_infected_uninfected_24h_peak_359	19	.	1.45414	4.0406	1.99387
chr1	8317934	8318469	H3K27Ac_SARS-CoV-2_infected_uninfected_24h_peak_360	23	.	1.68977	4.4406	2.36352
chr1	8422623	8424193	H3K27Ac_SARS-CoV-2_infected_uninfected_24h_peak_361	92	.	2.16255	11.7122	9.23877
chr1	8540122	8541544	H3K27Ac_SARS-CoV-2_infected_uninfected_24h_peak_362	33	.	3.35024	5.49373	3.35159
chr1	8551398	8551710	H3K27Ac_SARS-CoV-2_infected_uninfected_24h_peak_363	13	.	2.56339	3.35203	1.36143
chr1	8625953	8626447	H3K27Ac_SARS-CoV-2_infected_uninfected_24h_peak_364	17	.	2.50193	3.80021	1.77145
chr1	8702849	8703192	H3K27Ac_SARS-CoV-2_infected_uninfected_24h_peak_365	21	.	1.52456	4.24582	2.1826
chr1	8712489	8712747	H3K27Ac_SARS-CoV-2_infected_uninfected_24h_peak_366	24	.	1.67955	4.53202	2.44587
chr1	8716931	8717535	H3K27Ac_SARS-CoV-2_infected_uninfected_24h_peak_367	15	.	1.91085	3.50955	1.50611
chr1	8816333	8818582	H3K27Ac_SARS-CoV-2_infected_uninfected_24h_peak_368	69	.	1.93015	9.33983	6.97842
chr1	8873499	8874251	H3K27Ac_SARS-CoV-2_infected_uninfected_24h_peak_369	23	.	1.76271	4.43625	2.36434
chr1	8875000	8879220	H3K27Ac_SARS-CoV-2_infected_uninfected_24h_peak_370	54	.	1.80232	7.69006	5.41478
chr1	8890000	8890572	H3K27Ac_SARS-CoV-2_infected_uninfected_24h_peak_371	43	.	1.66978	6.54716	4.33589
chr1	8899085	8900826	H3K27Ac_SARS-CoV-2_infected_uninfected_24h_peak_372	67	.	1.99765	9.08422	6.73932
chr1	9109393	9110680	H3K27Ac_SARS-CoV-2_infected_uninfected_24h_peak_373	38	.	1.90069	6.06008	3.88782
chr1	9112885	9113493	H3K27Ac_SARS-CoV-2_infected_uninfected_24h_peak_374	13	.	1.88127	3.36538	1.37336
chr1	9127910	9129870	H3K27Ac_SARS-CoV-2_infected_uninfected_24h_peak_375	57	.	2.03694	8.08112	5.79068
chr1	9144699	9146004	H3K27Ac_SARS-CoV-2_infected_uninfected_24h_peak_376	90	.	3.03371	11.4533	9.01871
chr1	9154564	9154949	H3K27Ac_SARS-CoV-2_infected_uninfected_24h_peak_377	12	.	2.47333	3.18166	1.20478
chr1	9155621	9156325	H3K27Ac_SARS-CoV-2_infected_uninfected_24h_peak_378	19	.	2.73147	3.99043	1.94904
chr1	9162590	9164562	H3K27Ac_SARS-CoV-2_infected_uninfected_24h_peak_379	73	.	1.87269	9.74029	7.36488
chr1	9165282	9165450	H3K27Ac_SARS-CoV-2_infected_uninfected_24h_peak_380	17	.	1.69916	3.73927	1.71614
chr1	9182163	9183147	H3K27Ac_SARS-CoV-2_infected_uninfected_24h_peak_381	41	.	1.56804	6.3512	4.15198
chr1	9196111	9197577	H3K27Ac_SARS-CoV-2_infected_uninfected_24h_peak_382	63	.	3.1518	8.65335	6.33592
chr1	9201595	9202133	H3K27Ac_SARS-CoV-2_infected_uninfected_24h_peak_383	46	.	2.86955	6.84932	4.63046
chr1	9231275	9231999	H3K27Ac_SARS-CoV-2_infected_uninfected_24h_peak_384	12	.	2.01567	3.23221	1.25169
chr1	9234165	9236073	H3K27Ac_SARS-CoV-2_infected_uninfected_24h_peak_385	99	.	2.22253	12.4593	9.95969
chr1	9266712	9267199	H3K27Ac_SARS-CoV-2_infected_uninfected_24h_peak_386	33	.	2.72018	5.54831	3.39906
chr1	9280100	9281555	H3K27Ac_SARS-CoV-2_infected_uninfected_24h_peak_387	17	.	2.4227	3.79318	1.76674
chr1	9290446	9290937	H3K27Ac_SARS-CoV-2_infected_uninfected_24h_peak_388	50	.	2.27645	7.28864	5.03479
chr1	9292096	9295429	H3K27Ac_SARS-CoV-2_infected_uninfected_24h_peak_389	39	.	1.68564	6.10506	3.9326
chr1	9317896	9318304	H3K27Ac_SARS-CoV-2_infected_uninfected_24h_peak_390	37	.	2.2537	5.96914	3.79091
chr1	9428695	9429481	H3K27Ac_SARS-CoV-2_infected_uninfected_24h_peak_391	21	.	1.76324	4.19636	2.13903
chr1	9472666	9473723	H3K27Ac_SARS-CoV-2_infected_uninfected_24h_peak_392	17	.	2.28176	3.73787	1.71686
chr1	9495051	9495340	H3K27Ac_SARS-CoV-2_infected_uninfected_24h_peak_393	33	.	2.21477	5.52386	3.37493
chr1	9538753	9540954	H3K27Ac_SARS-CoV-2_infected_uninfected_24h_peak_394	92	.	2.41385	11.7634	9.29498
chr1	9588928	9589787	H3K27Ac_SARS-CoV-2_infected_uninfected_24h_peak_395	25	.	1.76583	4.65516	2.56807
chr1	9626694	9627019	H3K27Ac_SARS-CoV-2_infected_uninfected_24h_peak_396	24	.	1.86383	4.51252	2.43184
chr1	9627818	9629397	H3K27Ac_SARS-CoV-2_infected_uninfected_24h_peak_397	29	.	3.28093	5.07669	2.96531
chr1	9651954	9652695	H3K27Ac_SARS-CoV-2_infected_uninfected_24h_peak_398	24	.	3.00692	4.4855	2.40894
chr1	9657256	9660754	H3K27Ac_SARS-CoV-2_infected_uninfected_24h_peak_399	44	.	3.67333	6.64222	4.43369
chr1	9670828	9672023	H3K27Ac_SARS-CoV-2_infected_uninfected_24h_peak_400	45	.	3.21669	6.7415	4.53041
chr1	9681648	9682013	H3K27Ac_SARS-CoV-2_infected_uninfected_24h_peak_401	10	.	2.53192	2.99319	1.03347
chr1	9686069	9690857	H3K27Ac_SARS-CoV-2_infected_uninfected_24h_peak_402	167	.	3.66211	19.5191	16.7163
chr1	9700140	9701107	H3K27Ac_SARS-CoV-2_infected_uninfected_24h_peak_403	19	.	2.46544	3.99293	1.94799
chr1	9719506	9719818	H3K27Ac_SARS-CoV-2_infected_uninfected_24h_peak_404	12	.	1.47292	3.1762	1.20134
chr1	9766517	9767269	H3K27Ac_SARS-CoV-2_infected_uninfected_24h_peak_405	28	.	2.22522	4.91137	2.80099
chr1	9822589	9824557	H3K27Ac_SARS-CoV-2_infected_uninfected_24h_peak_406	34	.	1.67916	5.57249	3.43577
chr1	9875100	9875441	H3K27Ac_SARS-CoV-2_infected_uninfected_24h_peak_407	58	.	3.12908	8.15724	5.85922
chr1	9909824	9910050	H3K27Ac_SARS-CoV-2_infected_uninfected_24h_peak_408	49	.	1.83585	7.22742	4.98009
chr1	9942038	9944155	H3K27Ac_SARS-CoV-2_infected_uninfected_24h_peak_409	111	.	2.26305	13.7367	11.1697
chr1	9959211	9959671	H3K27Ac_SARS-CoV-2_infected_uninfected_24h_peak_410	23	.	3.05328	4.47004	2.39335
chr1	9997046	9997760	H3K27Ac_SARS-CoV-2_infected_uninfected_24h_peak_411	38	.	2.91673	5.99365	3.82381
chr1	10032356	10034776	H3K27Ac_SARS-CoV-2_infected_uninfected_24h_peak_412	76	.	2.26139	10.0873	7.69458
chr1	10209563	10212226	H3K27Ac_SARS-CoV-2_infected_uninfected_24h_peak_413	88	.	2.04753	11.2546	8.81312
chr1	10399100	10399320	H3K27Ac_SARS-CoV-2_infected_uninfected_24h_peak_414	117	.	2.0512	14.3254	11.7249
chr1	10403267	10404342	H3K27Ac_SARS-CoV-2_infected_uninfected_24h_peak_415	39	.	1.78076	6.15267	3.96874
chr1	10430427	10431265	H3K27Ac_SARS-CoV-2_infected_uninfected_24h_peak_416	48	.	1.84943	7.10211	4.86552
chr1	10471948	10472515	H3K27Ac_SARS-CoV-2_infected_uninfected_24h_peak_417	69	.	2.05364	9.3216	6.9596
chr1	10474937	10476120	H3K27Ac_SARS-CoV-2_infected_uninfected_24h_peak_418	105	.	2.33508	13.0605	10.538
chr1	10511231	10512869	H3K27Ac_SARS-CoV-2_infected_uninfected_24h_peak_419	77	.	4.17627	10.1835	7.79851
chr1	10515790	10515976	H3K27Ac_SARS-CoV-2_infected_uninfected_24h_peak_420	18	.	2.90006	3.87358	1.83361
chr1	10526897	10531618	H3K27Ac_SARS-CoV-2_infected_uninfected_24h_peak_421	115	.	3.82339	14.1255	11.5317
chr1	10574783	10576537	H3K27Ac_SARS-CoV-2_infected_uninfected_24h_peak_422	28	.	2.81626	4.94443	2.8373
chr1	10598883	10600240	H3K27Ac_SARS-CoV-2_infected_uninfected_24h_peak_423	51	.	1.81151	7.45825	5.19923
chr1	10692884	10695308	H3K27Ac_SARS-CoV-2_infected_uninfected_24h_peak_424	159	.	4.09726	18.7214	15.9777
chr1	10730919	10731525	H3K27Ac_SARS-CoV-2_infected_uninfected_24h_peak_425	14	.	2.17461	3.41324	1.41901
chr1	10793874	10796562	H3K27Ac_SARS-CoV-2_infected_uninfected_24h_peak_426	35	.	2.98142	5.70607	3.55253
chr1	10830827	10831862	H3K27Ac_SARS-CoV-2_infected_uninfected_24h_peak_427	16	.	2.7801	3.64194	1.62609
chr1	10866554	10867659	H3K27Ac_SARS-CoV-2_infected_uninfected_24h_peak_428	33	.	2.61738	5.49252	3.34958
chr1	10890866	10891671	H3K27Ac_SARS-CoV-2_infected_uninfected_24h_peak_429	11	.	2.58727	3.14591	1.17114
chr1	10941926	10942343	H3K27Ac_SARS-CoV-2_infected_uninfected_24h_peak_430	16	.	2.3288	3.69497	1.67627
chr1	11012007	11014199	H3K27Ac_SARS-CoV-2_infected_uninfected_24h_peak_431	77	.	2.1624	10.099	7.71628
chr1	11058898	11059516	H3K27Ac_SARS-CoV-2_infected_uninfected_24h_peak_432	24	.	1.70366	4.56502	2.47884
chr1	11098275	11100134	H3K27Ac_SARS-CoV-2_infected_uninfected_24h_peak_433	57	.	2.00459	8.01635	5.75408
chr1	11167290	11172261	H3K27Ac_SARS-CoV-2_infected_uninfected_24h_peak_434	164	.	6.75098	19.2129	16.466
chr1	11173147	11173653	H3K27Ac_SARS-CoV-2_infected_uninfected_24h_peak_435	12	.	2.62397	3.25439	1.26965
chr1	11261921	11262963	H3K27Ac_SARS-CoV-2_infected_uninfected_24h_peak_436	120	.	2.21453	14.6938	12.0731
chr1	11273227	11273745	H3K27Ac_SARS-CoV-2_infected_uninfected_24h_peak_437	96	.	1.97116	12.1953	9.69827
chr1	11478344	11479774	H3K27Ac_SARS-CoV-2_infected_uninfected_24h_peak_438	65	.	2.15867	8.83355	6.54382
chr1	11650196	11651035	H3K27Ac_SARS-CoV-2_infected_uninfected_24h_peak_439	22	.	2.05347	4.32478	2.25943
chr1	11654407	11655384	H3K27Ac_SARS-CoV-2_infected_uninfected_24h_peak_440	58	.	2.10655	8.18296	5.88271
chr1	11664258	11665072	H3K27Ac_SARS-CoV-2_infected_uninfected_24h_peak_441	100	.	2.50529	12.5538	10.0588
chr1	11667122	11669405	H3K27Ac_SARS-CoV-2_infected_uninfected_24h_peak_442	78	.	4.46764	10.2073	7.82163
chr1	11680427	11681761	H3K27Ac_SARS-CoV-2_infected_uninfected_24h_peak_443	73	.	2.05388	9.71343	7.33656
chr1	11693349	11693714	H3K27Ac_SARS-CoV-2_infected_uninfected_24h_peak_444	15	.	2.75967	3.60629	1.58962
chr1	11735802	11738235	H3K27Ac_SARS-CoV-2_infected_uninfected_24h_peak_445	67	.	1.92683	9.07111	6.73003
chr1	11749003	11749532	H3K27Ac_SARS-CoV-2_infected_uninfected_24h_peak_446	17	.	2.43451	3.80924	1.77839
chr1	11805048	11807639	H3K27Ac_SARS-CoV-2_infected_uninfected_24h_peak_447	81	.	2.07067	10.5982	8.17448
chr1	11859178	11860097	H3K27Ac_SARS-CoV-2_infected_uninfected_24h_peak_448	23	.	3.09354	4.38376	2.30934
chr1	11907945	11908133	H3K27Ac_SARS-CoV-2_infected_uninfected_24h_peak_449	114	.	2.10158	14.0805	11.4846
chr1	11909969	11910137	H3K27Ac_SARS-CoV-2_infected_uninfected_24h_peak_450	37	.	1.72846	5.89596	3.72142
chr1	11918656	11919198	H3K27Ac_SARS-CoV-2_infected_uninfected_24h_peak_451	16	.	2.16771	3.67809	1.65995
chr1	11925712	11926750	H3K27Ac_SARS-CoV-2_infected_uninfected_24h_peak_452	57	.	2.0982	7.98787	5.70615
chr1	11934767	11935482	H3K27Ac_SARS-CoV-2_infected_uninfected_24h_peak_453	33	.	1.7229	5.53407	3.38268
chr1	11979712	11981448	H3K27Ac_SARS-CoV-2_infected_uninfected_24h_peak_454	87	.	2.19571	11.1313	8.70281
chr1	12063380	12063689	H3K27Ac_SARS-CoV-2_infected_uninfected_24h_peak_455	15	.	2.73737	3.59948	1.58391
chr1	12135069	12138192	H3K27Ac_SARS-CoV-2_infected_uninfected_24h_peak_456	40	.	3.68956	6.27665	4.08152
chr1	12161635	12161939	H3K27Ac_SARS-CoV-2_infected_uninfected_24h_peak_457	65	.	2.48878	8.87355	6.53661
chr1	12163734	12167692	H3K27Ac_SARS-CoV-2_infected_uninfected_24h_peak_458	89	.	4.18752	11.4007	8.95818
chr1	12183989	12184742	H3K27Ac_SARS-CoV-2_infected_uninfected_24h_peak_459	17	.	2.09076	3.79326	1.76462
chr1	12230041	12231282	H3K27Ac_SARS-CoV-2_infected_uninfected_24h_peak_460	82	.	2.04108	10.6924	8.26252
chr1	12549280	12549840	H3K27Ac_SARS-CoV-2_infected_uninfected_24h_peak_461	38	.	1.70608	6.02159	3.84228
chr1	12616650	12618965	H3K27Ac_SARS-CoV-2_infected_uninfected_24h_peak_462	31	.	1.47385	5.26904	3.13877
chr1	13604378	13606342	H3K27Ac_SARS-CoV-2_infected_uninfected_24h_peak_463	18	.	2.91805	3.91823	1.87772
chr1	13650998	13651246	H3K27Ac_SARS-CoV-2_infected_uninfected_24h_peak_464	23	.	2.89069	4.42453	2.34862
chr1	13651906	13652164	H3K27Ac_SARS-CoV-2_infected_uninfected_24h_peak_465	11	.	2.56464	3.12196	1.14911
chr1	13699886	13700863	H3K27Ac_SARS-CoV-2_infected_uninfected_24h_peak_466	123	.	2.79963	14.9654	12.3539
chr1	13748659	13751030	H3K27Ac_SARS-CoV-2_infected_uninfected_24h_peak_467	65	.	2.31192	8.9231	6.58878
chr1	13793407	13794483	H3K27Ac_SARS-CoV-2_infected_uninfected_24h_peak_468	13	.	2.64781	3.31027	1.32052
chr1	14479048	14479479	H3K27Ac_SARS-CoV-2_infected_uninfected_24h_peak_469	18	.	2.88327	3.86382	1.82341
chr1	14480260	14480457	H3K27Ac_SARS-CoV-2_infected_uninfected_24h_peak_470	16	.	2.75153	3.62476	1.60633
chr1	14598457	14599253	H3K27Ac_SARS-CoV-2_infected_uninfected_24h_peak_471	26	.	3.18984	4.70501	2.61022
chr1	14921505	14922256	H3K27Ac_SARS-CoV-2_infected_uninfected_24h_peak_472	40	.	3.66811	6.22259	4.03106
chr1	14923227	14925288	H3K27Ac_SARS-CoV-2_infected_uninfected_24h_peak_473	48	.	2.83988	7.11664	4.87654
chr1	15137533	15138407	H3K27Ac_SARS-CoV-2_infected_uninfected_24h_peak_474	28	.	3.16187	4.95673	2.84838
chr1	15152603	15155284	H3K27Ac_SARS-CoV-2_infected_uninfected_24h_peak_475	59	.	1.8582	8.20406	5.91349
chr1	15166218	15170004	H3K27Ac_SARS-CoV-2_infected_uninfected_24h_peak_476	112	.	2.65552	13.7393	11.2092
chr1	15172299	15174860	H3K27Ac_SARS-CoV-2_infected_uninfected_24h_peak_477	45	.	2.11046	6.72501	4.51292
chr1	15200842	15201515	H3K27Ac_SARS-CoV-2_infected_uninfected_24h_peak_478	80	.	2.00052	10.4819	8.06552
chr1	15247268	15247672	H3K27Ac_SARS-CoV-2_infected_uninfected_24h_peak_479	41	.	1.87065	6.34544	4.14515
chr1	15322441	15323376	H3K27Ac_SARS-CoV-2_infected_uninfected_24h_peak_480	44	.	2.43882	6.62824	4.41923
chr1	15352810	15353037	H3K27Ac_SARS-CoV-2_infected_uninfected_24h_peak_481	16	.	1.52906	3.71212	1.69015
chr1	15356006	15357460	H3K27Ac_SARS-CoV-2_infected_uninfected_24h_peak_482	16	.	1.4401	3.70378	1.68511
chr1	15408983	15412550	H3K27Ac_SARS-CoV-2_infected_uninfected_24h_peak_483	104	.	2.20744	12.9346	10.4015
chr1	15415679	15415998	H3K27Ac_SARS-CoV-2_infected_uninfected_24h_peak_484	18	.	1.702	3.88588	1.85057
chr1	15416982	15418707	H3K27Ac_SARS-CoV-2_infected_uninfected_24h_peak_485	119	.	2.3195	14.5422	11.9552
chr1	15429165	15429731	H3K27Ac_SARS-CoV-2_infected_uninfected_24h_peak_486	13	.	1.75208	3.309	1.32153
chr1	15469048	15470123	H3K27Ac_SARS-CoV-2_infected_uninfected_24h_peak_487	12	.	2.59631	3.2176	1.23613
chr1	15488461	15489672	H3K27Ac_SARS-CoV-2_infected_uninfected_24h_peak_488	26	.	3.17867	4.75014	2.65478
chr1	15523762	15527855	H3K27Ac_SARS-CoV-2_infected_uninfected_24h_peak_489	89	.	2.25221	11.3753	8.92055
chr1	15562544	15563498	H3K27Ac_SARS-CoV-2_infected_uninfected_24h_peak_490	29	.	3.2798	5.09	2.96962
chr1	15616698	15620413	H3K27Ac_SARS-CoV-2_infected_uninfected_24h_peak_491	42	.	2.07782	6.44304	4.24699
chr1	15683719	15685938	H3K27Ac_SARS-CoV-2_infected_uninfected_24h_peak_492	137	.	2.78684	16.4825	13.7799
chr1	15758574	15759333	H3K27Ac_SARS-CoV-2_infected_uninfected_24h_peak_493	48	.	1.7443	7.07382	4.83815
chr1	15796395	15800932	H3K27Ac_SARS-CoV-2_infected_uninfected_24h_peak_494	46	.	1.64887	6.90443	4.67966
chr1	15815145	15815525	H3K27Ac_SARS-CoV-2_infected_uninfected_24h_peak_495	14	.	2.57165	3.47769	1.47524
chr1	15825175	15827006	H3K27Ac_SARS-CoV-2_infected_uninfected_24h_peak_496	30	.	3.17794	5.16493	3.04182
chr1	15832711	15834296	H3K27Ac_SARS-CoV-2_infected_uninfected_24h_peak_497	65	.	1.96142	8.92787	6.58922
chr1	15835079	15836566	H3K27Ac_SARS-CoV-2_infected_uninfected_24h_peak_498	56	.	1.62365	7.90048	5.61673
chr1	15846947	15849471	H3K27Ac_SARS-CoV-2_infected_uninfected_24h_peak_499	166	.	2.34577	19.4898	16.6726
chr1	15877895	15878378	H3K27Ac_SARS-CoV-2_infected_uninfected_24h_peak_500	16	.	2.79217	3.70387	1.67821
chr1	15882680	15883403	H3K27Ac_SARS-CoV-2_infected_uninfected_24h_peak_501	34	.	2.52365	5.57946	3.43108
chr1	15885447	15886990	H3K27Ac_SARS-CoV-2_infected_uninfected_24h_peak_502	46	.	1.82533	6.90331	4.67669
chr1	15897533	15898418	H3K27Ac_SARS-CoV-2_infected_uninfected_24h_peak_503	18	.	2.25775	3.85026	1.8211
chr1	15948959	15953776	H3K27Ac_SARS-CoV-2_infected_uninfected_24h_peak_504	65	.	2.18334	8.8864	6.56497
chr1	15965634	15966915	H3K27Ac_SARS-CoV-2_infected_uninfected_24h_peak_505	33	.	3.3174	5.52396	3.38237
chr1	15974036	15976847	H3K27Ac_SARS-CoV-2_infected_uninfected_24h_peak_506	168	.	3.68835	19.5818	16.8235
chr1	15982824	15990644	H3K27Ac_SARS-CoV-2_infected_uninfected_24h_peak_507	126	.	5.28695	15.1449	12.6094
chr1	15992737	15993732	H3K27Ac_SARS-CoV-2_infected_uninfected_24h_peak_508	15	.	2.72083	3.54435	1.5335
chr1	16012418	16013943	H3K27Ac_SARS-CoV-2_infected_uninfected_24h_peak_509	53	.	2.01627	7.61273	5.357
chr1	16026799	16027213	H3K27Ac_SARS-CoV-2_infected_uninfected_24h_peak_510	18	.	2.86058	3.857	1.8211
chr1	16048664	16048883	H3K27Ac_SARS-CoV-2_infected_uninfected_24h_peak_511	60	.	2.43836	8.30851	6.00106
chr1	16067406	16067805	H3K27Ac_SARS-CoV-2_infected_uninfected_24h_peak_512	22	.	2.28056	4.32328	2.25543
chr1	16073084	16074044	H3K27Ac_SARS-CoV-2_infected_uninfected_24h_peak_513	81	.	2.14467	10.5451	8.13773
chr1	16075057	16076693	H3K27Ac_SARS-CoV-2_infected_uninfected_24h_peak_514	58	.	1.83865	8.13099	5.83874
chr1	16151642	16156959	H3K27Ac_SARS-CoV-2_infected_uninfected_24h_peak_515	71	.	1.82647	9.49133	7.13228
chr1	16163568	16165980	H3K27Ac_SARS-CoV-2_infected_uninfected_24h_peak_516	142	.	2.59469	16.9556	14.2539
chr1	16166897	16168323	H3K27Ac_SARS-CoV-2_infected_uninfected_24h_peak_517	81	.	1.86009	10.5977	8.1768
chr1	16173401	16173576	H3K27Ac_SARS-CoV-2_infected_uninfected_24h_peak_518	39	.	1.55823	6.17031	3.97974
chr1	16181607	16183090	H3K27Ac_SARS-CoV-2_infected_uninfected_24h_peak_519	61	.	1.68267	8.45964	6.14713
chr1	16187611	16187827	H3K27Ac_SARS-CoV-2_infected_uninfected_24h_peak_520	41	.	1.86242	6.32416	4.12392
chr1	16235852	16237644	H3K27Ac_SARS-CoV-2_infected_uninfected_24h_peak_521	58	.	1.9745	8.16759	5.87599
chr1	16350875	16352789	H3K27Ac_SARS-CoV-2_infected_uninfected_24h_peak_522	62	.	2.12682	8.55576	6.24574
chr1	16366738	16368699	H3K27Ac_SARS-CoV-2_infected_uninfected_24h_peak_523	66	.	1.80851	8.92514	6.60207
chr1	16425359	16425737	H3K27Ac_SARS-CoV-2_infected_uninfected_24h_peak_524	23	.	3.10174	4.44982	2.36939
chr1	16440381	16442193	H3K27Ac_SARS-CoV-2_infected_uninfected_24h_peak_525	149	.	2.73707	17.7095	14.987
chr1	16498851	16499764	H3K27Ac_SARS-CoV-2_infected_uninfected_24h_peak_526	18	.	1.57217	3.92554	1.88789
chr1	16513064	16513225	H3K27Ac_SARS-CoV-2_infected_uninfected_24h_peak_527	21	.	1.48325	4.23763	2.17358
chr1	16514316	16515011	H3K27Ac_SARS-CoV-2_infected_uninfected_24h_peak_528	52	.	1.57856	7.54024	5.28979
chr1	16535866	16536084	H3K27Ac_SARS-CoV-2_infected_uninfected_24h_peak_529	15	.	1.79516	3.52382	1.51804
chr1	16544295	16546591	H3K27Ac_SARS-CoV-2_infected_uninfected_24h_peak_530	46	.	1.86359	6.81955	4.6081
chr1	16591981	16597636	H3K27Ac_SARS-CoV-2_infected_uninfected_24h_peak_531	119	.	4.9419	14.4723	11.9192
chr1	16612020	16614130	H3K27Ac_SARS-CoV-2_infected_uninfected_24h_peak_532	47	.	1.5926	6.97062	4.74231
chr1	16643117	16645326	H3K27Ac_SARS-CoV-2_infected_uninfected_24h_peak_533	40	.	1.4966	6.22934	4.04325
chr1	16666962	16667505	H3K27Ac_SARS-CoV-2_infected_uninfected_24h_peak_534	90	.	1.79577	11.5261	9.06868
chr1	16678456	16678946	H3K27Ac_SARS-CoV-2_infected_uninfected_24h_peak_535	27	.	2.54393	4.84875	2.74407
chr1	16707932	16708197	H3K27Ac_SARS-CoV-2_infected_uninfected_24h_peak_536	49	.	2.40684	7.19349	4.94374
chr1	16716881	16717161	H3K27Ac_SARS-CoV-2_infected_uninfected_24h_peak_537	30	.	3.08787	5.2213	3.08698
chr1	16718865	16720540	H3K27Ac_SARS-CoV-2_infected_uninfected_24h_peak_538	17	.	2.7747	3.79296	1.76571
chr1	16739966	16740513	H3K27Ac_SARS-CoV-2_infected_uninfected_24h_peak_539	100	.	1.85975	12.5218	10.025
chr1	16861502	16862661	H3K27Ac_SARS-CoV-2_infected_uninfected_24h_peak_540	47	.	2.34968	7.01801	4.7831
chr1	16872700	16873694	H3K27Ac_SARS-CoV-2_infected_uninfected_24h_peak_541	19	.	1.41915	3.9402	1.90198
chr1	16888908	16889647	H3K27Ac_SARS-CoV-2_infected_uninfected_24h_peak_542	34	.	1.53568	5.62474	3.47178
chr1	16895180	16895965	H3K27Ac_SARS-CoV-2_infected_uninfected_24h_peak_543	74	.	1.88478	9.81052	7.43021
chr1	16903868	16905175	H3K27Ac_SARS-CoV-2_infected_uninfected_24h_peak_544	73	.	1.75241	9.72038	7.34664
chr1	16913695	16914284	H3K27Ac_SARS-CoV-2_infected_uninfected_24h_peak_545	13	.	1.58026	3.38804	1.39472
chr1	17003814	17004545	H3K27Ac_SARS-CoV-2_infected_uninfected_24h_peak_546	12	.	1.87142	3.25318	1.27057
chr1	17010764	17011887	H3K27Ac_SARS-CoV-2_infected_uninfected_24h_peak_547	41	.	1.99053	6.29773	4.11201
chr1	17030160	17030455	H3K27Ac_SARS-CoV-2_infected_uninfected_24h_peak_548	11	.	2.58979	3.15308	1.17766
chr1	17045522	17046155	H3K27Ac_SARS-CoV-2_infected_uninfected_24h_peak_549	20	.	2.91699	4.07518	2.02544
chr1	17052858	17054453	H3K27Ac_SARS-CoV-2_infected_uninfected_24h_peak_550	82	.	2.20971	10.6282	8.20945
chr1	17207793	17209550	H3K27Ac_SARS-CoV-2_infected_uninfected_24h_peak_551	52	.	1.92997	7.49327	5.2411
chr1	17437166	17440051	H3K27Ac_SARS-CoV-2_infected_uninfected_24h_peak_552	78	.	2.03371	10.2744	7.86428
chr1	17479504	17480168	H3K27Ac_SARS-CoV-2_infected_uninfected_24h_peak_553	11	.	2.56152	3.07264	1.10446
chr1	17488105	17488336	H3K27Ac_SARS-CoV-2_infected_uninfected_24h_peak_554	24	.	2.658	4.52141	2.43821
chr1	17527305	17528151	H3K27Ac_SARS-CoV-2_infected_uninfected_24h_peak_555	30	.	2.11909	5.19359	3.06885
chr1	17539375	17540487	H3K27Ac_SARS-CoV-2_infected_uninfected_24h_peak_556	65	.	1.92158	8.83386	6.50333
chr1	17551522	17551928	H3K27Ac_SARS-CoV-2_infected_uninfected_24h_peak_557	32	.	1.62594	5.3842	3.24692
chr1	17569401	17570127	H3K27Ac_SARS-CoV-2_infected_uninfected_24h_peak_558	36	.	1.59224	5.80402	3.64223
chr1	17582133	17582750	H3K27Ac_SARS-CoV-2_infected_uninfected_24h_peak_559	15	.	1.72159	3.53834	1.53276
chr1	17632299	17632468	H3K27Ac_SARS-CoV-2_infected_uninfected_24h_peak_560	14	.	2.58743	3.46423	1.46265
chr1	17764624	17766716	H3K27Ac_SARS-CoV-2_infected_uninfected_24h_peak_561	37	.	3.33902	5.89144	3.72516
chr1	18041019	18042946	H3K27Ac_SARS-CoV-2_infected_uninfected_24h_peak_562	28	.	3.29317	4.96487	2.85053
chr1	18336469	18338031	H3K27Ac_SARS-CoV-2_infected_uninfected_24h_peak_563	17	.	2.85792	3.77285	1.74325
chr1	18338929	18339995	H3K27Ac_SARS-CoV-2_infected_uninfected_24h_peak_564	33	.	3.3605	5.45828	3.31514
chr1	18901765	18903165	H3K27Ac_SARS-CoV-2_infected_uninfected_24h_peak_565	57	.	1.9301	8.06478	5.78238
chr1	18913369	18913748	H3K27Ac_SARS-CoV-2_infected_uninfected_24h_peak_566	30	.	2.22265	5.14656	3.0252
chr1	18922126	18922693	H3K27Ac_SARS-CoV-2_infected_uninfected_24h_peak_567	14	.	1.59373	3.39798	1.40378
chr1	18926246	18927127	H3K27Ac_SARS-CoV-2_infected_uninfected_24h_peak_568	38	.	1.87197	6.05929	3.87991
chr1	18949985	18951857	H3K27Ac_SARS-CoV-2_infected_uninfected_24h_peak_569	22	.	1.79163	4.33934	2.27204
chr1	18954407	18957359	H3K27Ac_SARS-CoV-2_infected_uninfected_24h_peak_570	67	.	2.26624	9.05187	6.72096
chr1	18962084	18963490	H3K27Ac_SARS-CoV-2_infected_uninfected_24h_peak_571	40	.	2.84854	6.21465	4.02762
chr1	18964226	18967024	H3K27Ac_SARS-CoV-2_infected_uninfected_24h_peak_572	122	.	4.51502	14.8144	12.2089
chr1	18967787	18968432	H3K27Ac_SARS-CoV-2_infected_uninfected_24h_peak_573	12	.	2.4541	3.21792	1.23892
chr1	19087027	19088929	H3K27Ac_SARS-CoV-2_infected_uninfected_24h_peak_574	124	.	4.06141	15.0444	12.4027
chr1	19209098	19211018	H3K27Ac_SARS-CoV-2_infected_uninfected_24h_peak_575	98	.	2.08846	12.3878	9.89729
chr1	19250784	19253511	H3K27Ac_SARS-CoV-2_infected_uninfected_24h_peak_576	65	.	2.09224	8.8514	6.51766
chr1	19311997	19312854	H3K27Ac_SARS-CoV-2_infected_uninfected_24h_peak_577	77	.	1.86548	10.0942	7.70486
chr1	19336389	19336658	H3K27Ac_SARS-CoV-2_infected_uninfected_24h_peak_578	44	.	3.83576	6.64405	4.42426
chr1	19440739	19441000	H3K27Ac_SARS-CoV-2_infected_uninfected_24h_peak_579	17	.	2.23123	3.7477	1.72569
chr1	19447959	19449510	H3K27Ac_SARS-CoV-2_infected_uninfected_24h_peak_580	74	.	3.90466	9.8046	7.42914
chr1	19484263	19485503	H3K27Ac_SARS-CoV-2_infected_uninfected_24h_peak_581	79	.	1.90913	10.3717	7.9695
chr1	19486176	19486560	H3K27Ac_SARS-CoV-2_infected_uninfected_24h_peak_582	14	.	1.48205	3.46237	1.46226
chr1	19595621	19598592	H3K27Ac_SARS-CoV-2_infected_uninfected_24h_peak_583	152	.	2.78775	18.0114	15.2716
chr1	19643474	19645222	H3K27Ac_SARS-CoV-2_infected_uninfected_24h_peak_584	90	.	2.99387	11.4625	9.00046
chr1	19664604	19665509	H3K27Ac_SARS-CoV-2_infected_uninfected_24h_peak_585	36	.	2.67829	5.81274	3.64955
chr1	19799720	19799893	H3K27Ac_SARS-CoV-2_infected_uninfected_24h_peak_586	26	.	1.57302	4.75119	2.64741
chr1	19882016	19883593	H3K27Ac_SARS-CoV-2_infected_uninfected_24h_peak_587	73	.	2.20925	9.71684	7.33339
chr1	20158871	20159248	H3K27Ac_SARS-CoV-2_infected_uninfected_24h_peak_588	30	.	2.86308	5.13373	3.01387
chr1	20411116	20411761	H3K27Ac_SARS-CoV-2_infected_uninfected_24h_peak_589	17	.	2.35394	3.73795	1.7149
chr1	20426717	20427767	H3K27Ac_SARS-CoV-2_infected_uninfected_24h_peak_590	47	.	2.6793	7.0036	4.77355
chr1	20442847	20443510	H3K27Ac_SARS-CoV-2_infected_uninfected_24h_peak_591	19	.	2.90691	3.95672	1.91335
chr1	20444408	20445311	H3K27Ac_SARS-CoV-2_infected_uninfected_24h_peak_592	152	.	6.38378	17.9792	15.2924
chr1	20485027	20486747	H3K27Ac_SARS-CoV-2_infected_uninfected_24h_peak_593	72	.	1.8227	9.60454	7.23705
chr1	20506681	20508687	H3K27Ac_SARS-CoV-2_infected_uninfected_24h_peak_594	100	.	2.61272	12.5985	10.0987
chr1	20511513	20512878	H3K27Ac_SARS-CoV-2_infected_uninfected_24h_peak_595	24	.	2.70407	4.54776	2.46075
chr1	20552556	20552748	H3K27Ac_SARS-CoV-2_infected_uninfected_24h_peak_596	69	.	2.19062	9.28214	6.91663
chr1	20603842	20604010	H3K27Ac_SARS-CoV-2_infected_uninfected_24h_peak_597	26	.	1.93787	4.77493	2.67775
chr1	20633528	20634314	H3K27Ac_SARS-CoV-2_infected_uninfected_24h_peak_598	79	.	1.97935	10.3506	7.94015
chr1	20660665	20661845	H3K27Ac_SARS-CoV-2_infected_uninfected_24h_peak_599	53	.	1.79038	7.63668	5.37624
chr1	20696390	20697355	H3K27Ac_SARS-CoV-2_infected_uninfected_24h_peak_600	29	.	1.65123	5.08259	2.96296
chr1	20717592	20718466	H3K27Ac_SARS-CoV-2_infected_uninfected_24h_peak_601	32	.	2.4173	5.43044	3.29155
chr1	20731031	20734444	H3K27Ac_SARS-CoV-2_infected_uninfected_24h_peak_602	150	.	2.75137	17.7667	15.0188
chr1	20739242	20740078	H3K27Ac_SARS-CoV-2_infected_uninfected_24h_peak_603	13	.	1.72151	3.318	1.33104
chr1	20785529	20788024	H3K27Ac_SARS-CoV-2_infected_uninfected_24h_peak_604	49	.	1.69316	7.16568	4.92934
chr1	21021654	21023126	H3K27Ac_SARS-CoV-2_infected_uninfected_24h_peak_605	43	.	1.71627	6.50187	4.30154
chr1	21089855	21091776	H3K27Ac_SARS-CoV-2_infected_uninfected_24h_peak_606	55	.	2.22393	7.78239	5.51272
chr1	21174598	21177349	H3K27Ac_SARS-CoV-2_infected_uninfected_24h_peak_607	56	.	1.95273	7.90595	5.63582
chr1	21216398	21217581	H3K27Ac_SARS-CoV-2_infected_uninfected_24h_peak_608	43	.	3.66483	6.52897	4.32784
chr1	21251622	21253071	H3K27Ac_SARS-CoV-2_infected_uninfected_24h_peak_609	54	.	2.24053	7.68804	5.41377
chr1	21261365	21262734	H3K27Ac_SARS-CoV-2_infected_uninfected_24h_peak_610	32	.	1.55899	5.34247	3.21414
chr1	21288896	21291272	H3K27Ac_SARS-CoV-2_infected_uninfected_24h_peak_611	54	.	1.93699	7.70356	5.43759
chr1	21294067	21297493	H3K27Ac_SARS-CoV-2_infected_uninfected_24h_peak_612	33	.	2.68001	5.45211	3.31361
chr1	21298524	21299620	H3K27Ac_SARS-CoV-2_infected_uninfected_24h_peak_613	29	.	2.82283	5.03641	2.9168
chr1	21301990	21304521	H3K27Ac_SARS-CoV-2_infected_uninfected_24h_peak_614	78	.	3.43462	10.2991	7.89213
chr1	21309605	21310222	H3K27Ac_SARS-CoV-2_infected_uninfected_24h_peak_615	16	.	2.28941	3.66783	1.64854
chr1	21313297	21313458	H3K27Ac_SARS-CoV-2_infected_uninfected_24h_peak_616	16	.	2.28489	3.65202	1.63517
chr1	21319505	21320024	H3K27Ac_SARS-CoV-2_infected_uninfected_24h_peak_617	34	.	1.75823	5.5733	3.42363
chr1	21322307	21327297	H3K27Ac_SARS-CoV-2_infected_uninfected_24h_peak_618	46	.	1.67187	6.91555	4.68801
chr1	21334032	21335256	H3K27Ac_SARS-CoV-2_infected_uninfected_24h_peak_619	35	.	1.69994	5.70959	3.55042
chr1	21338956	21339804	H3K27Ac_SARS-CoV-2_infected_uninfected_24h_peak_620	21	.	1.73143	4.17677	2.11835
chr1	21343095	21346491	H3K27Ac_SARS-CoV-2_infected_uninfected_24h_peak_621	100	.	2.64462	12.5709	10.0531
chr1	21366129	21366508	H3K27Ac_SARS-CoV-2_infected_uninfected_24h_peak_622	10	.	2.51022	3.01012	1.04861
chr1	21367590	21369131	H3K27Ac_SARS-CoV-2_infected_uninfected_24h_peak_623	33	.	2.89507	5.53184	3.39234
chr1	21387872	21388384	H3K27Ac_SARS-CoV-2_infected_uninfected_24h_peak_624	31	.	3.39329	5.27932	3.14229
chr1	21428075	21428658	H3K27Ac_SARS-CoV-2_infected_uninfected_24h_peak_625	17	.	2.5811	3.80532	1.77807
chr1	21439432	21441074	H3K27Ac_SARS-CoV-2_infected_uninfected_24h_peak_626	74	.	2.27114	9.8178	7.45148
chr1	21464851	21467885	H3K27Ac_SARS-CoV-2_infected_uninfected_24h_peak_627	90	.	4.75371	11.5576	9.09824
chr1	21508807	21509698	H3K27Ac_SARS-CoV-2_infected_uninfected_24h_peak_628	129	.	5.70917	15.572	12.9263
chr1	21585282	21587741	H3K27Ac_SARS-CoV-2_infected_uninfected_24h_peak_629	75	.	3.06123	9.97419	7.58446
chr1	21594571	21595143	H3K27Ac_SARS-CoV-2_infected_uninfected_24h_peak_630	26	.	3.20591	4.74014	2.64035
chr1	21602454	21609001	H3K27Ac_SARS-CoV-2_infected_uninfected_24h_peak_631	107	.	5.03876	13.3038	10.7956
chr1	21622099	21622434	H3K27Ac_SARS-CoV-2_infected_uninfected_24h_peak_632	76	.	2.2372	10.0497	7.64743
chr1	21651589	21652160	H3K27Ac_SARS-CoV-2_infected_uninfected_24h_peak_633	46	.	2.22703	6.84177	4.61874
chr1	21656027	21656323	H3K27Ac_SARS-CoV-2_infected_uninfected_24h_peak_634	22	.	2.10505	4.27568	2.20968
chr1	21658992	21659748	H3K27Ac_SARS-CoV-2_infected_uninfected_24h_peak_635	18	.	2.78963	3.90588	1.87075
chr1	21668861	21669597	H3K27Ac_SARS-CoV-2_infected_uninfected_24h_peak_636	46	.	2.37562	6.88294	4.65462
chr1	21764926	21765303	H3K27Ac_SARS-CoV-2_infected_uninfected_24h_peak_637	18	.	2.31452	3.87745	1.84347
chr1	21781410	21783628	H3K27Ac_SARS-CoV-2_infected_uninfected_24h_peak_638	151	.	2.76383	17.9086	15.1674
chr1	21935198	21937735	H3K27Ac_SARS-CoV-2_infected_uninfected_24h_peak_639	60	.	1.8372	8.30837	6.01296
chr1	21938628	21940586	H3K27Ac_SARS-CoV-2_infected_uninfected_24h_peak_640	150	.	2.87793	17.8166	15.0815
chr1	21956607	21957230	H3K27Ac_SARS-CoV-2_infected_uninfected_24h_peak_641	24	.	2.12732	4.4895	2.40932
chr1	21963616	21963871	H3K27Ac_SARS-CoV-2_infected_uninfected_24h_peak_642	17	.	2.33999	3.81834	1.78971
chr1	22025274	22026912	H3K27Ac_SARS-CoV-2_infected_uninfected_24h_peak_643	119	.	2.58467	14.5554	11.9437
chr1	22052669	22054651	H3K27Ac_SARS-CoV-2_infected_uninfected_24h_peak_644	147	.	3.07381	17.4604	14.7326
chr1	22091813	22093147	H3K27Ac_SARS-CoV-2_infected_uninfected_24h_peak_645	51	.	3.97664	7.44655	5.19146
chr1	22142284	22143709	H3K27Ac_SARS-CoV-2_infected_uninfected_24h_peak_646	35	.	2.156	5.65778	3.50074
chr1	22156149	22157684	H3K27Ac_SARS-CoV-2_infected_uninfected_24h_peak_647	52	.	3.98466	7.46354	5.21116
chr1	22166031	22166355	H3K27Ac_SARS-CoV-2_infected_uninfected_24h_peak_648	19	.	2.9813	4.03715	1.98347
chr1	22175451	22178337	H3K27Ac_SARS-CoV-2_infected_uninfected_24h_peak_649	21	.	3.01809	4.20116	2.13957
chr1	22227776	22230657	H3K27Ac_SARS-CoV-2_infected_uninfected_24h_peak_650	98	.	2.69994	12.3609	9.85543
chr1	22237164	22237569	H3K27Ac_SARS-CoV-2_infected_uninfected_24h_peak_651	14	.	2.54444	3.46858	1.46907
chr1	22414504	22414804	H3K27Ac_SARS-CoV-2_infected_uninfected_24h_peak_652	49	.	2.08178	7.17346	4.92633
chr1	22428914	22429245	H3K27Ac_SARS-CoV-2_infected_uninfected_24h_peak_653	24	.	2.06973	4.4931	2.41357
chr1	22451507	22452871	H3K27Ac_SARS-CoV-2_infected_uninfected_24h_peak_654	67	.	1.96738	9.08766	6.74311
chr1	22641681	22642097	H3K27Ac_SARS-CoV-2_infected_uninfected_24h_peak_655	25	.	3.06303	4.64593	2.55697
chr1	22673928	22674229	H3K27Ac_SARS-CoV-2_infected_uninfected_24h_peak_656	15	.	2.74026	3.5927	1.57715
chr1	22689629	22690214	H3K27Ac_SARS-CoV-2_infected_uninfected_24h_peak_657	20	.	2.86456	4.15205	2.09484
chr1	22710107	22713110	H3K27Ac_SARS-CoV-2_infected_uninfected_24h_peak_658	83	.	2.25166	10.7207	8.3046
chr1	22749498	22751233	H3K27Ac_SARS-CoV-2_infected_uninfected_24h_peak_659	43	.	1.66922	6.56331	4.35763
chr1	22808397	22814179	H3K27Ac_SARS-CoV-2_infected_uninfected_24h_peak_660	187	.	6.74724	21.5063	18.7493
chr1	22976709	22978862	H3K27Ac_SARS-CoV-2_infected_uninfected_24h_peak_661	20	.	2.2493	4.06724	2.02079
chr1	23010517	23011737	H3K27Ac_SARS-CoV-2_infected_uninfected_24h_peak_662	31	.	1.8787	5.23856	3.1075
chr1	23018956	23021292	H3K27Ac_SARS-CoV-2_infected_uninfected_24h_peak_663	54	.	1.78258	7.76737	5.49653
chr1	23099016	23102791	H3K27Ac_SARS-CoV-2_infected_uninfected_24h_peak_664	25	.	1.8103	4.60108	2.51779
chr1	23116320	23117941	H3K27Ac_SARS-CoV-2_infected_uninfected_24h_peak_665	27	.	2.70142	4.88422	2.78228
chr1	23119364	23119613	H3K27Ac_SARS-CoV-2_infected_uninfected_24h_peak_666	31	.	2.45469	5.31352	3.17626
chr1	23167053	23169112	H3K27Ac_SARS-CoV-2_infected_uninfected_24h_peak_667	67	.	1.98873	9.03071	6.70381
chr1	23177590	23178133	H3K27Ac_SARS-CoV-2_infected_uninfected_24h_peak_668	22	.	1.67989	4.29222	2.22684
chr1	23216978	23217766	H3K27Ac_SARS-CoV-2_infected_uninfected_24h_peak_669	33	.	1.54699	5.46023	3.32026
chr1	23225023	23225589	H3K27Ac_SARS-CoV-2_infected_uninfected_24h_peak_670	26	.	1.57745	4.71558	2.62207
chr1	23283053	23283912	H3K27Ac_SARS-CoV-2_infected_uninfected_24h_peak_671	19	.	1.80832	3.99814	1.95359
chr1	23341177	23345224	H3K27Ac_SARS-CoV-2_infected_uninfected_24h_peak_672	34	.	1.83243	5.59792	3.45273
chr1	23367348	23370379	H3K27Ac_SARS-CoV-2_infected_uninfected_24h_peak_673	80	.	1.93555	10.4021	8.01181
chr1	23402444	23403923	H3K27Ac_SARS-CoV-2_infected_uninfected_24h_peak_674	74	.	2.39529	9.81779	7.43752
chr1	23483693	23484668	H3K27Ac_SARS-CoV-2_infected_uninfected_24h_peak_675	45	.	1.85652	6.76841	4.54602
chr1	23539602	23540217	H3K27Ac_SARS-CoV-2_infected_uninfected_24h_peak_676	19	.	1.90332	4.01553	1.96796
chr1	23554706	23555713	H3K27Ac_SARS-CoV-2_infected_uninfected_24h_peak_677	41	.	1.6038	6.33639	4.15527
chr1	23556983	23559891	H3K27Ac_SARS-CoV-2_infected_uninfected_24h_peak_678	39	.	1.63907	6.13646	3.95566
chr1	23562167	23563166	H3K27Ac_SARS-CoV-2_infected_uninfected_24h_peak_679	29	.	1.58543	5.02357	2.91259
chr1	23568004	23568656	H3K27Ac_SARS-CoV-2_infected_uninfected_24h_peak_680	44	.	1.87387	6.67203	4.45662
chr1	23576909	23577697	H3K27Ac_SARS-CoV-2_infected_uninfected_24h_peak_681	24	.	1.45343	4.5517	2.46855
chr1	23585071	23586401	H3K27Ac_SARS-CoV-2_infected_uninfected_24h_peak_682	40	.	1.60489	6.26653	4.07627
chr1	23593805	23594019	H3K27Ac_SARS-CoV-2_infected_uninfected_24h_peak_683	28	.	1.70443	4.92974	2.81927
chr1	23635184	23635685	H3K27Ac_SARS-CoV-2_infected_uninfected_24h_peak_684	92	.	2.06535	11.6929	9.20934
chr1	23691420	23693967	H3K27Ac_SARS-CoV-2_infected_uninfected_24h_peak_685	45	.	2.01846	6.76342	4.54769
chr1	23718407	23722290	H3K27Ac_SARS-CoV-2_infected_uninfected_24h_peak_686	113	.	5.50736	13.9346	11.392
chr1	23742977	23745380	H3K27Ac_SARS-CoV-2_infected_uninfected_24h_peak_687	106	.	2.38836	13.2152	10.6604
chr1	23750974	23751389	H3K27Ac_SARS-CoV-2_infected_uninfected_24h_peak_688	43	.	3.65758	6.51007	4.30642
chr1	23772403	23772640	H3K27Ac_SARS-CoV-2_infected_uninfected_24h_peak_689	35	.	3.45642	5.68688	3.53129
chr1	23777623	23780112	H3K27Ac_SARS-CoV-2_infected_uninfected_24h_peak_690	42	.	1.92693	6.41675	4.22876
chr1	23789731	23792407	H3K27Ac_SARS-CoV-2_infected_uninfected_24h_peak_691	50	.	1.85356	7.27542	5.03521
chr1	23799060	23801207	H3K27Ac_SARS-CoV-2_infected_uninfected_24h_peak_692	47	.	1.62714	6.93906	4.71315
chr1	23824803	23825933	H3K27Ac_SARS-CoV-2_infected_uninfected_24h_peak_693	106	.	2.05095	13.1948	10.656
chr1	23838360	23839014	H3K27Ac_SARS-CoV-2_infected_uninfected_24h_peak_694	20	.	1.98928	4.08115	2.03104
chr1	23867661	23868785	H3K27Ac_SARS-CoV-2_infected_uninfected_24h_peak_695	78	.	2.30928	10.2911	7.88574
chr1	23949998	23953348	H3K27Ac_SARS-CoV-2_infected_uninfected_24h_peak_696	85	.	2.35504	10.9745	8.5598
chr1	23959323	23961653	H3K27Ac_SARS-CoV-2_infected_uninfected_24h_peak_697	73	.	1.9871	9.73839	7.35457
chr1	23978881	23980725	H3K27Ac_SARS-CoV-2_infected_uninfected_24h_peak_698	72	.	2.06972	9.62912	7.25355
chr1	23993562	23994338	H3K27Ac_SARS-CoV-2_infected_uninfected_24h_peak_699	27	.	2.65691	4.81068	2.7063
chr1	24046618	24047973	H3K27Ac_SARS-CoV-2_infected_uninfected_24h_peak_700	28	.	1.71453	4.92217	2.81376
chr1	24069893	24071294	H3K27Ac_SARS-CoV-2_infected_uninfected_24h_peak_701	31	.	2.96419	5.28474	3.1559
chr1	24149626	24151005	H3K27Ac_SARS-CoV-2_infected_uninfected_24h_peak_702	62	.	2.38241	8.51895	6.20042
chr1	24153791	24157496	H3K27Ac_SARS-CoV-2_infected_uninfected_24h_peak_703	77	.	4.50834	10.1632	7.77578
chr1	24187014	24187845	H3K27Ac_SARS-CoV-2_infected_uninfected_24h_peak_704	27	.	1.6691	4.86586	2.75675
chr1	24283731	24284731	H3K27Ac_SARS-CoV-2_infected_uninfected_24h_peak_705	21	.	1.53446	4.18382	2.12595
chr1	24391088	24391970	H3K27Ac_SARS-CoV-2_infected_uninfected_24h_peak_706	29	.	1.90572	5.04918	2.93389
chr1	24409320	24410091	H3K27Ac_SARS-CoV-2_infected_uninfected_24h_peak_707	27	.	2.22414	4.87871	2.77332
chr1	24413091	24413734	H3K27Ac_SARS-CoV-2_infected_uninfected_24h_peak_708	65	.	1.79584	8.81527	6.50081
chr1	24414867	24416474	H3K27Ac_SARS-CoV-2_infected_uninfected_24h_peak_709	35	.	1.84413	5.68213	3.52986
chr1	24502351	24503583	H3K27Ac_SARS-CoV-2_infected_uninfected_24h_peak_710	36	.	1.58995	5.85646	3.69867
chr1	24541367	24541547	H3K27Ac_SARS-CoV-2_infected_uninfected_24h_peak_711	18	.	1.48383	3.9292	1.88972
chr1	24642021	24644513	H3K27Ac_SARS-CoV-2_infected_uninfected_24h_peak_712	57	.	1.69448	8.0448	5.76402
chr1	24744521	24747047	H3K27Ac_SARS-CoV-2_infected_uninfected_24h_peak_713	109	.	2.33491	13.5186	10.9589
chr1	24784281	24784472	H3K27Ac_SARS-CoV-2_infected_uninfected_24h_peak_714	13	.	2.63725	3.35232	1.35835
chr1	24785522	24789070	H3K27Ac_SARS-CoV-2_infected_uninfected_24h_peak_715	118	.	4.2056	14.3714	11.8238
chr1	24793227	24793799	H3K27Ac_SARS-CoV-2_infected_uninfected_24h_peak_716	23	.	2.75746	4.38408	2.31628
chr1	24848364	24848618	H3K27Ac_SARS-CoV-2_infected_uninfected_24h_peak_717	18	.	1.71888	3.86574	1.83072
chr1	24910689	24910954	H3K27Ac_SARS-CoV-2_infected_uninfected_24h_peak_718	14	.	2.68495	3.47597	1.47095
chr1	24929026	24930631	H3K27Ac_SARS-CoV-2_infected_uninfected_24h_peak_719	36	.	2.47597	5.84368	3.67956
chr1	24931986	24932243	H3K27Ac_SARS-CoV-2_infected_uninfected_24h_peak_720	14	.	2.32662	3.48586	1.48282
chr1	24932955	24933548	H3K27Ac_SARS-CoV-2_infected_uninfected_24h_peak_721	12	.	2.29903	3.19233	1.21644
chr1	24966319	24967048	H3K27Ac_SARS-CoV-2_infected_uninfected_24h_peak_722	27	.	3.01266	4.81989	2.71993
chr1	25021990	25023306	H3K27Ac_SARS-CoV-2_infected_uninfected_24h_peak_723	27	.	1.75869	4.87702	2.77361
chr1	25231477	25233050	H3K27Ac_SARS-CoV-2_infected_uninfected_24h_peak_724	57	.	1.96985	8.02623	5.75056
chr1	25245940	25247411	H3K27Ac_SARS-CoV-2_infected_uninfected_24h_peak_725	72	.	1.91839	9.59568	7.22224
chr1	25267003	25267537	H3K27Ac_SARS-CoV-2_infected_uninfected_24h_peak_726	107	.	2.88112	13.2648	10.7335
chr1	25336474	25340250	H3K27Ac_SARS-CoV-2_infected_uninfected_24h_peak_727	85	.	2.29446	10.9665	8.53252
chr1	25429826	25432122	H3K27Ac_SARS-CoV-2_infected_uninfected_24h_peak_728	69	.	2.12331	9.31076	6.96312
chr1	25543314	25544547	H3K27Ac_SARS-CoV-2_infected_uninfected_24h_peak_729	37	.	1.85544	5.89883	3.72919
chr1	25568676	25569414	H3K27Ac_SARS-CoV-2_infected_uninfected_24h_peak_730	23	.	2.55027	4.42684	2.3546
chr1	25617082	25617765	H3K27Ac_SARS-CoV-2_infected_uninfected_24h_peak_731	34	.	2.19123	5.55596	3.40536
chr1	25799940	25800938	H3K27Ac_SARS-CoV-2_infected_uninfected_24h_peak_732	26	.	1.77889	4.77629	2.67639
chr1	25819670	25821229	H3K27Ac_SARS-CoV-2_infected_uninfected_24h_peak_733	71	.	2.10258	9.51722	7.14818
chr1	25858860	25860061	H3K27Ac_SARS-CoV-2_infected_uninfected_24h_peak_734	37	.	1.82036	5.96658	3.79807
chr1	25904752	25906895	H3K27Ac_SARS-CoV-2_infected_uninfected_24h_peak_735	35	.	1.85614	5.74036	3.5811
chr1	25997774	25998029	H3K27Ac_SARS-CoV-2_infected_uninfected_24h_peak_736	22	.	1.51628	4.33729	2.26603
chr1	26035100	26038844	H3K27Ac_SARS-CoV-2_infected_uninfected_24h_peak_737	152	.	3.82841	17.8913	15.2132
chr1	26068659	26068849	H3K27Ac_SARS-CoV-2_infected_uninfected_24h_peak_738	36	.	3.48864	5.78742	3.6227
chr1	26072309	26072889	H3K27Ac_SARS-CoV-2_infected_uninfected_24h_peak_739	15	.	2.72796	3.55305	1.54114
chr1	26104849	26105042	H3K27Ac_SARS-CoV-2_infected_uninfected_24h_peak_740	30	.	3.269	5.17337	3.04503
chr1	26111908	26112633	H3K27Ac_SARS-CoV-2_infected_uninfected_24h_peak_741	53	.	1.77708	7.62779	5.3637
chr1	26123383	26124056	H3K27Ac_SARS-CoV-2_infected_uninfected_24h_peak_742	42	.	2.03447	6.44118	4.23767
chr1	26161664	26162385	H3K27Ac_SARS-CoV-2_infected_uninfected_24h_peak_743	47	.	2.58169	6.9995	4.76296
chr1	26164173	26164889	H3K27Ac_SARS-CoV-2_infected_uninfected_24h_peak_744	91	.	2.51776	11.5746	9.12679
chr1	26169911	26171015	H3K27Ac_SARS-CoV-2_infected_uninfected_24h_peak_745	133	.	2.60387	15.9872	13.3186
chr1	26233699	26235505	H3K27Ac_SARS-CoV-2_infected_uninfected_24h_peak_746	64	.	2.08039	8.77279	6.44395
chr1	26275766	26276328	H3K27Ac_SARS-CoV-2_infected_uninfected_24h_peak_747	70	.	2.36202	9.44345	7.09426
chr1	26279805	26280312	H3K27Ac_SARS-CoV-2_infected_uninfected_24h_peak_748	19	.	1.48023	3.98685	1.94305
chr1	26285158	26285441	H3K27Ac_SARS-CoV-2_infected_uninfected_24h_peak_749	19	.	2.48743	4.02721	1.98017
chr1	26302701	26303067	H3K27Ac_SARS-CoV-2_infected_uninfected_24h_peak_750	41	.	2.80233	6.397	4.19271
chr1	26305763	26307005	H3K27Ac_SARS-CoV-2_infected_uninfected_24h_peak_751	75	.	2.17227	9.94756	7.57017
chr1	26331498	26331660	H3K27Ac_SARS-CoV-2_infected_uninfected_24h_peak_752	18	.	2.85788	3.86499	1.82985
chr1	26336062	26336751	H3K27Ac_SARS-CoV-2_infected_uninfected_24h_peak_753	35	.	2.12294	5.70388	3.54623
chr1	26387356	26388630	H3K27Ac_SARS-CoV-2_infected_uninfected_24h_peak_754	19	.	2.63755	3.95396	1.91396
chr1	26404995	26405803	H3K27Ac_SARS-CoV-2_infected_uninfected_24h_peak_755	42	.	2.91946	6.44561	4.24633
chr1	26408899	26410122	H3K27Ac_SARS-CoV-2_infected_uninfected_24h_peak_756	82	.	4.68156	10.6477	8.23317
chr1	26431883	26432974	H3K27Ac_SARS-CoV-2_infected_uninfected_24h_peak_757	60	.	1.96627	8.36865	6.06359
chr1	26472490	26473799	H3K27Ac_SARS-CoV-2_infected_uninfected_24h_peak_758	62	.	2.0133	8.54033	6.21921
chr1	26500100	26501317	H3K27Ac_SARS-CoV-2_infected_uninfected_24h_peak_759	59	.	1.71411	8.28866	5.99214
chr1	26529234	26531731	H3K27Ac_SARS-CoV-2_infected_uninfected_24h_peak_760	94	.	2.17202	11.9799	9.4855
chr1	26595886	26597016	H3K27Ac_SARS-CoV-2_infected_uninfected_24h_peak_761	51	.	2.75809	7.39766	5.14807
chr1	26619607	26621855	H3K27Ac_SARS-CoV-2_infected_uninfected_24h_peak_762	65	.	1.76237	8.88577	6.56932
chr1	26636715	26637347	H3K27Ac_SARS-CoV-2_infected_uninfected_24h_peak_763	85	.	2.05259	10.9976	8.54764
chr1	26693285	26693478	H3K27Ac_SARS-CoV-2_infected_uninfected_24h_peak_764	53	.	1.68659	7.61847	5.34357
chr1	26695172	26698519	H3K27Ac_SARS-CoV-2_infected_uninfected_24h_peak_765	103	.	2.01307	12.8706	10.3311
chr1	26724186	26724349	H3K27Ac_SARS-CoV-2_infected_uninfected_24h_peak_766	32	.	3.47882	5.38032	3.23248
chr1	26725702	26726033	H3K27Ac_SARS-CoV-2_infected_uninfected_24h_peak_767	15	.	2.74448	3.61182	1.59663
chr1	26771377	26771831	H3K27Ac_SARS-CoV-2_infected_uninfected_24h_peak_768	18	.	1.93635	3.84179	1.80896
chr1	26786971	26789232	H3K27Ac_SARS-CoV-2_infected_uninfected_24h_peak_769	82	.	1.86837	10.6373	8.23139
chr1	26802935	26803579	H3K27Ac_SARS-CoV-2_infected_uninfected_24h_peak_770	47	.	3.36205	6.93146	4.70732
chr1	26810293	26810563	H3K27Ac_SARS-CoV-2_infected_uninfected_24h_peak_771	57	.	2.9496	8.0014	5.71147
chr1	26818051	26819053	H3K27Ac_SARS-CoV-2_infected_uninfected_24h_peak_772	35	.	2.89963	5.74184	3.5834
chr1	26826722	26828036	H3K27Ac_SARS-CoV-2_infected_uninfected_24h_peak_773	55	.	2.21678	7.79416	5.51807
chr1	26853547	26854006	H3K27Ac_SARS-CoV-2_infected_uninfected_24h_peak_774	13	.	2.16755	3.32579	1.33905
chr1	26858832	26859886	H3K27Ac_SARS-CoV-2_infected_uninfected_24h_peak_775	69	.	2.82776	9.29553	6.9497
chr1	26862410	26864061	H3K27Ac_SARS-CoV-2_infected_uninfected_24h_peak_776	27	.	1.66158	4.80822	2.70967
chr1	26865492	26865887	H3K27Ac_SARS-CoV-2_infected_uninfected_24h_peak_777	91	.	1.93043	11.6635	9.18512
chr1	26877709	26877889	H3K27Ac_SARS-CoV-2_infected_uninfected_24h_peak_778	12	.	2.51703	3.18505	1.2054
chr1	26888977	26890667	H3K27Ac_SARS-CoV-2_infected_uninfected_24h_peak_779	65	.	1.93762	8.92153	6.59694
chr1	26899131	26900716	H3K27Ac_SARS-CoV-2_infected_uninfected_24h_peak_780	101	.	2.55972	12.6482	10.1359
chr1	26921348	26922766	H3K27Ac_SARS-CoV-2_infected_uninfected_24h_peak_781	48	.	1.83731	7.13094	4.89067
chr1	26980309	26981426	H3K27Ac_SARS-CoV-2_infected_uninfected_24h_peak_782	42	.	3.10391	6.40371	4.20231
chr1	26990397	26991376	H3K27Ac_SARS-CoV-2_infected_uninfected_24h_peak_783	34	.	1.61593	5.58153	3.43279
chr1	26993130	26996451	H3K27Ac_SARS-CoV-2_infected_uninfected_24h_peak_784	84	.	2.04365	10.8495	8.41941
chr1	26997418	27000424	H3K27Ac_SARS-CoV-2_infected_uninfected_24h_peak_785	116	.	2.75957	14.285	11.6958
chr1	27011280	27011860	H3K27Ac_SARS-CoV-2_infected_uninfected_24h_peak_786	62	.	2.72239	8.56986	6.24446
chr1	27012598	27013892	H3K27Ac_SARS-CoV-2_infected_uninfected_24h_peak_787	31	.	1.92838	5.30939	3.17563
chr1	27046367	27046686	H3K27Ac_SARS-CoV-2_infected_uninfected_24h_peak_788	12	.	2.48039	3.19172	1.21333
chr1	27122996	27123280	H3K27Ac_SARS-CoV-2_infected_uninfected_24h_peak_789	37	.	2.3819	5.8899	3.71972
chr1	27136192	27137011	H3K27Ac_SARS-CoV-2_infected_uninfected_24h_peak_790	27	.	3.1759	4.84832	2.74621
chr1	27154621	27155917	H3K27Ac_SARS-CoV-2_infected_uninfected_24h_peak_791	69	.	2.10855	9.33314	6.98643
chr1	27234010	27236055	H3K27Ac_SARS-CoV-2_infected_uninfected_24h_peak_792	135	.	3.21546	16.2571	13.5853
chr1	27322268	27323275	H3K27Ac_SARS-CoV-2_infected_uninfected_24h_peak_793	49	.	1.6793	7.15913	4.91897
chr1	27365739	27366829	H3K27Ac_SARS-CoV-2_infected_uninfected_24h_peak_794	48	.	1.71394	7.11988	4.8792
chr1	27391852	27393643	H3K27Ac_SARS-CoV-2_infected_uninfected_24h_peak_795	92	.	2.38568	11.6747	9.24591
chr1	27417634	27419788	H3K27Ac_SARS-CoV-2_infected_uninfected_24h_peak_796	128	.	3.90993	15.5004	12.8792
chr1	27487926	27490568	H3K27Ac_SARS-CoV-2_infected_uninfected_24h_peak_797	66	.	2.0619	8.96925	6.62866
chr1	27537095	27537435	H3K27Ac_SARS-CoV-2_infected_uninfected_24h_peak_798	16	.	1.68881	3.66314	1.6457
chr1	27538528	27538881	H3K27Ac_SARS-CoV-2_infected_uninfected_24h_peak_799	29	.	1.69241	5.06638	2.9422
chr1	27539550	27546856	H3K27Ac_SARS-CoV-2_infected_uninfected_24h_peak_800	81	.	2.1881	10.5608	8.14405
chr1	27556366	27556741	H3K27Ac_SARS-CoV-2_infected_uninfected_24h_peak_801	31	.	2.06977	5.28313	3.15239
chr1	27568826	27569265	H3K27Ac_SARS-CoV-2_infected_uninfected_24h_peak_802	58	.	2.27693	8.09608	5.81157
chr1	27575145	27576725	H3K27Ac_SARS-CoV-2_infected_uninfected_24h_peak_803	66	.	1.98794	8.95777	6.6555
chr1	27589800	27589981	H3K27Ac_SARS-CoV-2_infected_uninfected_24h_peak_804	30	.	2.17564	5.17095	3.04174
chr1	27601698	27604535	H3K27Ac_SARS-CoV-2_infected_uninfected_24h_peak_805	98	.	2.40368	12.3937	9.89898
chr1	27658671	27661018	H3K27Ac_SARS-CoV-2_infected_uninfected_24h_peak_806	107	.	3.71196	13.2574	10.716
chr1	27662679	27663263	H3K27Ac_SARS-CoV-2_infected_uninfected_24h_peak_807	24	.	2.33104	4.52735	2.44263
chr1	27669395	27669631	H3K27Ac_SARS-CoV-2_infected_uninfected_24h_peak_808	30	.	2.75631	5.19841	3.0719
chr1	27696061	27696757	H3K27Ac_SARS-CoV-2_infected_uninfected_24h_peak_809	17	.	2.83157	3.75602	1.72813
chr1	27725381	27727472	H3K27Ac_SARS-CoV-2_infected_uninfected_24h_peak_810	61	.	2.13834	8.49323	6.17442
chr1	27772601	27774761	H3K27Ac_SARS-CoV-2_infected_uninfected_24h_peak_811	136	.	2.92224	16.2869	13.6284
chr1	27830428	27831331	H3K27Ac_SARS-CoV-2_infected_uninfected_24h_peak_812	92	.	1.98331	11.7209	9.23961
chr1	27853157	27854131	H3K27Ac_SARS-CoV-2_infected_uninfected_24h_peak_813	12	.	2.54141	3.26369	1.27852
chr1	27872187	27872707	H3K27Ac_SARS-CoV-2_infected_uninfected_24h_peak_814	13	.	2.1482	3.3744	1.38281
chr1	27874981	27875602	H3K27Ac_SARS-CoV-2_infected_uninfected_24h_peak_815	47	.	2.41002	6.99761	4.76888
chr1	27913953	27915116	H3K27Ac_SARS-CoV-2_infected_uninfected_24h_peak_816	70	.	2.23989	9.44977	7.08065
chr1	27927153	27929820	H3K27Ac_SARS-CoV-2_infected_uninfected_24h_peak_817	94	.	5.07247	11.9376	9.48336
chr1	27959179	27960125	H3K27Ac_SARS-CoV-2_infected_uninfected_24h_peak_818	30	.	1.71857	5.14086	3.01702
chr1	28066789	28067128	H3K27Ac_SARS-CoV-2_infected_uninfected_24h_peak_819	15	.	2.74986	3.59533	1.5811
chr1	28087506	28089192	H3K27Ac_SARS-CoV-2_infected_uninfected_24h_peak_820	68	.	2.01966	9.23612	6.88273
chr1	28109898	28114883	H3K27Ac_SARS-CoV-2_infected_uninfected_24h_peak_821	67	.	3.81954	9.05951	6.73283
chr1	28169357	28170979	H3K27Ac_SARS-CoV-2_infected_uninfected_24h_peak_822	65	.	4.37928	8.85628	6.53239
chr1	28194067	28194430	H3K27Ac_SARS-CoV-2_infected_uninfected_24h_peak_823	40	.	2.43875	6.21875	4.02125
chr1	28231885	28233019	H3K27Ac_SARS-CoV-2_infected_uninfected_24h_peak_824	138	.	2.49831	16.5211	13.8758
chr1	28235535	28236674	H3K27Ac_SARS-CoV-2_infected_uninfected_24h_peak_825	83	.	1.99423	10.7094	8.30121
chr1	28246756	28247186	H3K27Ac_SARS-CoV-2_infected_uninfected_24h_peak_826	25	.	1.6134	4.66426	2.57248
chr1	28258819	28260656	H3K27Ac_SARS-CoV-2_infected_uninfected_24h_peak_827	104	.	2.39386	13.0208	10.4798
chr1	28328601	28329772	H3K27Ac_SARS-CoV-2_infected_uninfected_24h_peak_828	51	.	1.77079	7.36503	5.11856
chr1	28345557	28347024	H3K27Ac_SARS-CoV-2_infected_uninfected_24h_peak_829	48	.	2.60158	7.10993	4.8747
chr1	28351506	28352344	H3K27Ac_SARS-CoV-2_infected_uninfected_24h_peak_830	42	.	1.63956	6.4811	4.28247
chr1	28369724	28370334	H3K27Ac_SARS-CoV-2_infected_uninfected_24h_peak_831	75	.	1.80175	9.98328	7.58732
chr1	28391814	28392138	H3K27Ac_SARS-CoV-2_infected_uninfected_24h_peak_832	20	.	1.80379	4.12145	2.07066
chr1	28417136	28417917	H3K27Ac_SARS-CoV-2_infected_uninfected_24h_peak_833	30	.	2.04095	5.16553	3.04
chr1	28425863	28426150	H3K27Ac_SARS-CoV-2_infected_uninfected_24h_peak_834	30	.	3.30832	5.12658	3.00374
chr1	28437205	28439647	H3K27Ac_SARS-CoV-2_infected_uninfected_24h_peak_835	62	.	2.47972	8.52986	6.21786
chr1	28449642	28450014	H3K27Ac_SARS-CoV-2_infected_uninfected_24h_peak_836	14	.	2.59324	3.40505	1.40542
chr1	28505434	28505778	H3K27Ac_SARS-CoV-2_infected_uninfected_24h_peak_837	21	.	1.46758	4.23197	2.16744
chr1	28517581	28519104	H3K27Ac_SARS-CoV-2_infected_uninfected_24h_peak_838	59	.	2.06834	8.26581	5.97487
chr1	28552441	28554206	H3K27Ac_SARS-CoV-2_infected_uninfected_24h_peak_839	79	.	2.1566	10.3974	7.99211
chr1	28580345	28582960	H3K27Ac_SARS-CoV-2_infected_uninfected_24h_peak_840	39	.	1.87465	6.11953	3.94221
chr1	28591919	28596136	H3K27Ac_SARS-CoV-2_infected_uninfected_24h_peak_841	87	.	4.21438	11.1355	8.71326
chr1	28598848	28599998	H3K27Ac_SARS-CoV-2_infected_uninfected_24h_peak_842	30	.	3.30218	5.22038	3.09486
chr1	28601377	28603291	H3K27Ac_SARS-CoV-2_infected_uninfected_24h_peak_843	47	.	3.18039	7.01794	4.78369
chr1	28642191	28643602	H3K27Ac_SARS-CoV-2_infected_uninfected_24h_peak_844	72	.	1.94761	9.60311	7.22323
chr1	28648073	28648587	H3K27Ac_SARS-CoV-2_infected_uninfected_24h_peak_845	75	.	2.02043	9.8931	7.51747
chr1	28668540	28669726	H3K27Ac_SARS-CoV-2_infected_uninfected_24h_peak_846	82	.	1.79542	10.6964	8.27036
chr1	28736468	28738617	H3K27Ac_SARS-CoV-2_infected_uninfected_24h_peak_847	55	.	1.89346	7.83376	5.55688
chr1	28747894	28748580	H3K27Ac_SARS-CoV-2_infected_uninfected_24h_peak_848	12	.	2.60251	3.18927	1.2106
chr1	28750874	28751380	H3K27Ac_SARS-CoV-2_infected_uninfected_24h_peak_849	15	.	2.51622	3.58207	1.57157
chr1	28785350	28785570	H3K27Ac_SARS-CoV-2_infected_uninfected_24h_peak_850	40	.	2.1931	6.2833	4.08591
chr1	28886263	28888501	H3K27Ac_SARS-CoV-2_infected_uninfected_24h_peak_851	193	.	2.87015	22.2055	19.3184
chr1	29124431	29124886	H3K27Ac_SARS-CoV-2_infected_uninfected_24h_peak_852	49	.	1.77305	7.19527	4.95764
chr1	29179941	29182426	H3K27Ac_SARS-CoV-2_infected_uninfected_24h_peak_853	48	.	1.78268	7.0974	4.86234
chr1	29202226	29203376	H3K27Ac_SARS-CoV-2_infected_uninfected_24h_peak_854	66	.	2.91784	8.9439	6.62546
chr1	29230225	29231217	H3K27Ac_SARS-CoV-2_infected_uninfected_24h_peak_855	99	.	2.2398	12.4663	9.94971
chr1	29236552	29237793	H3K27Ac_SARS-CoV-2_infected_uninfected_24h_peak_856	34	.	1.94426	5.57268	3.42509
chr1	29851436	29852428	H3K27Ac_SARS-CoV-2_infected_uninfected_24h_peak_857	31	.	3.25793	5.28561	3.15292
chr1	29896976	29897590	H3K27Ac_SARS-CoV-2_infected_uninfected_24h_peak_858	12	.	2.61952	3.23821	1.2551
chr1	29962636	29963451	H3K27Ac_SARS-CoV-2_infected_uninfected_24h_peak_859	21	.	2.97977	4.24367	2.18186
chr1	29967465	29967678	H3K27Ac_SARS-CoV-2_infected_uninfected_24h_peak_860	20	.	2.94923	4.08712	2.03198
chr1	29970097	29977080	H3K27Ac_SARS-CoV-2_infected_uninfected_24h_peak_861	173	.	6.68385	20.0998	17.3824
chr1	30058568	30060296	H3K27Ac_SARS-CoV-2_infected_uninfected_24h_peak_862	89	.	3.56321	11.3988	8.96539
chr1	30083135	30086370	H3K27Ac_SARS-CoV-2_infected_uninfected_24h_peak_863	52	.	2.30777	7.45573	5.20781
chr1	30111395	30111556	H3K27Ac_SARS-CoV-2_infected_uninfected_24h_peak_864	18	.	2.91315	3.88367	1.84436
chr1	30525436	30526765	H3K27Ac_SARS-CoV-2_infected_uninfected_24h_peak_865	76	.	4.21049	10.0153	7.61545
chr1	30651502	30654189	H3K27Ac_SARS-CoV-2_infected_uninfected_24h_peak_866	142	.	6.17202	16.9225	14.2565
chr1	30685006	30685206	H3K27Ac_SARS-CoV-2_infected_uninfected_24h_peak_867	43	.	3.68447	6.56987	4.3636
chr1	30718764	30719375	H3K27Ac_SARS-CoV-2_infected_uninfected_24h_peak_868	235	.	2.71662	26.7073	23.5849
chr1	30823937	30824873	H3K27Ac_SARS-CoV-2_infected_uninfected_24h_peak_869	113	.	2.33804	13.9213	11.3861
chr1	30850516	30853076	H3K27Ac_SARS-CoV-2_infected_uninfected_24h_peak_870	44	.	3.77413	6.61505	4.40801
chr1	30853775	30854261	H3K27Ac_SARS-CoV-2_infected_uninfected_24h_peak_871	13	.	2.64337	3.39622	1.3982
chr1	30907902	30909241	H3K27Ac_SARS-CoV-2_infected_uninfected_24h_peak_872	65	.	2.6895	8.93366	6.59234
chr1	31062933	31066098	H3K27Ac_SARS-CoV-2_infected_uninfected_24h_peak_873	46	.	1.96266	6.88805	4.66008
chr1	31154735	31155431	H3K27Ac_SARS-CoV-2_infected_uninfected_24h_peak_874	55	.	1.77559	7.87445	5.58803
chr1	31170496	31171217	H3K27Ac_SARS-CoV-2_infected_uninfected_24h_peak_875	14	.	1.54631	3.4612	1.46184
chr1	31181611	31182841	H3K27Ac_SARS-CoV-2_infected_uninfected_24h_peak_876	188	.	5.9643	21.6606	18.8108
chr1	31239710	31240089	H3K27Ac_SARS-CoV-2_infected_uninfected_24h_peak_877	15	.	2.58049	3.54777	1.53881
chr1	31296234	31297865	H3K27Ac_SARS-CoV-2_infected_uninfected_24h_peak_878	68	.	1.92158	9.16749	6.82393
chr1	31306174	31307111	H3K27Ac_SARS-CoV-2_infected_uninfected_24h_peak_879	19	.	2.91894	3.94983	1.90428
chr1	31412686	31414300	H3K27Ac_SARS-CoV-2_infected_uninfected_24h_peak_880	39	.	1.86257	6.11279	3.93086
chr1	31422575	31422772	H3K27Ac_SARS-CoV-2_infected_uninfected_24h_peak_881	26	.	1.7938	4.71657	2.61945
chr1	31431851	31432131	H3K27Ac_SARS-CoV-2_infected_uninfected_24h_peak_882	27	.	1.69476	4.81991	2.72629
chr1	31470016	31471533	H3K27Ac_SARS-CoV-2_infected_uninfected_24h_peak_883	17	.	2.2505	3.81444	1.7855
chr1	31508810	31509756	H3K27Ac_SARS-CoV-2_infected_uninfected_24h_peak_884	31	.	2.07999	5.30735	3.17376
chr1	31529839	31531065	H3K27Ac_SARS-CoV-2_infected_uninfected_24h_peak_885	65	.	3.67128	8.90994	6.57109
chr1	31617766	31618226	H3K27Ac_SARS-CoV-2_infected_uninfected_24h_peak_886	31	.	1.80038	5.27195	3.14279
chr1	31643893	31645769	H3K27Ac_SARS-CoV-2_infected_uninfected_24h_peak_887	125	.	2.24731	15.1415	12.501
chr1	31651397	31651655	H3K27Ac_SARS-CoV-2_infected_uninfected_24h_peak_888	27	.	3.22948	4.84547	2.73699
chr1	31666390	31667140	H3K27Ac_SARS-CoV-2_infected_uninfected_24h_peak_889	37	.	1.6098	5.87097	3.70519
chr1	31689422	31693177	H3K27Ac_SARS-CoV-2_infected_uninfected_24h_peak_890	39	.	2.18931	6.1593	3.98113
chr1	31714918	31715709	H3K27Ac_SARS-CoV-2_infected_uninfected_24h_peak_891	29	.	1.60779	5.04295	2.92707
chr1	31759393	31764607	H3K27Ac_SARS-CoV-2_infected_uninfected_24h_peak_892	200	.	3.72383	22.9379	20.0434
chr1	31788378	31788590	H3K27Ac_SARS-CoV-2_infected_uninfected_24h_peak_893	42	.	1.58316	6.4621	4.25355
chr1	31798442	31799345	H3K27Ac_SARS-CoV-2_infected_uninfected_24h_peak_894	23	.	1.80705	4.42142	2.34762
chr1	31931253	31932715	H3K27Ac_SARS-CoV-2_infected_uninfected_24h_peak_895	41	.	2.20563	6.35049	4.15394
chr1	31934437	31935973	H3K27Ac_SARS-CoV-2_infected_uninfected_24h_peak_896	65	.	2.10388	8.88015	6.55607
chr1	31936853	31939728	H3K27Ac_SARS-CoV-2_infected_uninfected_24h_peak_897	81	.	1.98816	10.5326	8.12158
chr1	31944654	31944865	H3K27Ac_SARS-CoV-2_infected_uninfected_24h_peak_898	61	.	1.62156	8.41948	6.1039
chr1	31954510	31956837	H3K27Ac_SARS-CoV-2_infected_uninfected_24h_peak_899	26	.	1.44394	4.76499	2.66674
chr1	31985345	31986237	H3K27Ac_SARS-CoV-2_infected_uninfected_24h_peak_900	23	.	2.85913	4.3764	2.30596
chr1	32013209	32015916	H3K27Ac_SARS-CoV-2_infected_uninfected_24h_peak_901	90	.	2.13661	11.5358	9.06351
chr1	32073045	32073847	H3K27Ac_SARS-CoV-2_infected_uninfected_24h_peak_902	52	.	2.07303	7.45537	5.20331
chr1	32076654	32077364	H3K27Ac_SARS-CoV-2_infected_uninfected_24h_peak_903	18	.	2.33729	3.88298	1.84939
chr1	32107565	32109428	H3K27Ac_SARS-CoV-2_infected_uninfected_24h_peak_904	81	.	2.08447	10.5242	8.11064
chr1	32138350	32139471	H3K27Ac_SARS-CoV-2_infected_uninfected_24h_peak_905	21	.	2.16683	4.21664	2.15862
chr1	32179706	32181360	H3K27Ac_SARS-CoV-2_infected_uninfected_24h_peak_906	44	.	1.83107	6.69168	4.48549
chr1	32200437	32201890	H3K27Ac_SARS-CoV-2_infected_uninfected_24h_peak_907	30	.	2.26364	5.19652	3.06816
chr1	32205239	32206143	H3K27Ac_SARS-CoV-2_infected_uninfected_24h_peak_908	31	.	1.82028	5.28759	3.1523
chr1	32221485	32223877	H3K27Ac_SARS-CoV-2_infected_uninfected_24h_peak_909	94	.	2.20834	11.9146	9.44235
chr1	32240722	32242140	H3K27Ac_SARS-CoV-2_infected_uninfected_24h_peak_910	40	.	1.8819	6.2375	4.04292
chr1	32291726	32293071	H3K27Ac_SARS-CoV-2_infected_uninfected_24h_peak_911	33	.	1.62698	5.47426	3.3374
chr1	32306670	32308981	H3K27Ac_SARS-CoV-2_infected_uninfected_24h_peak_912	48	.	3.35968	7.1231	4.89155
chr1	32335459	32336111	H3K27Ac_SARS-CoV-2_infected_uninfected_24h_peak_913	42	.	1.74002	6.47403	4.27282
chr1	32351230	32352361	H3K27Ac_SARS-CoV-2_infected_uninfected_24h_peak_914	67	.	1.81969	9.11595	6.77429
chr1	32357954	32358505	H3K27Ac_SARS-CoV-2_infected_uninfected_24h_peak_915	11	.	2.58707	3.14771	1.17265
chr1	32393321	32395439	H3K27Ac_SARS-CoV-2_infected_uninfected_24h_peak_916	87	.	2.27327	11.1727	8.73431
chr1	32425417	32435277	H3K27Ac_SARS-CoV-2_infected_uninfected_24h_peak_917	108	.	5.34533	13.3392	10.8458
chr1	32447669	32448684	H3K27Ac_SARS-CoV-2_infected_uninfected_24h_peak_918	66	.	3.57881	8.98403	6.63822
chr1	32464856	32465502	H3K27Ac_SARS-CoV-2_infected_uninfected_24h_peak_919	63	.	3.48359	8.65486	6.33892
chr1	32500476	32500707	H3K27Ac_SARS-CoV-2_infected_uninfected_24h_peak_920	19	.	1.50696	4.03924	1.99392
chr1	32520732	32520941	H3K27Ac_SARS-CoV-2_infected_uninfected_24h_peak_921	55	.	2.1456	7.82953	5.55531
chr1	32539372	32540156	H3K27Ac_SARS-CoV-2_infected_uninfected_24h_peak_922	34	.	1.8654	5.60616	3.4535
chr1	32612035	32612676	H3K27Ac_SARS-CoV-2_infected_uninfected_24h_peak_923	57	.	1.91412	8.03541	5.74933
chr1	32649716	32652405	H3K27Ac_SARS-CoV-2_infected_uninfected_24h_peak_924	66	.	1.85863	9.00749	6.66361
chr1	32702364	32703831	H3K27Ac_SARS-CoV-2_infected_uninfected_24h_peak_925	59	.	1.92822	8.26041	5.95545
chr1	32712026	32712552	H3K27Ac_SARS-CoV-2_infected_uninfected_24h_peak_926	15	.	1.88193	3.52165	1.51595
chr1	32737505	32737743	H3K27Ac_SARS-CoV-2_infected_uninfected_24h_peak_927	18	.	1.5701	3.89094	1.85575
chr1	32741132	32742619	H3K27Ac_SARS-CoV-2_infected_uninfected_24h_peak_928	69	.	1.73347	9.23473	6.90394
chr1	32759323	32762058	H3K27Ac_SARS-CoV-2_infected_uninfected_24h_peak_929	27	.	1.47424	4.89041	2.78547
chr1	32774084	32776178	H3K27Ac_SARS-CoV-2_infected_uninfected_24h_peak_930	156	.	2.85852	18.3707	15.6594
chr1	32786904	32787415	H3K27Ac_SARS-CoV-2_infected_uninfected_24h_peak_931	15	.	2.08615	3.58434	1.57472
chr1	32788786	32789296	H3K27Ac_SARS-CoV-2_infected_uninfected_24h_peak_932	14	.	1.9623	3.46564	1.46629
chr1	32791578	32792474	H3K27Ac_SARS-CoV-2_infected_uninfected_24h_peak_933	23	.	1.92878	4.42051	2.34454
chr1	32816246	32818128	H3K27Ac_SARS-CoV-2_infected_uninfected_24h_peak_934	91	.	2.0396	11.6727	9.19317
chr1	32870155	32871306	H3K27Ac_SARS-CoV-2_infected_uninfected_24h_peak_935	52	.	3.04254	7.46386	5.216
chr1	32886190	32886707	H3K27Ac_SARS-CoV-2_infected_uninfected_24h_peak_936	15	.	2.73701	3.549	1.53822
chr1	32893159	32893786	H3K27Ac_SARS-CoV-2_infected_uninfected_24h_peak_937	47	.	2.09236	7.03174	4.79018
chr1	32900960	32902304	H3K27Ac_SARS-CoV-2_infected_uninfected_24h_peak_938	88	.	2.16207	11.279	8.82452
chr1	32912667	32913421	H3K27Ac_SARS-CoV-2_infected_uninfected_24h_peak_939	23	.	1.87276	4.42673	2.35138
chr1	32962016	32965341	H3K27Ac_SARS-CoV-2_infected_uninfected_24h_peak_940	60	.	2.23568	8.30543	6.00889
chr1	32972993	32973416	H3K27Ac_SARS-CoV-2_infected_uninfected_24h_peak_941	28	.	1.99486	4.94058	2.83263
chr1	32974454	32975259	H3K27Ac_SARS-CoV-2_infected_uninfected_24h_peak_942	24	.	2.75254	4.48347	2.40609
chr1	32980154	32982365	H3K27Ac_SARS-CoV-2_infected_uninfected_24h_peak_943	49	.	1.83756	7.17702	4.94185
chr1	32989195	32989880	H3K27Ac_SARS-CoV-2_infected_uninfected_24h_peak_944	12	.	1.50921	3.24792	1.26682
chr1	32996976	32997648	H3K27Ac_SARS-CoV-2_infected_uninfected_24h_peak_945	19	.	2.17462	3.9995	1.95665
chr1	33035292	33037268	H3K27Ac_SARS-CoV-2_infected_uninfected_24h_peak_946	91	.	2.35206	11.6179	9.17722
chr1	33080650	33081643	H3K27Ac_SARS-CoV-2_infected_uninfected_24h_peak_947	29	.	1.83965	5.0512	2.9357
chr1	33126948	33127954	H3K27Ac_SARS-CoV-2_infected_uninfected_24h_peak_948	55	.	1.90083	7.84409	5.55821
chr1	33180462	33180684	H3K27Ac_SARS-CoV-2_infected_uninfected_24h_peak_949	24	.	2.66824	4.48717	2.40833
chr1	33181536	33182105	H3K27Ac_SARS-CoV-2_infected_uninfected_24h_peak_950	82	.	2.41855	10.6363	8.22396
chr1	33255735	33256149	H3K27Ac_SARS-CoV-2_infected_uninfected_24h_peak_951	43	.	1.7982	6.57072	4.35977
chr1	33295279	33296497	H3K27Ac_SARS-CoV-2_infected_uninfected_24h_peak_952	165	.	6.50425	19.2788	16.5534
chr1	33338719	33339254	H3K27Ac_SARS-CoV-2_infected_uninfected_24h_peak_953	12	.	2.14004	3.24916	1.26907
chr1	33340994	33343858	H3K27Ac_SARS-CoV-2_infected_uninfected_24h_peak_954	62	.	2.38368	8.5664	6.26499
chr1	33345865	33350461	H3K27Ac_SARS-CoV-2_infected_uninfected_24h_peak_955	69	.	2.01485	9.26194	6.90385
chr1	33367585	33367831	H3K27Ac_SARS-CoV-2_infected_uninfected_24h_peak_956	18	.	1.98486	3.87757	1.84262
chr1	33430181	33430977	H3K27Ac_SARS-CoV-2_infected_uninfected_24h_peak_957	89	.	2.58254	11.3893	8.92186
chr1	33472173	33473175	H3K27Ac_SARS-CoV-2_infected_uninfected_24h_peak_958	62	.	2.20921	8.58207	6.26928
chr1	34163055	34165378	H3K27Ac_SARS-CoV-2_infected_uninfected_24h_peak_959	30	.	2.9185	5.19927	3.07828
chr1	34360486	34361414	H3K27Ac_SARS-CoV-2_infected_uninfected_24h_peak_960	22	.	3.06439	4.30083	2.23021
chr1	34637993	34638369	H3K27Ac_SARS-CoV-2_infected_uninfected_24h_peak_961	19	.	2.93172	3.97339	1.92681
chr1	34763075	34763609	H3K27Ac_SARS-CoV-2_infected_uninfected_24h_peak_962	20	.	1.91778	4.08363	2.031
chr1	34781236	34781628	H3K27Ac_SARS-CoV-2_infected_uninfected_24h_peak_963	28	.	1.8813	5.00471	2.88889
chr1	34858401	34859744	H3K27Ac_SARS-CoV-2_infected_uninfected_24h_peak_964	74	.	2.12209	9.84073	7.46642
chr1	34865861	34867389	H3K27Ac_SARS-CoV-2_infected_uninfected_24h_peak_965	56	.	2.25605	7.94072	5.66428
chr1	34885238	34886223	H3K27Ac_SARS-CoV-2_infected_uninfected_24h_peak_966	27	.	3.18696	4.87259	2.76756
chr1	34928785	34930743	H3K27Ac_SARS-CoV-2_infected_uninfected_24h_peak_967	263	.	7.23202	29.395	26.3218
chr1	34983714	34985714	H3K27Ac_SARS-CoV-2_infected_uninfected_24h_peak_968	81	.	2.36057	10.6268	8.19377
chr1	35030534	35031663	H3K27Ac_SARS-CoV-2_infected_uninfected_24h_peak_969	119	.	2.38906	14.5465	11.934
chr1	35056685	35061179	H3K27Ac_SARS-CoV-2_infected_uninfected_24h_peak_970	92	.	4.98802	11.7171	9.28364
chr1	35078899	35080072	H3K27Ac_SARS-CoV-2_infected_uninfected_24h_peak_971	70	.	1.97353	9.36784	7.003
chr1	35185350	35185949	H3K27Ac_SARS-CoV-2_infected_uninfected_24h_peak_972	11	.	2.59491	3.16766	1.19093
chr1	35190836	35193127	H3K27Ac_SARS-CoV-2_infected_uninfected_24h_peak_973	95	.	2.36758	11.9873	9.50385
chr1	35197159	35197899	H3K27Ac_SARS-CoV-2_infected_uninfected_24h_peak_974	29	.	1.84622	5.09287	2.9714
chr1	35268732	35269788	H3K27Ac_SARS-CoV-2_infected_uninfected_24h_peak_975	76	.	1.88852	10.045	7.65842
chr1	35377383	35377597	H3K27Ac_SARS-CoV-2_infected_uninfected_24h_peak_976	24	.	3.12454	4.54834	2.46017
chr1	35556846	35558469	H3K27Ac_SARS-CoV-2_infected_uninfected_24h_peak_977	68	.	1.84306	9.18682	6.84768
chr1	35573076	35573577	H3K27Ac_SARS-CoV-2_infected_uninfected_24h_peak_978	19	.	1.9283	4.02659	1.98285
chr1	35637582	35639097	H3K27Ac_SARS-CoV-2_infected_uninfected_24h_peak_979	38	.	2.04801	6.06211	3.88197
chr1	35640519	35642539	H3K27Ac_SARS-CoV-2_infected_uninfected_24h_peak_980	76	.	1.95374	10.073	7.68626
chr1	35718263	35719366	H3K27Ac_SARS-CoV-2_infected_uninfected_24h_peak_981	46	.	1.66645	6.83287	4.61733
chr1	35762574	35764050	H3K27Ac_SARS-CoV-2_infected_uninfected_24h_peak_982	16	.	2.774	3.64734	1.62756
chr1	35769120	35769296	H3K27Ac_SARS-CoV-2_infected_uninfected_24h_peak_983	14	.	1.50209	3.43011	1.43282
chr1	35770186	35770403	H3K27Ac_SARS-CoV-2_infected_uninfected_24h_peak_984	58	.	2.53095	8.14181	5.84171
chr1	35807748	35809246	H3K27Ac_SARS-CoV-2_infected_uninfected_24h_peak_985	137	.	2.52663	16.4105	13.739
chr1	35883658	35884032	H3K27Ac_SARS-CoV-2_infected_uninfected_24h_peak_986	60	.	2.0675	8.39267	6.07797
chr1	35930203	35931871	H3K27Ac_SARS-CoV-2_infected_uninfected_24h_peak_987	71	.	1.86656	9.52675	7.16124
chr1	36007832	36009782	H3K27Ac_SARS-CoV-2_infected_uninfected_24h_peak_988	68	.	3.70976	9.16983	6.82542
chr1	36088514	36089846	H3K27Ac_SARS-CoV-2_infected_uninfected_24h_peak_989	51	.	1.82243	7.35758	5.1179
chr1	36099828	36100155	H3K27Ac_SARS-CoV-2_infected_uninfected_24h_peak_990	65	.	2.79074	8.92796	6.58409
chr1	36125211	36125396	H3K27Ac_SARS-CoV-2_infected_uninfected_24h_peak_991	36	.	3.23345	5.81712	3.64695
chr1	36148656	36151315	H3K27Ac_SARS-CoV-2_infected_uninfected_24h_peak_992	37	.	1.61633	5.89146	3.72591
chr1	36155358	36158023	H3K27Ac_SARS-CoV-2_infected_uninfected_24h_peak_993	82	.	1.98737	10.6621	8.22965
chr1	36160643	36161211	H3K27Ac_SARS-CoV-2_infected_uninfected_24h_peak_994	59	.	1.92852	8.20278	5.90021
chr1	36172326	36173502	H3K27Ac_SARS-CoV-2_infected_uninfected_24h_peak_995	40	.	3.08648	6.27767	4.09287
chr1	36175113	36175347	H3K27Ac_SARS-CoV-2_infected_uninfected_24h_peak_996	10	.	2.54423	3.03257	1.07053
chr1	36188014	36188226	H3K27Ac_SARS-CoV-2_infected_uninfected_24h_peak_997	35	.	1.7109	5.7481	3.58797
chr1	36223595	36226232	H3K27Ac_SARS-CoV-2_infected_uninfected_24h_peak_998	52	.	1.88209	7.50209	5.25488
chr1	36285766	36286196	H3K27Ac_SARS-CoV-2_infected_uninfected_24h_peak_999	35	.	3.41225	5.74179	3.58287
chr1	36299595	36301482	H3K27Ac_SARS-CoV-2_infected_uninfected_24h_peak_1000	113	.	3.42108	13.9482	11.38
chr1	36323011	36323871	H3K27Ac_SARS-CoV-2_infected_uninfected_24h_peak_1001	100	.	2.3352	12.6144	10.0979
chr1	36349485	36351514	H3K27Ac_SARS-CoV-2_infected_uninfected_24h_peak_1002	116	.	2.61587	14.2447	11.6522
chr1	36372263	36375356	H3K27Ac_SARS-CoV-2_infected_uninfected_24h_peak_1003	49	.	1.88074	7.152	4.91332
chr1	36384491	36388515	H3K27Ac_SARS-CoV-2_infected_uninfected_24h_peak_1004	117	.	2.50723	14.2961	11.7282
chr1	36396645	36398427	H3K27Ac_SARS-CoV-2_infected_uninfected_24h_peak_1005	56	.	2.0136	7.93481	5.65863
chr1	36449472	36450829	H3K27Ac_SARS-CoV-2_infected_uninfected_24h_peak_1006	133	.	2.8668	15.9527	13.3242
chr1	36463812	36464862	H3K27Ac_SARS-CoV-2_infected_uninfected_24h_peak_1007	70	.	1.82713	9.42808	7.0687
chr1	37473893	37480890	H3K27Ac_SARS-CoV-2_infected_uninfected_24h_peak_1008	164	.	2.3679	19.2667	16.4537
chr1	37499454	37499677	H3K27Ac_SARS-CoV-2_infected_uninfected_24h_peak_1009	18	.	2.12613	3.91922	1.88123
chr1	37513639	37515439	H3K27Ac_SARS-CoV-2_infected_uninfected_24h_peak_1010	74	.	2.25617	9.87212	7.49261
chr1	37533030	37537747	H3K27Ac_SARS-CoV-2_infected_uninfected_24h_peak_1011	103	.	4.38856	12.877	10.3768
chr1	37553043	37554301	H3K27Ac_SARS-CoV-2_infected_uninfected_24h_peak_1012	112	.	2.60129	13.7802	11.2256
chr1	37594481	37596528	H3K27Ac_SARS-CoV-2_infected_uninfected_24h_peak_1013	75	.	2.53716	9.9374	7.55625
chr1	37634074	37634868	H3K27Ac_SARS-CoV-2_infected_uninfected_24h_peak_1014	53	.	3.71991	7.62523	5.36184
chr1	37689401	37690481	H3K27Ac_SARS-CoV-2_infected_uninfected_24h_peak_1015	57	.	2.04627	8.02617	5.74661
chr1	37692060	37692704	H3K27Ac_SARS-CoV-2_infected_uninfected_24h_peak_1016	34	.	1.76392	5.63118	3.47491
chr1	37752621	37753589	H3K27Ac_SARS-CoV-2_infected_uninfected_24h_peak_1017	35	.	2.53849	5.69948	3.54677
chr1	37765459	37766194	H3K27Ac_SARS-CoV-2_infected_uninfected_24h_peak_1018	30	.	3.28218	5.13118	3.00883
chr1	37793470	37793703	H3K27Ac_SARS-CoV-2_infected_uninfected_24h_peak_1019	31	.	2.04271	5.30236	3.16585
chr1	37794530	37794702	H3K27Ac_SARS-CoV-2_infected_uninfected_24h_peak_1020	23	.	1.81252	4.42794	2.35018
chr1	37807076	37808960	H3K27Ac_SARS-CoV-2_infected_uninfected_24h_peak_1021	61	.	1.91389	8.46008	6.15064
chr1	37858771	37860200	H3K27Ac_SARS-CoV-2_infected_uninfected_24h_peak_1022	109	.	2.10532	13.4886	10.9481
chr1	37931310	37931682	H3K27Ac_SARS-CoV-2_infected_uninfected_24h_peak_1023	34	.	1.84028	5.55009	3.40189
chr1	37945838	37946980	H3K27Ac_SARS-CoV-2_infected_uninfected_24h_peak_1024	36	.	1.90906	5.84275	3.67823
chr1	37989028	37990724	H3K27Ac_SARS-CoV-2_infected_uninfected_24h_peak_1025	44	.	1.82608	6.65853	4.44433
chr1	37999409	38001407	H3K27Ac_SARS-CoV-2_infected_uninfected_24h_peak_1026	37	.	1.72412	5.89352	3.72286
chr1	38004752	38005989	H3K27Ac_SARS-CoV-2_infected_uninfected_24h_peak_1027	89	.	2.58049	11.3981	8.9291
chr1	38012234	38013301	H3K27Ac_SARS-CoV-2_infected_uninfected_24h_peak_1028	103	.	2.09201	12.813	10.3022
chr1	38039085	38039380	H3K27Ac_SARS-CoV-2_infected_uninfected_24h_peak_1029	21	.	2.64932	4.1949	2.13723
chr1	38046572	38047522	H3K27Ac_SARS-CoV-2_infected_uninfected_24h_peak_1030	41	.	3.4527	6.35613	4.16628
chr1	38235231	38235660	H3K27Ac_SARS-CoV-2_infected_uninfected_24h_peak_1031	14	.	2.71052	3.50528	1.49773
chr1	38243015	38243193	H3K27Ac_SARS-CoV-2_infected_uninfected_24h_peak_1032	34	.	3.33967	5.56565	3.41344
chr1	38804202	38804455	H3K27Ac_SARS-CoV-2_infected_uninfected_24h_peak_1033	16	.	2.78344	3.64098	1.62094
chr1	38818355	38818846	H3K27Ac_SARS-CoV-2_infected_uninfected_24h_peak_1034	74	.	3.9861	9.85277	7.46554
chr1	38858259	38861253	H3K27Ac_SARS-CoV-2_infected_uninfected_24h_peak_1035	99	.	2.42002	12.4665	9.99615
chr1	38872493	38873944	H3K27Ac_SARS-CoV-2_infected_uninfected_24h_peak_1036	64	.	2.03936	8.75406	6.44101
chr1	38941255	38942226	H3K27Ac_SARS-CoV-2_infected_uninfected_24h_peak_1037	60	.	2.07089	8.38264	6.07653
chr1	38961180	38962724	H3K27Ac_SARS-CoV-2_infected_uninfected_24h_peak_1038	35	.	2.6521	5.74798	3.58922
chr1	38990710	38992898	H3K27Ac_SARS-CoV-2_infected_uninfected_24h_peak_1039	68	.	2.02525	9.21231	6.86073
chr1	39002686	39003301	H3K27Ac_SARS-CoV-2_infected_uninfected_24h_peak_1040	10	.	2.50197	3.03126	1.06768
chr1	39025876	39027217	H3K27Ac_SARS-CoV-2_infected_uninfected_24h_peak_1041	40	.	1.65917	6.21761	4.03828
chr1	39080818	39082730	H3K27Ac_SARS-CoV-2_infected_uninfected_24h_peak_1042	73	.	3.54044	9.70448	7.33663
chr1	39104567	39106715	H3K27Ac_SARS-CoV-2_infected_uninfected_24h_peak_1043	71	.	1.95048	9.5067	7.13355
chr1	39154738	39155044	H3K27Ac_SARS-CoV-2_infected_uninfected_24h_peak_1044	20	.	2.09334	4.06751	2.01742
chr1	39158082	39159112	H3K27Ac_SARS-CoV-2_infected_uninfected_24h_peak_1045	71	.	2.54029	9.5071	7.1469
chr1	39173462	39173753	H3K27Ac_SARS-CoV-2_infected_uninfected_24h_peak_1046	15	.	1.78141	3.53368	1.52744
chr1	39177158	39179955	H3K27Ac_SARS-CoV-2_infected_uninfected_24h_peak_1047	52	.	1.93198	7.5398	5.28717
chr1	39183464	39188383	H3K27Ac_SARS-CoV-2_infected_uninfected_24h_peak_1048	167	.	3.44624	19.5746	16.7551
chr1	39189454	39193048	H3K27Ac_SARS-CoV-2_infected_uninfected_24h_peak_1049	57	.	2.3044	8.02006	5.74305
chr1	39195169	39195686	H3K27Ac_SARS-CoV-2_infected_uninfected_24h_peak_1050	12	.	1.95248	3.23756	1.25846
chr1	39196959	39197222	H3K27Ac_SARS-CoV-2_infected_uninfected_24h_peak_1051	12	.	2.07997	3.25003	1.26918
chr1	39204751	39205747	H3K27Ac_SARS-CoV-2_infected_uninfected_24h_peak_1052	53	.	2.02146	7.5847	5.33007
chr1	39408119	39408642	H3K27Ac_SARS-CoV-2_infected_uninfected_24h_peak_1053	58	.	1.78244	8.1174	5.82388
chr1	39490968	39492099	H3K27Ac_SARS-CoV-2_infected_uninfected_24h_peak_1054	61	.	2.68078	8.4579	6.14635
chr1	39506301	39508869	H3K27Ac_SARS-CoV-2_infected_uninfected_24h_peak_1055	66	.	4.33707	8.9346	6.61505
chr1	39515410	39515831	H3K27Ac_SARS-CoV-2_infected_uninfected_24h_peak_1056	16	.	2.04836	3.69894	1.67846
chr1	39558855	39559626	H3K27Ac_SARS-CoV-2_infected_uninfected_24h_peak_1057	40	.	1.82236	6.25142	4.06745
chr1	39574850	39576763	H3K27Ac_SARS-CoV-2_infected_uninfected_24h_peak_1058	99	.	2.34188	12.4409	9.91952
chr1	39604794	39607227	H3K27Ac_SARS-CoV-2_infected_uninfected_24h_peak_1059	46	.	2.95391	6.87475	4.65587
chr1	39639326	39640274	H3K27Ac_SARS-CoV-2_infected_uninfected_24h_peak_1060	81	.	2.14471	10.6211	8.19726
chr1	39671691	39672095	H3K27Ac_SARS-CoV-2_infected_uninfected_24h_peak_1061	35	.	2.43033	5.72918	3.57125
chr1	39691170	39693207	H3K27Ac_SARS-CoV-2_infected_uninfected_24h_peak_1062	42	.	3.20227	6.41834	4.21715
chr1	39694869	39695055	H3K27Ac_SARS-CoV-2_infected_uninfected_24h_peak_1063	16	.	2.83391	3.70893	1.68274
chr1	39738571	39739467	H3K27Ac_SARS-CoV-2_infected_uninfected_24h_peak_1064	45	.	1.67455	6.78263	4.57386
chr1	39788022	39789130	H3K27Ac_SARS-CoV-2_infected_uninfected_24h_peak_1065	30	.	2.08283	5.21524	3.09158
chr1	39799055	39800965	H3K27Ac_SARS-CoV-2_infected_uninfected_24h_peak_1066	55	.	2.65902	7.77623	5.51069
chr1	39817082	39817352	H3K27Ac_SARS-CoV-2_infected_uninfected_24h_peak_1067	68	.	3.23598	9.16831	6.81917
chr1	39845273	39846859	H3K27Ac_SARS-CoV-2_infected_uninfected_24h_peak_1068	52	.	3.44325	7.49753	5.24362
chr1	39882269	39883782	H3K27Ac_SARS-CoV-2_infected_uninfected_24h_peak_1069	44	.	2.09576	6.68532	4.46677
chr1	39900798	39902733	H3K27Ac_SARS-CoV-2_infected_uninfected_24h_peak_1070	23	.	2.06393	4.42551	2.35547
chr1	39954740	39956471	H3K27Ac_SARS-CoV-2_infected_uninfected_24h_peak_1071	41	.	1.9219	6.29516	4.10398
chr1	39973811	39974051	H3K27Ac_SARS-CoV-2_infected_uninfected_24h_peak_1072	34	.	3.08111	5.61684	3.46073
chr1	40040109	40041553	H3K27Ac_SARS-CoV-2_infected_uninfected_24h_peak_1073	56	.	1.67383	7.93002	5.66765
chr1	40160906	40163216	H3K27Ac_SARS-CoV-2_infected_uninfected_24h_peak_1074	106	.	2.70243	13.1597	10.6062
chr1	40256737	40258709	H3K27Ac_SARS-CoV-2_infected_uninfected_24h_peak_1075	94	.	2.15808	11.9596	9.4802
chr1	40316441	40317068	H3K27Ac_SARS-CoV-2_infected_uninfected_24h_peak_1076	55	.	3.18745	7.83601	5.55866
chr1	40339008	40339292	H3K27Ac_SARS-CoV-2_infected_uninfected_24h_peak_1077	16	.	2.5438	3.67598	1.65807
chr1	40362366	40363404	H3K27Ac_SARS-CoV-2_infected_uninfected_24h_peak_1078	55	.	4.05914	7.81458	5.55374
chr1	40373727	40375125	H3K27Ac_SARS-CoV-2_infected_uninfected_24h_peak_1079	87	.	2.24371	11.148	8.71072
chr1	40508336	40509228	H3K27Ac_SARS-CoV-2_infected_uninfected_24h_peak_1080	46	.	2.09346	6.85148	4.6217
chr1	40531077	40531989	H3K27Ac_SARS-CoV-2_infected_uninfected_24h_peak_1081	105	.	2.52023	13.0546	10.5284
chr1	40665362	40666333	H3K27Ac_SARS-CoV-2_infected_uninfected_24h_peak_1082	74	.	2.4786	9.83593	7.47508
chr1	40668553	40668962	H3K27Ac_SARS-CoV-2_infected_uninfected_24h_peak_1083	250	.	6.47046	28.0696	25.0009
chr1	40691147	40692073	H3K27Ac_SARS-CoV-2_infected_uninfected_24h_peak_1084	57	.	1.81534	8.05772	5.76372
chr1	40781020	40781900	H3K27Ac_SARS-CoV-2_infected_uninfected_24h_peak_1085	20	.	2.95642	4.07771	2.02423
chr1	40783485	40784413	H3K27Ac_SARS-CoV-2_infected_uninfected_24h_peak_1086	35	.	2.92288	5.74341	3.58248
chr1	40802022	40802433	H3K27Ac_SARS-CoV-2_infected_uninfected_24h_peak_1087	47	.	2.50618	6.99588	4.77106
chr1	40860838	40862305	H3K27Ac_SARS-CoV-2_infected_uninfected_24h_peak_1088	53	.	2.01594	7.61799	5.34947
chr1	40868706	40869217	H3K27Ac_SARS-CoV-2_infected_uninfected_24h_peak_1089	11	.	1.5594	3.0703	1.10806
chr1	40875312	40876259	H3K27Ac_SARS-CoV-2_infected_uninfected_24h_peak_1090	32	.	1.60897	5.40003	3.25965
chr1	40877025	40880248	H3K27Ac_SARS-CoV-2_infected_uninfected_24h_peak_1091	133	.	2.52607	15.9696	13.3544
chr1	40896413	40900230	H3K27Ac_SARS-CoV-2_infected_uninfected_24h_peak_1092	189	.	3.38222	21.7902	18.9113
chr1	40901790	40903069	H3K27Ac_SARS-CoV-2_infected_uninfected_24h_peak_1093	70	.	2.44911	9.3515	7.00347
chr1	40927011	40931044	H3K27Ac_SARS-CoV-2_infected_uninfected_24h_peak_1094	118	.	5.66432	14.4615	11.878
chr1	40944016	40944380	H3K27Ac_SARS-CoV-2_infected_uninfected_24h_peak_1095	19	.	1.73931	3.95799	1.9187
chr1	40948330	40949464	H3K27Ac_SARS-CoV-2_infected_uninfected_24h_peak_1096	65	.	2.17333	8.9237	6.58845
chr1	40952387	40952822	H3K27Ac_SARS-CoV-2_infected_uninfected_24h_peak_1097	14	.	2.0072	3.39809	1.40339
chr1	40979347	40980472	H3K27Ac_SARS-CoV-2_infected_uninfected_24h_peak_1098	45	.	1.69827	6.79881	4.57236
chr1	41238140	41239044	H3K27Ac_SARS-CoV-2_infected_uninfected_24h_peak_1099	24	.	1.76928	4.56158	2.47684
chr1	41240867	41242663	H3K27Ac_SARS-CoV-2_infected_uninfected_24h_peak_1100	108	.	2.01758	13.4155	10.863
chr1	41360742	41362525	H3K27Ac_SARS-CoV-2_infected_uninfected_24h_peak_1101	28	.	2.29773	4.91272	2.80459
chr1	41365594	41367070	H3K27Ac_SARS-CoV-2_infected_uninfected_24h_peak_1102	65	.	2.29469	8.87053	6.54412
chr1	41381903	41383211	H3K27Ac_SARS-CoV-2_infected_uninfected_24h_peak_1103	88	.	2.02332	11.2636	8.80288
chr1	41418784	41419479	H3K27Ac_SARS-CoV-2_infected_uninfected_24h_peak_1104	26	.	2.50511	4.71245	2.61392
chr1	41432523	41432770	H3K27Ac_SARS-CoV-2_infected_uninfected_24h_peak_1105	26	.	1.83127	4.77139	2.67503
chr1	41482686	41483091	H3K27Ac_SARS-CoV-2_infected_uninfected_24h_peak_1106	37	.	2.11679	5.9574	3.78607
chr1	41484779	41487895	H3K27Ac_SARS-CoV-2_infected_uninfected_24h_peak_1107	98	.	2.41789	12.3461	9.83381
chr1	41490929	41491125	H3K27Ac_SARS-CoV-2_infected_uninfected_24h_peak_1108	21	.	2.22499	4.25752	2.19394
chr1	41492170	41494385	H3K27Ac_SARS-CoV-2_infected_uninfected_24h_peak_1109	115	.	3.13011	14.0974	11.5657
chr1	41496480	41496970	H3K27Ac_SARS-CoV-2_infected_uninfected_24h_peak_1110	65	.	1.88213	8.90314	6.5726
chr1	41516386	41516646	H3K27Ac_SARS-CoV-2_infected_uninfected_24h_peak_1111	24	.	1.81663	4.5213	2.43982
chr1	41611497	41615670	H3K27Ac_SARS-CoV-2_infected_uninfected_24h_peak_1112	68	.	4.36945	9.19525	6.85838
chr1	41623094	41623314	H3K27Ac_SARS-CoV-2_infected_uninfected_24h_peak_1113	25	.	3.12151	4.67114	2.57807
chr1	41626064	41627859	H3K27Ac_SARS-CoV-2_infected_uninfected_24h_peak_1114	49	.	3.5291	7.23417	4.99835
chr1	41661024	41666413	H3K27Ac_SARS-CoV-2_infected_uninfected_24h_peak_1115	180	.	5.25412	20.8406	18.0244
chr1	41670443	41670997	H3K27Ac_SARS-CoV-2_infected_uninfected_24h_peak_1116	11	.	2.18524	3.17311	1.19745
chr1	41672156	41673129	H3K27Ac_SARS-CoV-2_infected_uninfected_24h_peak_1117	17	.	2.09917	3.79539	1.76683
chr1	41737864	41740132	H3K27Ac_SARS-CoV-2_infected_uninfected_24h_peak_1118	85	.	4.93459	11.0126	8.57814
chr1	41757902	41760815	H3K27Ac_SARS-CoV-2_infected_uninfected_24h_peak_1119	121	.	5.81286	14.755	12.1584
chr1	41782475	41783913	H3K27Ac_SARS-CoV-2_infected_uninfected_24h_peak_1120	72	.	3.30836	9.64345	7.26018
chr1	41795264	41795448	H3K27Ac_SARS-CoV-2_infected_uninfected_24h_peak_1121	35	.	3.51279	5.72945	3.56578
chr1	41868998	41871256	H3K27Ac_SARS-CoV-2_infected_uninfected_24h_peak_1122	42	.	3.35363	6.48506	4.28334
chr1	41919925	41920715	H3K27Ac_SARS-CoV-2_infected_uninfected_24h_peak_1123	53	.	2.3518	7.57334	5.30768
chr1	42034651	42036493	H3K27Ac_SARS-CoV-2_infected_uninfected_24h_peak_1124	78	.	2.09068	10.2655	7.86748
chr1	42325318	42326061	H3K27Ac_SARS-CoV-2_infected_uninfected_24h_peak_1125	20	.	2.98704	4.14382	2.08707
chr1	42333426	42336346	H3K27Ac_SARS-CoV-2_infected_uninfected_24h_peak_1126	82	.	2.02731	10.6413	8.23618
chr1	42380183	42381162	H3K27Ac_SARS-CoV-2_infected_uninfected_24h_peak_1127	46	.	2.50168	6.8796	4.65672
chr1	42439837	42440037	H3K27Ac_SARS-CoV-2_infected_uninfected_24h_peak_1128	28	.	2.98358	5.00104	2.88238
chr1	42455986	42456896	H3K27Ac_SARS-CoV-2_infected_uninfected_24h_peak_1129	65	.	1.72673	8.93256	6.59973
chr1	42462737	42463876	H3K27Ac_SARS-CoV-2_infected_uninfected_24h_peak_1130	76	.	2.39498	10.0597	7.66029
chr1	42657899	42659070	H3K27Ac_SARS-CoV-2_infected_uninfected_24h_peak_1131	32	.	1.75981	5.37937	3.23832
chr1	42681628	42684258	H3K27Ac_SARS-CoV-2_infected_uninfected_24h_peak_1132	105	.	2.45375	13.0493	10.508
chr1	42699758	42700280	H3K27Ac_SARS-CoV-2_infected_uninfected_24h_peak_1133	11	.	2.58369	3.13573	1.16187
chr1	42765675	42768390	H3K27Ac_SARS-CoV-2_infected_uninfected_24h_peak_1134	56	.	1.94397	7.95503	5.67688
chr1	42815970	42817354	H3K27Ac_SARS-CoV-2_infected_uninfected_24h_peak_1135	54	.	1.84484	7.65108	5.41537
chr1	42846095	42847093	H3K27Ac_SARS-CoV-2_infected_uninfected_24h_peak_1136	58	.	1.88914	8.15408	5.85418
chr1	42956635	42959469	H3K27Ac_SARS-CoV-2_infected_uninfected_24h_peak_1137	90	.	2.16328	11.4975	9.03004
chr1	42963293	42964735	H3K27Ac_SARS-CoV-2_infected_uninfected_24h_peak_1138	24	.	1.60256	4.51206	2.43728
chr1	42966828	42967606	H3K27Ac_SARS-CoV-2_infected_uninfected_24h_peak_1139	21	.	1.51734	4.18215	2.12327
chr1	43120701	43120881	H3K27Ac_SARS-CoV-2_infected_uninfected_24h_peak_1140	18	.	1.76545	3.91944	1.88188
chr1	43147454	43148169	H3K27Ac_SARS-CoV-2_infected_uninfected_24h_peak_1141	32	.	3.24525	5.41739	3.27541
chr1	43171425	43172520	H3K27Ac_SARS-CoV-2_infected_uninfected_24h_peak_1142	87	.	2.2445	11.2434	8.78906
chr1	43231902	43232724	H3K27Ac_SARS-CoV-2_infected_uninfected_24h_peak_1143	50	.	2.69803	7.31728	5.06787
chr1	43348884	43349432	H3K27Ac_SARS-CoV-2_infected_uninfected_24h_peak_1144	19	.	1.4348	3.99688	1.95361
chr1	43367282	43368015	H3K27Ac_SARS-CoV-2_infected_uninfected_24h_peak_1145	54	.	1.71444	7.70305	5.43145
chr1	43389114	43390343	H3K27Ac_SARS-CoV-2_infected_uninfected_24h_peak_1146	76	.	2.00439	10.0279	7.63657
chr1	43471923	43474384	H3K27Ac_SARS-CoV-2_infected_uninfected_24h_peak_1147	34	.	1.6215	5.56593	3.42263
chr1	43475710	43476799	H3K27Ac_SARS-CoV-2_infected_uninfected_24h_peak_1148	31	.	1.55288	5.24151	3.11006
chr1	43522020	43524628	H3K27Ac_SARS-CoV-2_infected_uninfected_24h_peak_1149	53	.	2.24385	7.62547	5.3528
chr1	43525915	43526148	H3K27Ac_SARS-CoV-2_infected_uninfected_24h_peak_1150	13	.	1.63392	3.39173	1.39814
chr1	43530392	43532422	H3K27Ac_SARS-CoV-2_infected_uninfected_24h_peak_1151	74	.	1.94335	9.84638	7.48573
chr1	43547948	43548999	H3K27Ac_SARS-CoV-2_infected_uninfected_24h_peak_1152	44	.	1.89667	6.6308	4.428
chr1	43649569	43650759	H3K27Ac_SARS-CoV-2_infected_uninfected_24h_peak_1153	37	.	1.66313	5.89561	3.72768
chr1	43707542	43708473	H3K27Ac_SARS-CoV-2_infected_uninfected_24h_peak_1154	70	.	1.89817	9.37353	7.03763
chr1	43773344	43775517	H3K27Ac_SARS-CoV-2_infected_uninfected_24h_peak_1155	61	.	2.41599	8.48495	6.16894
chr1	43803988	43805037	H3K27Ac_SARS-CoV-2_infected_uninfected_24h_peak_1156	18	.	2.89269	3.93094	1.89195
chr1	43821824	43822491	H3K27Ac_SARS-CoV-2_infected_uninfected_24h_peak_1157	28	.	1.80295	4.91011	2.8042
chr1	43945831	43947693	H3K27Ac_SARS-CoV-2_infected_uninfected_24h_peak_1158	84	.	1.96679	10.8795	8.4356
chr1	43970038	43970713	H3K27Ac_SARS-CoV-2_infected_uninfected_24h_peak_1159	50	.	1.98862	7.29857	5.04802
chr1	43974446	43976150	H3K27Ac_SARS-CoV-2_infected_uninfected_24h_peak_1160	81	.	2.06109	10.5479	8.13567
chr1	43978861	43980401	H3K27Ac_SARS-CoV-2_infected_uninfected_24h_peak_1161	76	.	2.04116	10.0661	7.67775
chr1	43990434	43992503	H3K27Ac_SARS-CoV-2_infected_uninfected_24h_peak_1162	73	.	2.1805	9.76391	7.37644
chr1	44029887	44030550	H3K27Ac_SARS-CoV-2_infected_uninfected_24h_peak_1163	96	.	1.95587	12.1006	9.62894
chr1	44213060	44214046	H3K27Ac_SARS-CoV-2_infected_uninfected_24h_peak_1164	76	.	2.166	10.0208	7.62644
chr1	44318561	44318894	H3K27Ac_SARS-CoV-2_infected_uninfected_24h_peak_1165	26	.	3.22023	4.72557	2.62666
chr1	44354749	44355877	H3K27Ac_SARS-CoV-2_infected_uninfected_24h_peak_1166	59	.	2.1193	8.2015	5.91097
chr1	44388577	44392299	H3K27Ac_SARS-CoV-2_infected_uninfected_24h_peak_1167	84	.	3.66791	10.8329	8.43751
chr1	44404471	44407008	H3K27Ac_SARS-CoV-2_infected_uninfected_24h_peak_1168	78	.	2.67321	10.2235	7.81957
chr1	44631656	44632259	H3K27Ac_SARS-CoV-2_infected_uninfected_24h_peak_1169	54	.	1.75915	7.76073	5.48527
chr1	44673781	44674415	H3K27Ac_SARS-CoV-2_infected_uninfected_24h_peak_1170	37	.	1.67533	5.94399	3.77137
chr1	44721900	44722079	H3K27Ac_SARS-CoV-2_infected_uninfected_24h_peak_1171	60	.	2.00072	8.31106	6.0008
chr1	44729759	44731855	H3K27Ac_SARS-CoV-2_infected_uninfected_24h_peak_1172	57	.	2.02456	8.0761	5.78875
chr1	44739385	44740292	H3K27Ac_SARS-CoV-2_infected_uninfected_24h_peak_1173	63	.	1.88822	8.63768	6.32685
chr1	44775066	44777309	H3K27Ac_SARS-CoV-2_infected_uninfected_24h_peak_1174	42	.	1.76599	6.45438	4.26236
chr1	44799576	44802576	H3K27Ac_SARS-CoV-2_infected_uninfected_24h_peak_1175	67	.	2.09889	9.04923	6.70315
chr1	44806804	44808878	H3K27Ac_SARS-CoV-2_infected_uninfected_24h_peak_1176	33	.	1.50452	5.46452	3.32557
chr1	44836141	44836440	H3K27Ac_SARS-CoV-2_infected_uninfected_24h_peak_1177	25	.	2.66394	4.69559	2.59924
chr1	44842953	44843232	H3K27Ac_SARS-CoV-2_infected_uninfected_24h_peak_1178	42	.	1.95816	6.50236	4.2923
chr1	44924122	44925799	H3K27Ac_SARS-CoV-2_infected_uninfected_24h_peak_1179	128	.	3.58594	15.4252	12.8216
chr1	44985608	44987033	H3K27Ac_SARS-CoV-2_infected_uninfected_24h_peak_1180	66	.	2.14624	9.00286	6.66569
chr1	45010197	45013348	H3K27Ac_SARS-CoV-2_infected_uninfected_24h_peak_1181	59	.	2.15906	8.23348	5.942
chr1	45171772	45172363	H3K27Ac_SARS-CoV-2_infected_uninfected_24h_peak_1182	16	.	2.42785	3.66061	1.64501
chr1	45179458	45180393	H3K27Ac_SARS-CoV-2_infected_uninfected_24h_peak_1183	59	.	2.02493	8.21539	5.90991
chr1	45205144	45207566	H3K27Ac_SARS-CoV-2_infected_uninfected_24h_peak_1184	97	.	2.84629	12.1995	9.71245
chr1	45303209	45304462	H3K27Ac_SARS-CoV-2_infected_uninfected_24h_peak_1185	39	.	1.65085	6.14397	3.95992
chr1	45339280	45340436	H3K27Ac_SARS-CoV-2_infected_uninfected_24h_peak_1186	68	.	1.89323	9.20815	6.86995
chr1	45359673	45359862	H3K27Ac_SARS-CoV-2_infected_uninfected_24h_peak_1187	59	.	3.42576	8.24316	5.93555
chr1	45490277	45493066	H3K27Ac_SARS-CoV-2_infected_uninfected_24h_peak_1188	126	.	3.3046	15.2278	12.6129
chr1	45521224	45521769	H3K27Ac_SARS-CoV-2_infected_uninfected_24h_peak_1189	19	.	1.46258	4.03356	1.98628
chr1	45550856	45551106	H3K27Ac_SARS-CoV-2_infected_uninfected_24h_peak_1190	46	.	1.68645	6.90891	4.67454
chr1	45583570	45584576	H3K27Ac_SARS-CoV-2_infected_uninfected_24h_peak_1191	55	.	1.78532	7.81445	5.53262
chr1	45685098	45689339	H3K27Ac_SARS-CoV-2_infected_uninfected_24h_peak_1192	131	.	2.43083	15.827	13.1753
chr1	45750011	45750601	H3K27Ac_SARS-CoV-2_infected_uninfected_24h_peak_1193	50	.	1.6965	7.29582	5.04506
chr1	45802512	45804934	H3K27Ac_SARS-CoV-2_infected_uninfected_24h_peak_1194	44	.	1.95174	6.69113	4.48842
chr1	45891903	45892940	H3K27Ac_SARS-CoV-2_infected_uninfected_24h_peak_1195	45	.	1.90202	6.72372	4.50451
chr1	45974194	45975733	H3K27Ac_SARS-CoV-2_infected_uninfected_24h_peak_1196	77	.	3.50629	10.1812	7.79164
chr1	46131414	46133326	H3K27Ac_SARS-CoV-2_infected_uninfected_24h_peak_1197	88	.	1.87928	11.2879	8.8828
chr1	46197287	46198731	H3K27Ac_SARS-CoV-2_infected_uninfected_24h_peak_1198	66	.	1.96804	8.95494	6.62095
chr1	46238539	46242074	H3K27Ac_SARS-CoV-2_infected_uninfected_24h_peak_1199	65	.	4.04626	8.89283	6.56958
chr1	46247032	46247937	H3K27Ac_SARS-CoV-2_infected_uninfected_24h_peak_1200	45	.	2.04251	6.78636	4.56253
chr1	46301363	46305201	H3K27Ac_SARS-CoV-2_infected_uninfected_24h_peak_1201	90	.	1.96432	11.5473	9.07994
chr1	46340809	46341817	H3K27Ac_SARS-CoV-2_infected_uninfected_24h_peak_1202	91	.	2.36804	11.5866	9.11421
chr1	46442907	46443321	H3K27Ac_SARS-CoV-2_infected_uninfected_24h_peak_1203	78	.	2.86538	10.2103	7.80002
chr1	46466538	46466777	H3K27Ac_SARS-CoV-2_infected_uninfected_24h_peak_1204	38	.	2.01401	6.0507	3.86514
chr1	46477718	46478036	H3K27Ac_SARS-CoV-2_infected_uninfected_24h_peak_1205	28	.	3.06106	5.00759	2.89434
chr1	46547966	46548142	H3K27Ac_SARS-CoV-2_infected_uninfected_24h_peak_1206	57	.	3.52139	7.9979	5.703
chr1	46603698	46604607	H3K27Ac_SARS-CoV-2_infected_uninfected_24h_peak_1207	23	.	1.58404	4.42696	2.35427
chr1	46616056	46617742	H3K27Ac_SARS-CoV-2_infected_uninfected_24h_peak_1208	135	.	2.70477	16.2144	13.5543
chr1	46667424	46668346	H3K27Ac_SARS-CoV-2_infected_uninfected_24h_peak_1209	27	.	1.68215	4.81152	2.71051
chr1	46717844	46719553	H3K27Ac_SARS-CoV-2_infected_uninfected_24h_peak_1210	77	.	2.09253	10.1373	7.75384
chr1	46757698	46758645	H3K27Ac_SARS-CoV-2_infected_uninfected_24h_peak_1211	29	.	3.31905	5.11647	2.99596
chr1	47006732	47007144	H3K27Ac_SARS-CoV-2_infected_uninfected_24h_peak_1212	48	.	3.87562	7.1004	4.86236
chr1	47189495	47191258	H3K27Ac_SARS-CoV-2_infected_uninfected_24h_peak_1213	54	.	1.69182	7.70289	5.43782
chr1	47225631	47225807	H3K27Ac_SARS-CoV-2_infected_uninfected_24h_peak_1214	22	.	2.71944	4.33017	2.26183
chr1	47231216	47232466	H3K27Ac_SARS-CoV-2_infected_uninfected_24h_peak_1215	32	.	2.69528	5.40455	3.26661
chr1	47312598	47313385	H3K27Ac_SARS-CoV-2_infected_uninfected_24h_peak_1216	33	.	2.04744	5.53562	3.39458
chr1	47314510	47315032	H3K27Ac_SARS-CoV-2_infected_uninfected_24h_peak_1217	49	.	1.75415	7.21253	4.96238
chr1	47333973	47335585	H3K27Ac_SARS-CoV-2_infected_uninfected_24h_peak_1218	72	.	1.99422	9.6652	7.28785
chr1	47436684	47438372	H3K27Ac_SARS-CoV-2_infected_uninfected_24h_peak_1219	49	.	1.78785	7.16268	4.91864
chr1	47507941	47508786	H3K27Ac_SARS-CoV-2_infected_uninfected_24h_peak_1220	66	.	2.23621	9.03331	6.68943
chr1	47509690	47515742	H3K27Ac_SARS-CoV-2_infected_uninfected_24h_peak_1221	66	.	4.19033	8.97056	6.6591
chr1	47547596	47548114	H3K27Ac_SARS-CoV-2_infected_uninfected_24h_peak_1222	12	.	2.48483	3.23321	1.25508
chr1	47708977	47710038	H3K27Ac_SARS-CoV-2_infected_uninfected_24h_peak_1223	42	.	2.25651	6.46858	4.25915
chr1	47725080	47729846	H3K27Ac_SARS-CoV-2_infected_uninfected_24h_peak_1224	49	.	3.43137	7.1585	4.92337
chr1	47871504	47871709	H3K27Ac_SARS-CoV-2_infected_uninfected_24h_peak_1225	11	.	2.36869	3.11169	1.14072
chr1	47875770	47877407	H3K27Ac_SARS-CoV-2_infected_uninfected_24h_peak_1226	46	.	3.34967	6.81748	4.60435
chr1	47996364	47997747	H3K27Ac_SARS-CoV-2_infected_uninfected_24h_peak_1227	81	.	2.61643	10.5766	8.15332
chr1	48006901	48007622	H3K27Ac_SARS-CoV-2_infected_uninfected_24h_peak_1228	17	.	2.26645	3.74205	1.7193
chr1	48094109	48094534	H3K27Ac_SARS-CoV-2_infected_uninfected_24h_peak_1229	36	.	3.52543	5.77019	3.60561
chr1	48182041	48183018	H3K27Ac_SARS-CoV-2_infected_uninfected_24h_peak_1230	32	.	3.38653	5.35949	3.22454
chr1	48201129	48203069	H3K27Ac_SARS-CoV-2_infected_uninfected_24h_peak_1231	29	.	3.30097	5.12035	2.99929
chr1	48382644	48383163	H3K27Ac_SARS-CoV-2_infected_uninfected_24h_peak_1232	47	.	2.75833	7.00048	4.76242
chr1	48471477	48472717	H3K27Ac_SARS-CoV-2_infected_uninfected_24h_peak_1233	67	.	2.20795	9.12644	6.77847
chr1	48776669	48776867	H3K27Ac_SARS-CoV-2_infected_uninfected_24h_peak_1234	21	.	2.47531	4.19303	2.1323
chr1	50023572	50024154	H3K27Ac_SARS-CoV-2_infected_uninfected_24h_peak_1235	21	.	2.34907	4.17207	2.11605
chr1	50048171	50048443	H3K27Ac_SARS-CoV-2_infected_uninfected_24h_peak_1236	30	.	2.87463	5.17708	3.05075
chr1	50333203	50333636	H3K27Ac_SARS-CoV-2_infected_uninfected_24h_peak_1237	64	.	2.41714	8.82162	6.47855
chr1	50416276	50416943	H3K27Ac_SARS-CoV-2_infected_uninfected_24h_peak_1238	13	.	2.59853	3.29495	1.3104
chr1	50423056	50423422	H3K27Ac_SARS-CoV-2_infected_uninfected_24h_peak_1239	18	.	2.0477	3.83579	1.80379
chr1	50424522	50424683	H3K27Ac_SARS-CoV-2_infected_uninfected_24h_peak_1240	13	.	2.07169	3.29354	1.30839
chr1	50958398	50961064	H3K27Ac_SARS-CoV-2_infected_uninfected_24h_peak_1241	93	.	2.53082	11.8649	9.38967
chr1	50967246	50980697	H3K27Ac_SARS-CoV-2_infected_uninfected_24h_peak_1242	53	.	1.75516	7.66562	5.39884
chr1	50981548	50983062	H3K27Ac_SARS-CoV-2_infected_uninfected_24h_peak_1243	28	.	1.72103	4.95016	2.84354
chr1	51235741	51238482	H3K27Ac_SARS-CoV-2_infected_uninfected_24h_peak_1244	135	.	2.95117	16.1831	13.5029
chr1	51330110	51330773	H3K27Ac_SARS-CoV-2_infected_uninfected_24h_peak_1245	43	.	2.10876	6.52006	4.30898
chr1	51344722	51344935	H3K27Ac_SARS-CoV-2_infected_uninfected_24h_peak_1246	33	.	2.80222	5.51182	3.36193
chr1	51517637	51519249	H3K27Ac_SARS-CoV-2_infected_uninfected_24h_peak_1247	71	.	2.00511	9.54005	7.16921
chr1	51558996	51559208	H3K27Ac_SARS-CoV-2_infected_uninfected_24h_peak_1248	18	.	2.14005	3.91585	1.87913
chr1	51563310	51565190	H3K27Ac_SARS-CoV-2_infected_uninfected_24h_peak_1249	183	.	4.88263	21.1573	18.3125
chr1	51617111	51618092	H3K27Ac_SARS-CoV-2_infected_uninfected_24h_peak_1250	148	.	2.80445	17.5332	14.8092
chr1	51644428	51645113	H3K27Ac_SARS-CoV-2_infected_uninfected_24h_peak_1251	22	.	1.59825	4.29124	2.22425
chr1	51660917	51661868	H3K27Ac_SARS-CoV-2_infected_uninfected_24h_peak_1252	60	.	2.28719	8.31366	6.00776
chr1	51729065	51730478	H3K27Ac_SARS-CoV-2_infected_uninfected_24h_peak_1253	70	.	1.85445	9.4542	7.09598
chr1	51737793	51738048	H3K27Ac_SARS-CoV-2_infected_uninfected_24h_peak_1254	13	.	1.61161	3.35042	1.36019
chr1	51806907	51807590	H3K27Ac_SARS-CoV-2_infected_uninfected_24h_peak_1255	16	.	2.79835	3.69373	1.67018
chr1	51877113	51879469	H3K27Ac_SARS-CoV-2_infected_uninfected_24h_peak_1256	63	.	1.98609	8.6368	6.30874
chr1	51897237	51898262	H3K27Ac_SARS-CoV-2_infected_uninfected_24h_peak_1257	39	.	2.13863	6.17296	3.99976
chr1	51989807	51991195	H3K27Ac_SARS-CoV-2_infected_uninfected_24h_peak_1258	64	.	2.66022	8.72438	6.4128
chr1	52033010	52034092	H3K27Ac_SARS-CoV-2_infected_uninfected_24h_peak_1259	86	.	1.90968	11.1262	8.68591
chr1	52054440	52055455	H3K27Ac_SARS-CoV-2_infected_uninfected_24h_peak_1260	49	.	1.84506	7.22633	4.9744
chr1	52056304	52057447	H3K27Ac_SARS-CoV-2_infected_uninfected_24h_peak_1261	62	.	1.82851	8.54535	6.24205
chr1	52141450	52143557	H3K27Ac_SARS-CoV-2_infected_uninfected_24h_peak_1262	62	.	2.09685	8.58091	6.26463
chr1	52204356	52204535	H3K27Ac_SARS-CoV-2_infected_uninfected_24h_peak_1263	14	.	2.73294	3.48728	1.48136
chr1	52364204	52366144	H3K27Ac_SARS-CoV-2_infected_uninfected_24h_peak_1264	147	.	2.73489	17.5258	14.7768
chr1	52404627	52405488	H3K27Ac_SARS-CoV-2_infected_uninfected_24h_peak_1265	73	.	1.95096	9.68703	7.32563
chr1	52551762	52553967	H3K27Ac_SARS-CoV-2_infected_uninfected_24h_peak_1266	64	.	1.9166	8.74744	6.43115
chr1	52691590	52692782	H3K27Ac_SARS-CoV-2_infected_uninfected_24h_peak_1267	37	.	3.56422	5.93458	3.76463
chr1	52697733	52698322	H3K27Ac_SARS-CoV-2_infected_uninfected_24h_peak_1268	66	.	1.85509	9.04072	6.6902
chr1	52702659	52703944	H3K27Ac_SARS-CoV-2_infected_uninfected_24h_peak_1269	95	.	2.4152	12.0581	9.57337
chr1	52726118	52727446	H3K27Ac_SARS-CoV-2_infected_uninfected_24h_peak_1270	73	.	2.14833	9.75594	7.36999
chr1	52842114	52843553	H3K27Ac_SARS-CoV-2_infected_uninfected_24h_peak_1271	39	.	2.18949	6.08377	3.90399
chr1	52921327	52922312	H3K27Ac_SARS-CoV-2_infected_uninfected_24h_peak_1272	13	.	1.80906	3.37048	1.37859
chr1	52927004	52928015	H3K27Ac_SARS-CoV-2_infected_uninfected_24h_peak_1273	49	.	1.89914	7.15523	4.91703
chr1	53146046	53146718	H3K27Ac_SARS-CoV-2_infected_uninfected_24h_peak_1274	44	.	1.67827	6.66191	4.44662
chr1	53196873	53197511	H3K27Ac_SARS-CoV-2_infected_uninfected_24h_peak_1275	48	.	1.70466	7.08753	4.84418
chr1	53219416	53220956	H3K27Ac_SARS-CoV-2_infected_uninfected_24h_peak_1276	67	.	2.00716	9.07614	6.73324
chr1	53237435	53239045	H3K27Ac_SARS-CoV-2_infected_uninfected_24h_peak_1277	114	.	2.33973	13.9933	11.4211
chr1	53382003	53382299	H3K27Ac_SARS-CoV-2_infected_uninfected_24h_peak_1278	21	.	2.97674	4.18904	2.12797
chr1	53738474	53739998	H3K27Ac_SARS-CoV-2_infected_uninfected_24h_peak_1279	83	.	4.01021	10.8011	8.38853
chr1	53889368	53890482	H3K27Ac_SARS-CoV-2_infected_uninfected_24h_peak_1280	61	.	2.01299	8.50551	6.19929
chr1	53944905	53947261	H3K27Ac_SARS-CoV-2_infected_uninfected_24h_peak_1281	59	.	1.95622	8.25611	5.96174
chr1	54051479	54054002	H3K27Ac_SARS-CoV-2_infected_uninfected_24h_peak_1282	96	.	2.37863	12.1513	9.66241
chr1	54118560	54119081	H3K27Ac_SARS-CoV-2_infected_uninfected_24h_peak_1283	17	.	2.52784	3.76524	1.73835
chr1	54120527	54122730	H3K27Ac_SARS-CoV-2_infected_uninfected_24h_peak_1284	61	.	3.05236	8.49453	6.18553
chr1	54123933	54126132	H3K27Ac_SARS-CoV-2_infected_uninfected_24h_peak_1285	26	.	3.1796	4.75943	2.66207
chr1	54199495	54201450	H3K27Ac_SARS-CoV-2_infected_uninfected_24h_peak_1286	59	.	2.19798	8.28245	5.98731
chr1	54249476	54250297	H3K27Ac_SARS-CoV-2_infected_uninfected_24h_peak_1287	28	.	2.48322	5.01639	2.89643
chr1	54252854	54253538	H3K27Ac_SARS-CoV-2_infected_uninfected_24h_peak_1288	49	.	2.9386	7.17947	4.93778
chr1	54405342	54407964	H3K27Ac_SARS-CoV-2_infected_uninfected_24h_peak_1289	89	.	2.23321	11.4103	8.96212
chr1	54488530	54489500	H3K27Ac_SARS-CoV-2_infected_uninfected_24h_peak_1290	95	.	2.03258	12.021	9.51414
chr1	54499272	54499551	H3K27Ac_SARS-CoV-2_infected_uninfected_24h_peak_1291	14	.	1.85223	3.40014	1.40449
chr1	54562175	54562368	H3K27Ac_SARS-CoV-2_infected_uninfected_24h_peak_1292	40	.	3.0229	6.22146	4.03205
chr1	54613036	54613571	H3K27Ac_SARS-CoV-2_infected_uninfected_24h_peak_1293	14	.	2.69448	3.45785	1.45439
chr1	54614312	54614713	H3K27Ac_SARS-CoV-2_infected_uninfected_24h_peak_1294	26	.	3.25628	4.7464	2.64331
chr1	54621530	54623915	H3K27Ac_SARS-CoV-2_infected_uninfected_24h_peak_1295	30	.	3.31901	5.1785	3.05735
chr1	54715840	54717154	H3K27Ac_SARS-CoV-2_infected_uninfected_24h_peak_1296	76	.	2.21872	9.97768	7.62135
chr1	54763660	54765268	H3K27Ac_SARS-CoV-2_infected_uninfected_24h_peak_1297	57	.	2.12987	8.01681	5.73375
chr1	54971726	54972284	H3K27Ac_SARS-CoV-2_infected_uninfected_24h_peak_1298	18	.	2.54621	3.84869	1.81664
chr1	55213914	55216493	H3K27Ac_SARS-CoV-2_infected_uninfected_24h_peak_1299	81	.	2.04374	10.5431	8.13546
chr1	55444190	55444396	H3K27Ac_SARS-CoV-2_infected_uninfected_24h_peak_1300	15	.	1.67306	3.56973	1.56016
chr1	56236344	56236505	H3K27Ac_SARS-CoV-2_infected_uninfected_24h_peak_1301	11	.	2.59629	3.17318	1.19587
chr1	56329294	56335293	H3K27Ac_SARS-CoV-2_infected_uninfected_24h_peak_1302	114	.	5.00396	14.041	11.4986
chr1	56387970	56389638	H3K27Ac_SARS-CoV-2_infected_uninfected_24h_peak_1303	19	.	2.93588	3.96847	1.92327
chr1	56399777	56401341	H3K27Ac_SARS-CoV-2_infected_uninfected_24h_peak_1304	33	.	3.46045	5.49474	3.34833
chr1	56402255	56402797	H3K27Ac_SARS-CoV-2_infected_uninfected_24h_peak_1305	20	.	2.97966	4.10746	2.05342
chr1	56408863	56411798	H3K27Ac_SARS-CoV-2_infected_uninfected_24h_peak_1306	29	.	3.1403	5.05901	2.94435
chr1	56413299	56416163	H3K27Ac_SARS-CoV-2_infected_uninfected_24h_peak_1307	85	.	3.52958	10.9795	8.54122
chr1	56416975	56418685	H3K27Ac_SARS-CoV-2_infected_uninfected_24h_peak_1308	22	.	2.60343	4.31012	2.24365
chr1	56425120	56426269	H3K27Ac_SARS-CoV-2_infected_uninfected_24h_peak_1309	19	.	2.90943	3.95355	1.90952
chr1	56439746	56439936	H3K27Ac_SARS-CoV-2_infected_uninfected_24h_peak_1310	22	.	2.91919	4.32914	2.26083
chr1	56443637	56461858	H3K27Ac_SARS-CoV-2_infected_uninfected_24h_peak_1311	160	.	4.674	18.7209	16.0027
chr1	56476349	56476510	H3K27Ac_SARS-CoV-2_infected_uninfected_24h_peak_1312	13	.	2.6472	3.31349	1.32339
chr1	56490560	56491105	H3K27Ac_SARS-CoV-2_infected_uninfected_24h_peak_1313	32	.	3.25106	5.33424	3.20331
chr1	56576517	56580449	H3K27Ac_SARS-CoV-2_infected_uninfected_24h_peak_1314	98	.	2.59136	12.392	9.88586
chr1	56644751	56646671	H3K27Ac_SARS-CoV-2_infected_uninfected_24h_peak_1315	55	.	1.9257	7.83591	5.55887
chr1	56688471	56689044	H3K27Ac_SARS-CoV-2_infected_uninfected_24h_peak_1316	42	.	2.06194	6.47641	4.27501
chr1	56710946	56711231	H3K27Ac_SARS-CoV-2_infected_uninfected_24h_peak_1317	51	.	3.59642	7.43172	5.17536
chr1	57203343	57205525	H3K27Ac_SARS-CoV-2_infected_uninfected_24h_peak_1318	36	.	3.51611	5.78801	3.63024
chr1	57424433	57424934	H3K27Ac_SARS-CoV-2_infected_uninfected_24h_peak_1319	10	.	2.49002	3.02121	1.05675
chr1	58545687	58546559	H3K27Ac_SARS-CoV-2_infected_uninfected_24h_peak_1320	62	.	1.89094	8.57969	6.25118
chr1	58572543	58574657	H3K27Ac_SARS-CoV-2_infected_uninfected_24h_peak_1321	69	.	3.2447	9.32171	6.98031
chr1	58617270	58619636	H3K27Ac_SARS-CoV-2_infected_uninfected_24h_peak_1322	47	.	3.19236	7.01949	4.79415
chr1	58698885	58700059	H3K27Ac_SARS-CoV-2_infected_uninfected_24h_peak_1323	68	.	1.9812	9.16562	6.83964
chr1	58781138	58786113	H3K27Ac_SARS-CoV-2_infected_uninfected_24h_peak_1324	123	.	2.37062	15.0294	12.3892
chr1	58815043	58816747	H3K27Ac_SARS-CoV-2_infected_uninfected_24h_peak_1325	28	.	1.51427	4.93892	2.82783
chr1	58903836	58904388	H3K27Ac_SARS-CoV-2_infected_uninfected_24h_peak_1326	22	.	1.49901	4.28337	2.21824
chr1	59027450	59027675	H3K27Ac_SARS-CoV-2_infected_uninfected_24h_peak_1327	25	.	2.73091	4.62882	2.53603
chr1	59063923	59065475	H3K27Ac_SARS-CoV-2_infected_uninfected_24h_peak_1328	28	.	3.10471	4.97617	2.87075
chr1	59069084	59073751	H3K27Ac_SARS-CoV-2_infected_uninfected_24h_peak_1329	56	.	3.68678	7.89681	5.62237
chr1	59075280	59077029	H3K27Ac_SARS-CoV-2_infected_uninfected_24h_peak_1330	13	.	2.66393	3.38108	1.38604
chr1	59141133	59143851	H3K27Ac_SARS-CoV-2_infected_uninfected_24h_peak_1331	81	.	2.14313	10.5325	8.13734
chr1	59145743	59147819	H3K27Ac_SARS-CoV-2_infected_uninfected_24h_peak_1332	109	.	2.22996	13.5096	10.9433
chr1	59272050	59273082	H3K27Ac_SARS-CoV-2_infected_uninfected_24h_peak_1333	22	.	2.9701	4.3432	2.27231
chr1	59295980	59297670	H3K27Ac_SARS-CoV-2_infected_uninfected_24h_peak_1334	58	.	1.76091	8.08484	5.80388
chr1	59426196	59428136	H3K27Ac_SARS-CoV-2_infected_uninfected_24h_peak_1335	35	.	2.84878	5.7059	3.54953
chr1	59431037	59433768	H3K27Ac_SARS-CoV-2_infected_uninfected_24h_peak_1336	73	.	2.8157	9.71072	7.33726
chr1	59434438	59434712	H3K27Ac_SARS-CoV-2_infected_uninfected_24h_peak_1337	16	.	2.37471	3.61328	1.60059
chr1	59549674	59550644	H3K27Ac_SARS-CoV-2_infected_uninfected_24h_peak_1338	22	.	2.94165	4.26762	2.20616
chr1	59653366	59653650	H3K27Ac_SARS-CoV-2_infected_uninfected_24h_peak_1339	24	.	1.95184	4.49168	2.41348
chr1	59698771	59699351	H3K27Ac_SARS-CoV-2_infected_uninfected_24h_peak_1340	47	.	3.60427	6.97108	4.74097
chr1	59814346	59815271	H3K27Ac_SARS-CoV-2_infected_uninfected_24h_peak_1341	28	.	1.77855	5.0053	2.8953
chr1	59926464	59927194	H3K27Ac_SARS-CoV-2_infected_uninfected_24h_peak_1342	36	.	3.14844	5.83299	3.66638
chr1	59971278	59971849	H3K27Ac_SARS-CoV-2_infected_uninfected_24h_peak_1343	38	.	3.40584	5.97975	3.80456
chr1	61050116	61051461	H3K27Ac_SARS-CoV-2_infected_uninfected_24h_peak_1344	83	.	2.00987	10.7673	8.33605
chr1	61057179	61057804	H3K27Ac_SARS-CoV-2_infected_uninfected_24h_peak_1345	19	.	1.53197	4.04508	1.99916
chr1	61082398	61082571	H3K27Ac_SARS-CoV-2_infected_uninfected_24h_peak_1346	47	.	1.92002	7.03358	4.79119
chr1	61083364	61085304	H3K27Ac_SARS-CoV-2_infected_uninfected_24h_peak_1347	48	.	1.86941	7.12455	4.88222
chr1	61132585	61133222	H3K27Ac_SARS-CoV-2_infected_uninfected_24h_peak_1348	18	.	1.56454	3.86288	1.82921
chr1	61301299	61303814	H3K27Ac_SARS-CoV-2_infected_uninfected_24h_peak_1349	86	.	3.80958	11.0857	8.66717
chr1	61323462	61324112	H3K27Ac_SARS-CoV-2_infected_uninfected_24h_peak_1350	19	.	2.88992	3.96292	1.92628
chr1	61337872	61338608	H3K27Ac_SARS-CoV-2_infected_uninfected_24h_peak_1351	15	.	1.56941	3.53156	1.5261
chr1	61373956	61375239	H3K27Ac_SARS-CoV-2_infected_uninfected_24h_peak_1352	23	.	3.10118	4.45746	2.37995
chr1	61524412	61525169	H3K27Ac_SARS-CoV-2_infected_uninfected_24h_peak_1353	20	.	2.61313	4.05866	2.00872
chr1	61724312	61726121	H3K27Ac_SARS-CoV-2_infected_uninfected_24h_peak_1354	79	.	1.93869	10.352	7.94094
chr1	61741394	61743436	H3K27Ac_SARS-CoV-2_infected_uninfected_24h_peak_1355	95	.	2.11467	11.9917	9.51236
chr1	61839459	61840161	H3K27Ac_SARS-CoV-2_infected_uninfected_24h_peak_1356	34	.	3.46396	5.60768	3.45984
chr1	62121978	62122688	H3K27Ac_SARS-CoV-2_infected_uninfected_24h_peak_1357	26	.	2.43871	4.71582	2.62041
chr1	62318857	62319506	H3K27Ac_SARS-CoV-2_infected_uninfected_24h_peak_1358	23	.	2.65346	4.38903	2.3132
chr1	62321239	62321460	H3K27Ac_SARS-CoV-2_infected_uninfected_24h_peak_1359	42	.	3.13827	6.50504	4.29347
chr1	62435851	62438670	H3K27Ac_SARS-CoV-2_infected_uninfected_24h_peak_1360	55	.	1.86589	7.80944	5.52569
chr1	62687627	62688338	H3K27Ac_SARS-CoV-2_infected_uninfected_24h_peak_1361	71	.	1.90868	9.53338	7.16807
chr1	62736117	62736655	H3K27Ac_SARS-CoV-2_infected_uninfected_24h_peak_1362	13	.	2.57355	3.32892	1.34087
chr1	62746275	62746670	H3K27Ac_SARS-CoV-2_infected_uninfected_24h_peak_1363	35	.	3.16054	5.70131	3.5418
chr1	62783267	62785250	H3K27Ac_SARS-CoV-2_infected_uninfected_24h_peak_1364	29	.	1.83684	5.03477	2.92569
chr1	63316875	63318086	H3K27Ac_SARS-CoV-2_infected_uninfected_24h_peak_1365	48	.	2.15591	7.07255	4.83698
chr1	63321918	63324444	H3K27Ac_SARS-CoV-2_infected_uninfected_24h_peak_1366	132	.	2.93059	15.9244	13.2695
chr1	63327545	63327984	H3K27Ac_SARS-CoV-2_infected_uninfected_24h_peak_1367	16	.	2.74042	3.68744	1.66787
chr1	63367079	63368283	H3K27Ac_SARS-CoV-2_infected_uninfected_24h_peak_1368	46	.	1.84727	6.86648	4.64856
chr1	63476136	63476320	H3K27Ac_SARS-CoV-2_infected_uninfected_24h_peak_1369	21	.	2.52905	4.19943	2.14029
chr1	63522590	63524000	H3K27Ac_SARS-CoV-2_infected_uninfected_24h_peak_1370	45	.	1.85834	6.80316	4.57788
chr1	63593016	63594879	H3K27Ac_SARS-CoV-2_infected_uninfected_24h_peak_1371	50	.	1.76696	7.30332	5.06714
chr1	63616103	63616972	H3K27Ac_SARS-CoV-2_infected_uninfected_24h_peak_1372	18	.	2.65447	3.86421	1.83128
chr1	63661913	63664960	H3K27Ac_SARS-CoV-2_infected_uninfected_24h_peak_1373	76	.	2.16987	10.0475	7.67652
chr1	63668142	63668303	H3K27Ac_SARS-CoV-2_infected_uninfected_24h_peak_1374	17	.	2.42667	3.8009	1.77135
chr1	63668954	63670184	H3K27Ac_SARS-CoV-2_infected_uninfected_24h_peak_1375	46	.	3.3152	6.87247	4.65383
chr1	63730253	63732488	H3K27Ac_SARS-CoV-2_infected_uninfected_24h_peak_1376	49	.	1.83262	7.18669	4.94066
chr1	63773475	63776475	H3K27Ac_SARS-CoV-2_infected_uninfected_24h_peak_1377	49	.	1.96643	7.14535	4.92168
chr1	64172419	64172591	H3K27Ac_SARS-CoV-2_infected_uninfected_24h_peak_1378	22	.	1.77234	4.32004	2.25087
chr1	64223799	64223960	H3K27Ac_SARS-CoV-2_infected_uninfected_24h_peak_1379	22	.	2.65308	4.32766	2.25816
chr1	64268824	64269197	H3K27Ac_SARS-CoV-2_infected_uninfected_24h_peak_1380	103	.	2.88567	12.8523	10.3239
chr1	64421812	64422190	H3K27Ac_SARS-CoV-2_infected_uninfected_24h_peak_1381	30	.	3.30109	5.12691	3.00459
chr1	64469488	64471436	H3K27Ac_SARS-CoV-2_infected_uninfected_24h_peak_1382	115	.	2.57692	14.0576	11.5046
chr1	64505760	64506164	H3K27Ac_SARS-CoV-2_infected_uninfected_24h_peak_1383	28	.	2.2419	4.99737	2.88227
chr1	64744603	64745453	H3K27Ac_SARS-CoV-2_infected_uninfected_24h_peak_1384	54	.	1.88046	7.70898	5.4345
chr1	64834545	64835140	H3K27Ac_SARS-CoV-2_infected_uninfected_24h_peak_1385	25	.	3.07899	4.59042	2.51168
chr1	64881087	64881849	H3K27Ac_SARS-CoV-2_infected_uninfected_24h_peak_1386	17	.	2.83522	3.76627	1.73578
chr1	64896724	64899510	H3K27Ac_SARS-CoV-2_infected_uninfected_24h_peak_1387	51	.	1.80371	7.39214	5.14216
chr1	64914598	64918570	H3K27Ac_SARS-CoV-2_infected_uninfected_24h_peak_1388	75	.	1.94979	9.92738	7.55218
chr1	64920643	64923838	H3K27Ac_SARS-CoV-2_infected_uninfected_24h_peak_1389	85	.	2.98371	10.943	8.50824
chr1	64933943	64934750	H3K27Ac_SARS-CoV-2_infected_uninfected_24h_peak_1390	18	.	1.68033	3.86266	1.82835
chr1	64941396	64941924	H3K27Ac_SARS-CoV-2_infected_uninfected_24h_peak_1391	24	.	2.82433	4.55796	2.47523
chr1	64943179	64943701	H3K27Ac_SARS-CoV-2_infected_uninfected_24h_peak_1392	17	.	2.84283	3.78618	1.75724
chr1	64964326	64967032	H3K27Ac_SARS-CoV-2_infected_uninfected_24h_peak_1393	173	.	3.07154	20.2363	17.386
chr1	64981431	64981896	H3K27Ac_SARS-CoV-2_infected_uninfected_24h_peak_1394	16	.	2.01951	3.64156	1.62887
chr1	65001902	65003656	H3K27Ac_SARS-CoV-2_infected_uninfected_24h_peak_1395	49	.	2.04694	7.18534	4.94823
chr1	65060303	65060511	H3K27Ac_SARS-CoV-2_infected_uninfected_24h_peak_1396	20	.	2.97824	4.13902	2.08218
chr1	65065402	65068955	H3K27Ac_SARS-CoV-2_infected_uninfected_24h_peak_1397	82	.	2.47371	10.7235	8.28853
chr1	65079344	65087197	H3K27Ac_SARS-CoV-2_infected_uninfected_24h_peak_1398	71	.	4.54147	9.49243	7.13624
chr1	65090459	65090777	H3K27Ac_SARS-CoV-2_infected_uninfected_24h_peak_1399	15	.	2.71459	3.52913	1.51947
chr1	65147069	65149218	H3K27Ac_SARS-CoV-2_infected_uninfected_24h_peak_1400	90	.	2.77572	11.4712	9.00169
chr1	65206376	65207556	H3K27Ac_SARS-CoV-2_infected_uninfected_24h_peak_1401	51	.	4.03977	7.42139	5.15923
chr1	65253907	65255215	H3K27Ac_SARS-CoV-2_infected_uninfected_24h_peak_1402	68	.	2.05439	9.17333	6.82369
chr1	65260310	65261003	H3K27Ac_SARS-CoV-2_infected_uninfected_24h_peak_1403	77	.	3.78331	10.1245	7.75486
chr1	65309138	65310143	H3K27Ac_SARS-CoV-2_infected_uninfected_24h_peak_1404	104	.	5.26732	12.9369	10.4087
chr1	65420002	65422119	H3K27Ac_SARS-CoV-2_infected_uninfected_24h_peak_1405	49	.	1.74135	7.16088	4.92477
chr1	65423459	65424636	H3K27Ac_SARS-CoV-2_infected_uninfected_24h_peak_1406	44	.	2.03681	6.65978	4.45144
chr1	65425992	65426333	H3K27Ac_SARS-CoV-2_infected_uninfected_24h_peak_1407	46	.	2.11591	6.8753	4.64538
chr1	65429515	65429708	H3K27Ac_SARS-CoV-2_infected_uninfected_24h_peak_1408	29	.	2.20161	5.07834	2.95748
chr1	65525614	65525880	H3K27Ac_SARS-CoV-2_infected_uninfected_24h_peak_1409	16	.	2.29627	3.61359	1.60162
chr1	65994808	65995206	H3K27Ac_SARS-CoV-2_infected_uninfected_24h_peak_1410	20	.	1.82351	4.09578	2.04542
chr1	66182427	66183203	H3K27Ac_SARS-CoV-2_infected_uninfected_24h_peak_1411	51	.	1.81748	7.45278	5.18837
chr1	66281800	66283205	H3K27Ac_SARS-CoV-2_infected_uninfected_24h_peak_1412	96	.	2.84477	12.1863	9.68046
chr1	66294435	66295329	H3K27Ac_SARS-CoV-2_infected_uninfected_24h_peak_1413	61	.	1.92632	8.43168	6.13011
chr1	66301136	66301533	H3K27Ac_SARS-CoV-2_infected_uninfected_24h_peak_1414	15	.	1.82171	3.55639	1.54818
chr1	66315891	66316058	H3K27Ac_SARS-CoV-2_infected_uninfected_24h_peak_1415	35	.	2.00445	5.72029	3.5565
chr1	66331829	66337354	H3K27Ac_SARS-CoV-2_infected_uninfected_24h_peak_1416	52	.	1.83349	7.51799	5.2574
chr1	66339876	66341859	H3K27Ac_SARS-CoV-2_infected_uninfected_24h_peak_1417	47	.	2.35124	6.94738	4.71024
chr1	66348129	66348295	H3K27Ac_SARS-CoV-2_infected_uninfected_24h_peak_1418	26	.	2.09168	4.71658	2.62083
chr1	66349015	66349207	H3K27Ac_SARS-CoV-2_infected_uninfected_24h_peak_1419	14	.	1.9823	3.46614	1.46481
chr1	66350042	66351148	H3K27Ac_SARS-CoV-2_infected_uninfected_24h_peak_1420	29	.	1.92857	5.04325	2.92883
chr1	66359577	66360407	H3K27Ac_SARS-CoV-2_infected_uninfected_24h_peak_1421	18	.	2.21492	3.83227	1.80678
chr1	66364530	66364933	H3K27Ac_SARS-CoV-2_infected_uninfected_24h_peak_1422	14	.	2.63889	3.42883	1.43246
chr1	66370303	66371531	H3K27Ac_SARS-CoV-2_infected_uninfected_24h_peak_1423	18	.	2.88859	3.89983	1.86153
chr1	66373421	66374738	H3K27Ac_SARS-CoV-2_infected_uninfected_24h_peak_1424	25	.	2.99244	4.67249	2.57714
chr1	66391806	66392020	H3K27Ac_SARS-CoV-2_infected_uninfected_24h_peak_1425	16	.	2.81088	3.71861	1.69189
chr1	66393007	66404020	H3K27Ac_SARS-CoV-2_infected_uninfected_24h_peak_1426	83	.	4.77321	10.7189	8.31104
chr1	66446357	66446786	H3K27Ac_SARS-CoV-2_infected_uninfected_24h_peak_1427	12	.	1.93072	3.27662	1.29341
chr1	66563837	66564030	H3K27Ac_SARS-CoV-2_infected_uninfected_24h_peak_1428	35	.	2.26259	5.73943	3.57375
chr1	66924177	66925222	H3K27Ac_SARS-CoV-2_infected_uninfected_24h_peak_1429	117	.	2.15476	14.3493	11.7681
chr1	66926189	66926701	H3K27Ac_SARS-CoV-2_infected_uninfected_24h_peak_1430	59	.	2.2757	8.26574	5.95335
chr1	66929721	66935552	H3K27Ac_SARS-CoV-2_infected_uninfected_24h_peak_1431	57	.	1.92857	8.00167	5.72044
chr1	66943862	66945467	H3K27Ac_SARS-CoV-2_infected_uninfected_24h_peak_1432	34	.	1.87568	5.64044	3.48599
chr1	66980844	66981895	H3K27Ac_SARS-CoV-2_infected_uninfected_24h_peak_1433	72	.	3.16012	9.58087	7.21783
chr1	67052552	67054369	H3K27Ac_SARS-CoV-2_infected_uninfected_24h_peak_1434	53	.	1.95904	7.66115	5.39183
chr1	67060308	67061536	H3K27Ac_SARS-CoV-2_infected_uninfected_24h_peak_1435	43	.	3.09465	6.59901	4.39737
chr1	67148904	67149625	H3K27Ac_SARS-CoV-2_infected_uninfected_24h_peak_1436	20	.	2.86993	4.10383	2.05064
chr1	67307690	67308018	H3K27Ac_SARS-CoV-2_infected_uninfected_24h_peak_1437	18	.	2.84621	3.8476	1.81258
chr1	67371868	67372293	H3K27Ac_SARS-CoV-2_infected_uninfected_24h_peak_1438	17	.	2.8357	3.75472	1.72499
chr1	67428350	67431089	H3K27Ac_SARS-CoV-2_infected_uninfected_24h_peak_1439	59	.	1.90266	8.20596	5.90226
chr1	67570339	67571611	H3K27Ac_SARS-CoV-2_infected_uninfected_24h_peak_1440	102	.	2.6133	12.7325	10.2557
chr1	67614094	67615027	H3K27Ac_SARS-CoV-2_infected_uninfected_24h_peak_1441	29	.	2.03564	5.02873	2.91231
chr1	67682977	67683395	H3K27Ac_SARS-CoV-2_infected_uninfected_24h_peak_1442	26	.	1.96605	4.70325	2.60946
chr1	67684303	67684919	H3K27Ac_SARS-CoV-2_infected_uninfected_24h_peak_1443	46	.	2.07399	6.88217	4.65958
chr1	67685903	67687281	H3K27Ac_SARS-CoV-2_infected_uninfected_24h_peak_1444	55	.	1.77727	7.83809	5.55439
chr1	67699772	67702124	H3K27Ac_SARS-CoV-2_infected_uninfected_24h_peak_1445	115	.	2.84278	14.1056	11.5299
chr1	67760250	67760758	H3K27Ac_SARS-CoV-2_infected_uninfected_24h_peak_1446	17	.	2.09588	3.8016	1.77247
chr1	67766363	67766542	H3K27Ac_SARS-CoV-2_infected_uninfected_24h_peak_1447	45	.	1.96527	6.73705	4.51226
chr1	67830867	67834064	H3K27Ac_SARS-CoV-2_infected_uninfected_24h_peak_1448	54	.	1.77406	7.76393	5.4965
chr1	67839700	67840446	H3K27Ac_SARS-CoV-2_infected_uninfected_24h_peak_1449	20	.	2.80045	4.09232	2.03944
chr1	67883419	67883874	H3K27Ac_SARS-CoV-2_infected_uninfected_24h_peak_1450	14	.	1.91319	3.40513	1.40986
chr1	67969527	67970792	H3K27Ac_SARS-CoV-2_infected_uninfected_24h_peak_1451	24	.	2.08721	4.48031	2.40236
chr1	67979123	67979780	H3K27Ac_SARS-CoV-2_infected_uninfected_24h_peak_1452	24	.	1.69266	4.5323	2.45254
chr1	68173171	68174635	H3K27Ac_SARS-CoV-2_infected_uninfected_24h_peak_1453	20	.	2.63264	4.15337	2.09949
chr1	68197413	68199430	H3K27Ac_SARS-CoV-2_infected_uninfected_24h_peak_1454	30	.	2.91804	5.14497	3.02265
chr1	68231197	68232951	H3K27Ac_SARS-CoV-2_infected_uninfected_24h_peak_1455	44	.	2.09979	6.70593	4.48804
chr1	68495516	68497569	H3K27Ac_SARS-CoV-2_infected_uninfected_24h_peak_1456	40	.	1.89752	6.24691	4.05495
chr1	69567342	69568146	H3K27Ac_SARS-CoV-2_infected_uninfected_24h_peak_1457	15	.	2.73506	3.51187	1.50452
chr1	70090684	70090951	H3K27Ac_SARS-CoV-2_infected_uninfected_24h_peak_1458	22	.	3.08951	4.36559	2.28858
chr1	70132694	70133299	H3K27Ac_SARS-CoV-2_infected_uninfected_24h_peak_1459	20	.	2.55219	4.08372	2.03155
chr1	70146199	70146643	H3K27Ac_SARS-CoV-2_infected_uninfected_24h_peak_1460	24	.	3.14731	4.50882	2.42309
chr1	70156083	70157489	H3K27Ac_SARS-CoV-2_infected_uninfected_24h_peak_1461	43	.	3.52585	6.57569	4.38058
chr1	70204497	70206965	H3K27Ac_SARS-CoV-2_infected_uninfected_24h_peak_1462	95	.	2.44975	12.0709	9.57965
chr1	70221507	70223366	H3K27Ac_SARS-CoV-2_infected_uninfected_24h_peak_1463	74	.	2.39884	9.85184	7.4594
chr1	70352640	70355454	H3K27Ac_SARS-CoV-2_infected_uninfected_24h_peak_1464	91	.	2.53401	11.6417	9.16961
chr1	70410788	70411602	H3K27Ac_SARS-CoV-2_infected_uninfected_24h_peak_1465	96	.	2.13798	12.1136	9.65276
chr1	71015337	71016716	H3K27Ac_SARS-CoV-2_infected_uninfected_24h_peak_1466	25	.	3.17543	4.6716	2.57989
chr1	71047554	71048189	H3K27Ac_SARS-CoV-2_infected_uninfected_24h_peak_1467	13	.	2.6569	3.30655	1.31714
chr1	71079504	71081612	H3K27Ac_SARS-CoV-2_infected_uninfected_24h_peak_1468	72	.	1.92537	9.58042	7.22622
chr1	72281998	72282718	H3K27Ac_SARS-CoV-2_infected_uninfected_24h_peak_1469	16	.	2.49893	3.62261	1.60874
chr1	72283459	72284737	H3K27Ac_SARS-CoV-2_infected_uninfected_24h_peak_1470	19	.	2.01091	3.95654	1.9163
chr1	74197642	74198931	H3K27Ac_SARS-CoV-2_infected_uninfected_24h_peak_1471	54	.	2.12956	7.72769	5.4484
chr1	74586444	74586712	H3K27Ac_SARS-CoV-2_infected_uninfected_24h_peak_1472	18	.	2.85995	3.91499	1.87834
chr1	74693467	74693948	H3K27Ac_SARS-CoV-2_infected_uninfected_24h_peak_1473	12	.	2.46409	3.21099	1.23288
chr1	74729813	74734186	H3K27Ac_SARS-CoV-2_infected_uninfected_24h_peak_1474	59	.	1.9293	8.23213	5.9286
chr1	75100819	75101693	H3K27Ac_SARS-CoV-2_infected_uninfected_24h_peak_1475	21	.	1.73945	4.19697	2.13764
chr1	75134817	75137135	H3K27Ac_SARS-CoV-2_infected_uninfected_24h_peak_1476	41	.	2.87325	6.38533	4.18657
chr1	75181385	75181676	H3K27Ac_SARS-CoV-2_infected_uninfected_24h_peak_1477	36	.	2.98268	5.85266	3.68593
chr1	75614975	75616485	H3K27Ac_SARS-CoV-2_infected_uninfected_24h_peak_1478	39	.	2.96574	6.09043	3.91126
chr1	75724061	75725550	H3K27Ac_SARS-CoV-2_infected_uninfected_24h_peak_1479	69	.	1.93911	9.27704	6.92423
chr1	75765502	75765772	H3K27Ac_SARS-CoV-2_infected_uninfected_24h_peak_1480	13	.	2.42059	3.34461	1.35417
chr1	75785871	75786630	H3K27Ac_SARS-CoV-2_infected_uninfected_24h_peak_1481	42	.	1.71106	6.50538	4.29571
chr1	75788303	75789126	H3K27Ac_SARS-CoV-2_infected_uninfected_24h_peak_1482	16	.	1.9208	3.67997	1.6617
chr1	75790792	75791133	H3K27Ac_SARS-CoV-2_infected_uninfected_24h_peak_1483	37	.	2.43743	5.97547	3.79909
chr1	76867174	76868690	H3K27Ac_SARS-CoV-2_infected_uninfected_24h_peak_1484	30	.	2.98035	5.15179	3.03309
chr1	76997893	76999219	H3K27Ac_SARS-CoV-2_infected_uninfected_24h_peak_1485	27	.	2.26344	4.83364	2.72988
chr1	77031197	77032729	H3K27Ac_SARS-CoV-2_infected_uninfected_24h_peak_1486	41	.	3.31529	6.36979	4.17935
chr1	77218999	77219993	H3K27Ac_SARS-CoV-2_infected_uninfected_24h_peak_1487	39	.	1.69457	6.11624	3.93424
chr1	77423387	77425555	H3K27Ac_SARS-CoV-2_infected_uninfected_24h_peak_1488	49	.	3.16525	7.19305	4.95275
chr1	77436763	77437582	H3K27Ac_SARS-CoV-2_infected_uninfected_24h_peak_1489	31	.	1.76513	5.28374	3.15263
chr1	77681145	77683412	H3K27Ac_SARS-CoV-2_infected_uninfected_24h_peak_1490	90	.	2.26124	11.4957	9.03819
chr1	77757689	77759713	H3K27Ac_SARS-CoV-2_infected_uninfected_24h_peak_1491	91	.	2.64719	11.5802	9.11587
chr1	77779060	77780266	H3K27Ac_SARS-CoV-2_infected_uninfected_24h_peak_1492	83	.	2.31207	10.771	8.34298
chr1	77783170	77783398	H3K27Ac_SARS-CoV-2_infected_uninfected_24h_peak_1493	11	.	2.21808	3.13091	1.16062
chr1	77825184	77825981	H3K27Ac_SARS-CoV-2_infected_uninfected_24h_peak_1494	13	.	2.51979	3.37236	1.37729
chr1	77888145	77890251	H3K27Ac_SARS-CoV-2_infected_uninfected_24h_peak_1495	61	.	2.14586	8.4295	6.12425
chr1	77977241	77980856	H3K27Ac_SARS-CoV-2_infected_uninfected_24h_peak_1496	69	.	1.87796	9.29208	6.93727
chr1	77982710	77982924	H3K27Ac_SARS-CoV-2_infected_uninfected_24h_peak_1497	15	.	1.48879	3.51285	1.50812
chr1	78002813	78002992	H3K27Ac_SARS-CoV-2_infected_uninfected_24h_peak_1498	32	.	1.71002	5.42346	3.27888
chr1	78004450	78007807	H3K27Ac_SARS-CoV-2_infected_uninfected_24h_peak_1499	167	.	3.01696	19.5516	16.7689
chr1	78340311	78340559	H3K27Ac_SARS-CoV-2_infected_uninfected_24h_peak_1500	23	.	3.09117	4.37679	2.30181
chr1	78473545	78473892	H3K27Ac_SARS-CoV-2_infected_uninfected_24h_peak_1501	14	.	2.71604	3.49404	1.48749
chr1	78491137	78491527	H3K27Ac_SARS-CoV-2_infected_uninfected_24h_peak_1502	16	.	2.77978	3.63901	1.61919
chr1	78872580	78872858	H3K27Ac_SARS-CoV-2_infected_uninfected_24h_peak_1503	32	.	2.44506	5.37867	3.24266
chr1	79188218	79188985	H3K27Ac_SARS-CoV-2_infected_uninfected_24h_peak_1504	15	.	2.23645	3.61042	1.59861
chr1	80926354	80926530	H3K27Ac_SARS-CoV-2_infected_uninfected_24h_peak_1505	16	.	2.7776	3.63131	1.6121
chr1	81434767	81435924	H3K27Ac_SARS-CoV-2_infected_uninfected_24h_peak_1506	21	.	3.00336	4.2423	2.17979
chr1	81452700	81453530	H3K27Ac_SARS-CoV-2_infected_uninfected_24h_peak_1507	17	.	2.84023	3.74525	1.71646
chr1	81801465	81801839	H3K27Ac_SARS-CoV-2_infected_uninfected_24h_peak_1508	103	.	3.0458	12.8625	10.3219
chr1	81802853	81803375	H3K27Ac_SARS-CoV-2_infected_uninfected_24h_peak_1509	14	.	1.92296	3.40456	1.4095
chr1	81808565	81809297	H3K27Ac_SARS-CoV-2_infected_uninfected_24h_peak_1510	29	.	3.11029	5.01047	2.90185
chr1	81813762	81814065	H3K27Ac_SARS-CoV-2_infected_uninfected_24h_peak_1511	26	.	3.07014	4.73665	2.63725
chr1	83487766	83488021	H3K27Ac_SARS-CoV-2_infected_uninfected_24h_peak_1512	11	.	2.58882	3.15031	1.17514
chr1	83860621	83861142	H3K27Ac_SARS-CoV-2_infected_uninfected_24h_peak_1513	122	.	2.2633	14.8791	12.26
chr1	83901387	83901597	H3K27Ac_SARS-CoV-2_infected_uninfected_24h_peak_1514	20	.	2.97538	4.09312	2.03639
chr1	83998725	83999400	H3K27Ac_SARS-CoV-2_infected_uninfected_24h_peak_1515	71	.	1.99718	9.55223	7.19221
chr1	84077378	84079084	H3K27Ac_SARS-CoV-2_infected_uninfected_24h_peak_1516	80	.	1.99854	10.4071	8.00099
chr1	84247258	84248133	H3K27Ac_SARS-CoV-2_infected_uninfected_24h_peak_1517	42	.	1.88839	6.42592	4.22494
chr1	84382002	84382611	H3K27Ac_SARS-CoV-2_infected_uninfected_24h_peak_1518	14	.	2.07108	3.43638	1.43884
chr1	84433699	84433885	H3K27Ac_SARS-CoV-2_infected_uninfected_24h_peak_1519	26	.	1.91872	4.70504	2.61008
chr1	84479275	84479955	H3K27Ac_SARS-CoV-2_infected_uninfected_24h_peak_1520	64	.	1.84866	8.77	6.44934
chr1	84504523	84507264	H3K27Ac_SARS-CoV-2_infected_uninfected_24h_peak_1521	77	.	1.99918	10.1549	7.75632
chr1	84573812	84574878	H3K27Ac_SARS-CoV-2_infected_uninfected_24h_peak_1522	66	.	1.98868	8.94644	6.61296
chr1	84603763	84604236	H3K27Ac_SARS-CoV-2_infected_uninfected_24h_peak_1523	20	.	1.93962	4.12557	2.07169
chr1	84690130	84691029	H3K27Ac_SARS-CoV-2_infected_uninfected_24h_peak_1524	23	.	1.55158	4.46733	2.38893
chr1	84854062	84854313	H3K27Ac_SARS-CoV-2_infected_uninfected_24h_peak_1525	15	.	2.41949	3.53686	1.52802
chr1	84944862	84945683	H3K27Ac_SARS-CoV-2_infected_uninfected_24h_peak_1526	66	.	2.22511	9.03198	6.68605
chr1	84997232	84998279	H3K27Ac_SARS-CoV-2_infected_uninfected_24h_peak_1527	45	.	2.1996	6.71568	4.50079
chr1	85048266	85049195	H3K27Ac_SARS-CoV-2_infected_uninfected_24h_peak_1528	47	.	1.97647	6.99374	4.76313
chr1	85061884	85062732	H3K27Ac_SARS-CoV-2_infected_uninfected_24h_peak_1529	67	.	2.59379	9.11612	6.76492
chr1	85200061	85201965	H3K27Ac_SARS-CoV-2_infected_uninfected_24h_peak_1530	45	.	1.70144	6.74432	4.5414
chr1	85258450	85259647	H3K27Ac_SARS-CoV-2_infected_uninfected_24h_peak_1531	58	.	2.17491	8.14224	5.86019
chr1	85274888	85277226	H3K27Ac_SARS-CoV-2_infected_uninfected_24h_peak_1532	68	.	1.98563	9.16452	6.81152
chr1	85278654	85279298	H3K27Ac_SARS-CoV-2_infected_uninfected_24h_peak_1533	19	.	1.57296	4.04057	1.99379
chr1	85320092	85321805	H3K27Ac_SARS-CoV-2_infected_uninfected_24h_peak_1534	47	.	2.45301	6.98729	4.76937
chr1	85328572	85330152	H3K27Ac_SARS-CoV-2_infected_uninfected_24h_peak_1535	87	.	2.72534	11.1762	8.7291
chr1	85463983	85465474	H3K27Ac_SARS-CoV-2_infected_uninfected_24h_peak_1536	40	.	1.87213	6.27664	4.08903
chr1	85576234	85577880	H3K27Ac_SARS-CoV-2_infected_uninfected_24h_peak_1537	85	.	2.03204	11.0243	8.5936
chr1	85579901	85581360	H3K27Ac_SARS-CoV-2_infected_uninfected_24h_peak_1538	111	.	2.33336	13.7193	11.1427
chr1	85598843	85599405	H3K27Ac_SARS-CoV-2_infected_uninfected_24h_peak_1539	23	.	2.95326	4.41293	2.34151
chr1	85689448	85690980	H3K27Ac_SARS-CoV-2_infected_uninfected_24h_peak_1540	22	.	3.04735	4.31535	2.24686
chr1	85706885	85708358	H3K27Ac_SARS-CoV-2_infected_uninfected_24h_peak_1541	50	.	2.00885	7.26625	5.02312
chr1	86216294	86216543	H3K27Ac_SARS-CoV-2_infected_uninfected_24h_peak_1542	27	.	3.16988	4.86533	2.76166
chr1	86380571	86380768	H3K27Ac_SARS-CoV-2_infected_uninfected_24h_peak_1543	48	.	3.94776	7.07772	4.83171
chr1	86395518	86396805	H3K27Ac_SARS-CoV-2_infected_uninfected_24h_peak_1544	30	.	1.71405	5.21137	3.08532
chr1	86704198	86706891	H3K27Ac_SARS-CoV-2_infected_uninfected_24h_peak_1545	75	.	2.18027	9.90162	7.53041
chr1	86773519	86774921	H3K27Ac_SARS-CoV-2_infected_uninfected_24h_peak_1546	41	.	1.94156	6.31211	4.12964
chr1	86913036	86916259	H3K27Ac_SARS-CoV-2_infected_uninfected_24h_peak_1547	72	.	2.16808	9.57293	7.213
chr1	87223961	87224858	H3K27Ac_SARS-CoV-2_infected_uninfected_24h_peak_1548	21	.	2.02075	4.20764	2.15269
chr1	87327977	87331920	H3K27Ac_SARS-CoV-2_infected_uninfected_24h_peak_1549	59	.	1.92662	8.20064	5.90967
chr1	87334848	87335861	H3K27Ac_SARS-CoV-2_infected_uninfected_24h_peak_1550	50	.	1.84216	7.31098	5.05901
chr1	87956345	87956792	H3K27Ac_SARS-CoV-2_infected_uninfected_24h_peak_1551	31	.	1.90623	5.23076	3.10356
chr1	88462804	88462994	H3K27Ac_SARS-CoV-2_infected_uninfected_24h_peak_1552	47	.	2.89639	7.03392	4.79436
chr1	88683273	88686543	H3K27Ac_SARS-CoV-2_infected_uninfected_24h_peak_1553	53	.	1.84424	7.56733	5.30306
chr1	88731759	88732584	H3K27Ac_SARS-CoV-2_infected_uninfected_24h_peak_1554	22	.	2.45963	4.31155	2.24372
chr1	88740117	88742192	H3K27Ac_SARS-CoV-2_infected_uninfected_24h_peak_1555	82	.	3.93152	10.6246	8.21434
chr1	88774270	88775180	H3K27Ac_SARS-CoV-2_infected_uninfected_24h_peak_1556	36	.	1.81835	5.81258	3.65007
chr1	88877664	88878004	H3K27Ac_SARS-CoV-2_infected_uninfected_24h_peak_1557	25	.	2.49813	4.63501	2.54389
chr1	88890279	88893714	H3K27Ac_SARS-CoV-2_infected_uninfected_24h_peak_1558	80	.	2.18699	10.4059	8.00949
chr1	88991765	88993424	H3K27Ac_SARS-CoV-2_infected_uninfected_24h_peak_1559	105	.	2.14626	13.1207	10.5844
chr1	89065014	89065431	H3K27Ac_SARS-CoV-2_infected_uninfected_24h_peak_1560	35	.	2.30862	5.6869	3.53104
chr1	89124726	89127228	H3K27Ac_SARS-CoV-2_infected_uninfected_24h_peak_1561	55	.	2.45073	7.77627	5.50651
chr1	89128139	89129173	H3K27Ac_SARS-CoV-2_infected_uninfected_24h_peak_1562	53	.	1.9231	7.58422	5.32748
chr1	89198151	89199000	H3K27Ac_SARS-CoV-2_infected_uninfected_24h_peak_1563	16	.	2.68792	3.68671	1.66726
chr1	89273795	89275140	H3K27Ac_SARS-CoV-2_infected_uninfected_24h_peak_1564	33	.	2.97979	5.5223	3.38368
chr1	89524389	89525653	H3K27Ac_SARS-CoV-2_infected_uninfected_24h_peak_1565	92	.	1.99157	11.7568	9.29559
chr1	89632340	89634607	H3K27Ac_SARS-CoV-2_infected_uninfected_24h_peak_1566	73	.	2.09746	9.77267	7.39048
chr1	89635874	89637126	H3K27Ac_SARS-CoV-2_infected_uninfected_24h_peak_1567	31	.	2.27348	5.28166	3.15193
chr1	89671943	89673197	H3K27Ac_SARS-CoV-2_infected_uninfected_24h_peak_1568	33	.	2.37899	5.46417	3.32413
chr1	89724837	89725013	H3K27Ac_SARS-CoV-2_infected_uninfected_24h_peak_1569	24	.	2.75525	4.49132	2.41121
chr1	89738495	89740529	H3K27Ac_SARS-CoV-2_infected_uninfected_24h_peak_1570	52	.	3.61418	7.52959	5.27243
chr1	89763206	89763632	H3K27Ac_SARS-CoV-2_infected_uninfected_24h_peak_1571	62	.	2.64212	8.54793	6.23065
chr1	89821586	89821977	H3K27Ac_SARS-CoV-2_infected_uninfected_24h_peak_1572	24	.	1.56481	4.57037	2.48264
chr1	89843158	89844800	H3K27Ac_SARS-CoV-2_infected_uninfected_24h_peak_1573	14	.	1.61884	3.43705	1.43887
chr1	89855031	89856680	H3K27Ac_SARS-CoV-2_infected_uninfected_24h_peak_1574	54	.	2.89793	7.72	5.44822
chr1	89995178	89996969	H3K27Ac_SARS-CoV-2_infected_uninfected_24h_peak_1575	36	.	1.79316	5.82776	3.66851
chr1	90003275	90003558	H3K27Ac_SARS-CoV-2_infected_uninfected_24h_peak_1576	16	.	2.77994	3.66543	1.64321
chr1	90850440	90851253	H3K27Ac_SARS-CoV-2_infected_uninfected_24h_peak_1577	56	.	2.31885	7.93313	5.64524
chr1	90851923	90852247	H3K27Ac_SARS-CoV-2_infected_uninfected_24h_peak_1578	17	.	2.33998	3.78282	1.75892
chr1	90963403	90964402	H3K27Ac_SARS-CoV-2_infected_uninfected_24h_peak_1579	24	.	3.03519	4.49514	2.41098
chr1	91014620	91016088	H3K27Ac_SARS-CoV-2_infected_uninfected_24h_peak_1580	35	.	3.39527	5.66128	3.50612
chr1	91020709	91022130	H3K27Ac_SARS-CoV-2_infected_uninfected_24h_peak_1581	68	.	1.75418	9.13816	6.81048
chr1	91404171	91405108	H3K27Ac_SARS-CoV-2_infected_uninfected_24h_peak_1582	47	.	2.33661	6.93459	4.7094
chr1	91428003	91428464	H3K27Ac_SARS-CoV-2_infected_uninfected_24h_peak_1583	18	.	2.89439	3.84669	1.80851
chr1	91478420	91480668	H3K27Ac_SARS-CoV-2_infected_uninfected_24h_peak_1584	88	.	5.14275	11.3502	8.88136
chr1	91500635	91502932	H3K27Ac_SARS-CoV-2_infected_uninfected_24h_peak_1585	59	.	1.82401	8.25884	5.98102
chr1	91552239	91553687	H3K27Ac_SARS-CoV-2_infected_uninfected_24h_peak_1586	69	.	3.77689	9.27574	6.9341
chr1	91730490	91732670	H3K27Ac_SARS-CoV-2_infected_uninfected_24h_peak_1587	152	.	3.5929	17.9466	15.2539
chr1	92029809	92030371	H3K27Ac_SARS-CoV-2_infected_uninfected_24h_peak_1588	15	.	1.841	3.54607	1.53796
chr1	92079921	92081164	H3K27Ac_SARS-CoV-2_infected_uninfected_24h_peak_1589	43	.	1.96059	6.50648	4.30292
chr1	92297738	92299777	H3K27Ac_SARS-CoV-2_infected_uninfected_24h_peak_1590	82	.	2.10426	10.6284	8.22618
chr1	92482330	92486923	H3K27Ac_SARS-CoV-2_infected_uninfected_24h_peak_1591	43	.	3.40846	6.5251	4.32283
chr1	92537372	92538105	H3K27Ac_SARS-CoV-2_infected_uninfected_24h_peak_1592	13	.	2.50539	3.30641	1.31878
chr1	92783543	92785835	H3K27Ac_SARS-CoV-2_infected_uninfected_24h_peak_1593	69	.	2.23931	9.31809	6.97113
chr1	92832111	92834086	H3K27Ac_SARS-CoV-2_infected_uninfected_24h_peak_1594	47	.	2.02157	6.99206	4.75914
chr1	92858692	92859262	H3K27Ac_SARS-CoV-2_infected_uninfected_24h_peak_1595	49	.	3.9916	7.24079	4.99124
chr1	92960579	92963092	H3K27Ac_SARS-CoV-2_infected_uninfected_24h_peak_1596	114	.	2.28544	14.0763	11.4886
chr1	93078824	93081895	H3K27Ac_SARS-CoV-2_infected_uninfected_24h_peak_1597	73	.	2.39926	9.76529	7.38323
chr1	93091952	93094612	H3K27Ac_SARS-CoV-2_infected_uninfected_24h_peak_1598	80	.	4.49602	10.4131	8.01634
chr1	93099367	93099747	H3K27Ac_SARS-CoV-2_infected_uninfected_24h_peak_1599	12	.	2.6005	3.18356	1.2054
chr1	93178094	93178370	H3K27Ac_SARS-CoV-2_infected_uninfected_24h_peak_1600	12	.	1.96269	3.24376	1.26348
chr1	93179060	93181652	H3K27Ac_SARS-CoV-2_infected_uninfected_24h_peak_1601	54	.	2.05039	7.69723	5.4324
chr1	93345104	93349123	H3K27Ac_SARS-CoV-2_infected_uninfected_24h_peak_1602	148	.	3.03601	17.57	14.8268
chr1	93447627	93449622	H3K27Ac_SARS-CoV-2_infected_uninfected_24h_peak_1603	43	.	1.74128	6.58525	4.38072
chr1	93615567	93615919	H3K27Ac_SARS-CoV-2_infected_uninfected_24h_peak_1604	11	.	1.42145	3.09561	1.12701
chr1	93671662	93672751	H3K27Ac_SARS-CoV-2_infected_uninfected_24h_peak_1605	70	.	2.47565	9.38621	7.02345
chr1	93679695	93682122	H3K27Ac_SARS-CoV-2_infected_uninfected_24h_peak_1606	63	.	1.90603	8.64367	6.32651
chr1	93693244	93693831	H3K27Ac_SARS-CoV-2_infected_uninfected_24h_peak_1607	16	.	1.4885	3.63407	1.61964
chr1	93704026	93704275	H3K27Ac_SARS-CoV-2_infected_uninfected_24h_peak_1608	16	.	1.65783	3.6724	1.65525
chr1	93754123	93755093	H3K27Ac_SARS-CoV-2_infected_uninfected_24h_peak_1609	49	.	2.23063	7.17553	4.93369
chr1	93846419	93848108	H3K27Ac_SARS-CoV-2_infected_uninfected_24h_peak_1610	52	.	1.71242	7.55405	5.2872
chr1	93878030	93879782	H3K27Ac_SARS-CoV-2_infected_uninfected_24h_peak_1611	89	.	2.1085	11.397	8.93821
chr1	93886838	93887244	H3K27Ac_SARS-CoV-2_infected_uninfected_24h_peak_1612	19	.	2.84382	3.93906	1.90082
chr1	93892464	93895290	H3K27Ac_SARS-CoV-2_infected_uninfected_24h_peak_1613	41	.	3.58949	6.35411	4.16372
chr1	93897028	93898729	H3K27Ac_SARS-CoV-2_infected_uninfected_24h_peak_1614	25	.	3.03249	4.59464	2.50742
chr1	93905334	93907628	H3K27Ac_SARS-CoV-2_infected_uninfected_24h_peak_1615	48	.	2.15664	7.11517	4.87727
chr1	93909079	93909377	H3K27Ac_SARS-CoV-2_infected_uninfected_24h_peak_1616	39	.	1.63813	6.14133	3.95436
chr1	94004297	94006733	H3K27Ac_SARS-CoV-2_infected_uninfected_24h_peak_1617	51	.	2.90013	7.38425	5.13314
chr1	94057156	94057431	H3K27Ac_SARS-CoV-2_infected_uninfected_24h_peak_1618	10	.	2.5471	3.03161	1.06711
chr1	94235884	94237959	H3K27Ac_SARS-CoV-2_infected_uninfected_24h_peak_1619	30	.	2.04443	5.17439	3.0481
chr1	94246690	94248157	H3K27Ac_SARS-CoV-2_infected_uninfected_24h_peak_1620	48	.	2.26634	7.10532	4.8671
chr1	94332813	94333499	H3K27Ac_SARS-CoV-2_infected_uninfected_24h_peak_1621	19	.	2.73535	4.04336	1.99244
chr1	94417814	94419506	H3K27Ac_SARS-CoV-2_infected_uninfected_24h_peak_1622	54	.	1.8939	7.74786	5.47452
chr1	94532332	94532715	H3K27Ac_SARS-CoV-2_infected_uninfected_24h_peak_1623	30	.	3.34474	5.21397	3.08453
chr1	94541090	94542855	H3K27Ac_SARS-CoV-2_infected_uninfected_24h_peak_1624	136	.	2.38685	16.3668	13.6928
chr1	94801577	94802339	H3K27Ac_SARS-CoV-2_infected_uninfected_24h_peak_1625	17	.	1.78133	3.82829	1.79884
chr1	94820054	94820677	H3K27Ac_SARS-CoV-2_infected_uninfected_24h_peak_1626	34	.	1.73717	5.55559	3.40902
chr1	94854624	94855450	H3K27Ac_SARS-CoV-2_infected_uninfected_24h_peak_1627	123	.	2.7655	14.9804	12.3501
chr1	94863644	94865659	H3K27Ac_SARS-CoV-2_infected_uninfected_24h_peak_1628	30	.	1.78133	5.21319	3.09354
chr1	94925545	94928068	H3K27Ac_SARS-CoV-2_infected_uninfected_24h_peak_1629	72	.	1.8268	9.62843	7.26205
chr1	95017621	95019410	H3K27Ac_SARS-CoV-2_infected_uninfected_24h_peak_1630	58	.	2.95549	8.1218	5.83944
chr1	95072166	95073429	H3K27Ac_SARS-CoV-2_infected_uninfected_24h_peak_1631	44	.	1.69436	6.59493	4.40184
chr1	95086718	95088119	H3K27Ac_SARS-CoV-2_infected_uninfected_24h_peak_1632	53	.	1.89948	7.66222	5.39492
chr1	95116949	95118379	H3K27Ac_SARS-CoV-2_infected_uninfected_24h_peak_1633	46	.	1.74143	6.92944	4.6939
chr1	95232931	95234661	H3K27Ac_SARS-CoV-2_infected_uninfected_24h_peak_1634	36	.	1.60555	5.83784	3.67245
chr1	96362395	96363065	H3K27Ac_SARS-CoV-2_infected_uninfected_24h_peak_1635	26	.	2.11185	4.79254	2.69445
chr1	96471087	96475815	H3K27Ac_SARS-CoV-2_infected_uninfected_24h_peak_1636	67	.	4.43638	9.09699	6.75514
chr1	96477456	96478041	H3K27Ac_SARS-CoV-2_infected_uninfected_24h_peak_1637	10	.	2.55892	3.06524	1.09772
chr1	96560121	96560726	H3K27Ac_SARS-CoV-2_infected_uninfected_24h_peak_1638	16	.	2.79265	3.65657	1.64128
chr1	96721458	96722978	H3K27Ac_SARS-CoV-2_infected_uninfected_24h_peak_1639	118	.	2.31563	14.4781	11.8725
chr1	97143410	97144584	H3K27Ac_SARS-CoV-2_infected_uninfected_24h_peak_1640	28	.	1.86597	4.95523	2.84171
chr1	97850337	97850537	H3K27Ac_SARS-CoV-2_infected_uninfected_24h_peak_1641	14	.	1.95792	3.49257	1.49121
chr1	97919300	97920963	H3K27Ac_SARS-CoV-2_infected_uninfected_24h_peak_1642	68	.	2.00763	9.18902	6.8629
chr1	97937758	97938344	H3K27Ac_SARS-CoV-2_infected_uninfected_24h_peak_1643	35	.	2.13188	5.7281	3.56908
chr1	98027674	98031601	H3K27Ac_SARS-CoV-2_infected_uninfected_24h_peak_1644	33	.	1.66526	5.52671	3.3824
chr1	98034250	98034563	H3K27Ac_SARS-CoV-2_infected_uninfected_24h_peak_1645	24	.	1.59264	4.53315	2.44931
chr1	98045161	98046813	H3K27Ac_SARS-CoV-2_infected_uninfected_24h_peak_1646	51	.	1.7748	7.34787	5.10172
chr1	98054064	98054553	H3K27Ac_SARS-CoV-2_infected_uninfected_24h_peak_1647	36	.	1.97978	5.7595	3.60174
chr1	98088386	98088667	H3K27Ac_SARS-CoV-2_infected_uninfected_24h_peak_1648	21	.	1.77364	4.16452	2.10919
chr1	98263913	98264413	H3K27Ac_SARS-CoV-2_infected_uninfected_24h_peak_1649	40	.	1.63712	6.19341	4.00264
chr1	98661171	98662590	H3K27Ac_SARS-CoV-2_infected_uninfected_24h_peak_1650	78	.	1.94913	10.2419	7.8564
chr1	99004641	99005414	H3K27Ac_SARS-CoV-2_infected_uninfected_24h_peak_1651	23	.	2.82025	4.4387	2.36167
chr1	99766126	99766582	H3K27Ac_SARS-CoV-2_infected_uninfected_24h_peak_1652	69	.	2.23526	9.34659	6.99711
chr1	99774096	99774430	H3K27Ac_SARS-CoV-2_infected_uninfected_24h_peak_1653	16	.	2.13027	3.67941	1.66209
chr1	99808483	99809227	H3K27Ac_SARS-CoV-2_infected_uninfected_24h_peak_1654	35	.	2.69184	5.73931	3.57787
chr1	99850148	99851381	H3K27Ac_SARS-CoV-2_infected_uninfected_24h_peak_1655	94	.	2.59726	11.9826	9.48498
chr1	99970073	99970943	H3K27Ac_SARS-CoV-2_infected_uninfected_24h_peak_1656	39	.	1.78321	6.10694	3.93376
chr1	100037460	100040156	H3K27Ac_SARS-CoV-2_infected_uninfected_24h_peak_1657	66	.	2.02294	8.97776	6.63554
chr1	100132090	100134024	H3K27Ac_SARS-CoV-2_infected_uninfected_24h_peak_1658	62	.	2.02146	8.56428	6.27109
chr1	100249269	100250334	H3K27Ac_SARS-CoV-2_infected_uninfected_24h_peak_1659	41	.	1.81986	6.31525	4.122
chr1	100266292	100267186	H3K27Ac_SARS-CoV-2_infected_uninfected_24h_peak_1660	19	.	1.60658	4.03183	1.98666
chr1	100351443	100353912	H3K27Ac_SARS-CoV-2_infected_uninfected_24h_peak_1661	112	.	2.41351	13.7977	11.2348
chr1	100452262	100453346	H3K27Ac_SARS-CoV-2_infected_uninfected_24h_peak_1662	31	.	3.35827	5.24613	3.11559
chr1	100606766	100607095	H3K27Ac_SARS-CoV-2_infected_uninfected_24h_peak_1663	28	.	2.34805	4.9613	2.85133
chr1	100609631	100613351	H3K27Ac_SARS-CoV-2_infected_uninfected_24h_peak_1664	45	.	3.11336	6.73742	4.52082
chr1	100621171	100623824	H3K27Ac_SARS-CoV-2_infected_uninfected_24h_peak_1665	55	.	1.96728	7.78845	5.53101
chr1	100835349	100838313	H3K27Ac_SARS-CoV-2_infected_uninfected_24h_peak_1666	50	.	3.83579	7.27049	5.02619
chr1	100845021	100849000	H3K27Ac_SARS-CoV-2_infected_uninfected_24h_peak_1667	47	.	3.38141	7.02616	4.7985
chr1	100866182	100866887	H3K27Ac_SARS-CoV-2_infected_uninfected_24h_peak_1668	18	.	2.01831	3.8549	1.82159
chr1	100868574	100869185	H3K27Ac_SARS-CoV-2_infected_uninfected_24h_peak_1669	71	.	4.03978	9.48689	7.11915
chr1	100893914	100897787	H3K27Ac_SARS-CoV-2_infected_uninfected_24h_peak_1670	148	.	2.72738	17.5345	14.8324
chr1	100900130	100901811	H3K27Ac_SARS-CoV-2_infected_uninfected_24h_peak_1671	69	.	3.84954	9.26648	6.918
chr1	100919712	100920634	H3K27Ac_SARS-CoV-2_infected_uninfected_24h_peak_1672	27	.	3.23972	4.87191	2.76518
chr1	101025395	101026999	H3K27Ac_SARS-CoV-2_infected_uninfected_24h_peak_1673	31	.	1.70484	5.23018	3.10663
chr1	101235727	101237469	H3K27Ac_SARS-CoV-2_infected_uninfected_24h_peak_1674	32	.	2.00288	5.33308	3.20096
chr1	101259557	101260140	H3K27Ac_SARS-CoV-2_infected_uninfected_24h_peak_1675	25	.	1.69676	4.66849	2.57598
chr1	101313940	101315829	H3K27Ac_SARS-CoV-2_infected_uninfected_24h_peak_1676	28	.	3.24122	4.93892	2.83116
chr1	102774849	102775275	H3K27Ac_SARS-CoV-2_infected_uninfected_24h_peak_1677	57	.	2.36364	8.0015	5.71329
chr1	102879363	102880850	H3K27Ac_SARS-CoV-2_infected_uninfected_24h_peak_1678	37	.	2.05567	5.94344	3.77193
chr1	102891832	102892560	H3K27Ac_SARS-CoV-2_infected_uninfected_24h_peak_1679	27	.	2.2175	4.81124	2.71265
chr1	102941326	102941529	H3K27Ac_SARS-CoV-2_infected_uninfected_24h_peak_1680	20	.	2.95457	4.06013	2.0077
chr1	103106775	103107008	H3K27Ac_SARS-CoV-2_infected_uninfected_24h_peak_1681	12	.	1.53423	3.23085	1.25019
chr1	103525192	103526907	H3K27Ac_SARS-CoV-2_infected_uninfected_24h_peak_1682	42	.	1.78225	6.45745	4.25785
chr1	104705875	104708238	H3K27Ac_SARS-CoV-2_infected_uninfected_24h_peak_1683	110	.	5.2993	13.5867	11.0292
chr1	107140496	107142092	H3K27Ac_SARS-CoV-2_infected_uninfected_24h_peak_1684	88	.	4.60504	11.3177	8.85681
chr1	107687605	107688176	H3K27Ac_SARS-CoV-2_infected_uninfected_24h_peak_1685	28	.	1.74157	4.98924	2.87451
chr1	108107240	108108622	H3K27Ac_SARS-CoV-2_infected_uninfected_24h_peak_1686	29	.	3.28821	5.09108	2.97738
chr1	108198798	108201222	H3K27Ac_SARS-CoV-2_infected_uninfected_24h_peak_1687	72	.	1.99024	9.57785	7.20966
chr1	108216653	108217798	H3K27Ac_SARS-CoV-2_infected_uninfected_24h_peak_1688	46	.	2.32762	6.86909	4.64755
chr1	108489140	108489349	H3K27Ac_SARS-CoV-2_infected_uninfected_24h_peak_1689	26	.	2.44413	4.76357	2.66825
chr1	108661053	108661561	H3K27Ac_SARS-CoV-2_infected_uninfected_24h_peak_1690	49	.	1.88464	7.23654	4.98594
chr1	108691724	108694671	H3K27Ac_SARS-CoV-2_infected_uninfected_24h_peak_1691	71	.	2.11232	9.54871	7.19279
chr1	108720117	108720307	H3K27Ac_SARS-CoV-2_infected_uninfected_24h_peak_1692	56	.	2.11411	7.93545	5.65159
chr1	108746171	108748113	H3K27Ac_SARS-CoV-2_infected_uninfected_24h_peak_1693	77	.	2.29289	10.1768	7.77378
chr1	108815611	108817378	H3K27Ac_SARS-CoV-2_infected_uninfected_24h_peak_1694	67	.	2.72237	9.11872	6.78113
chr1	108830886	108831261	H3K27Ac_SARS-CoV-2_infected_uninfected_24h_peak_1695	35	.	1.65682	5.67551	3.52165
chr1	108876583	108878867	H3K27Ac_SARS-CoV-2_infected_uninfected_24h_peak_1696	55	.	2.12929	7.8374	5.55997
chr1	108892541	108893395	H3K27Ac_SARS-CoV-2_infected_uninfected_24h_peak_1697	21	.	2.15142	4.25708	2.19414
chr1	108962932	108963947	H3K27Ac_SARS-CoV-2_infected_uninfected_24h_peak_1698	49	.	1.82793	7.14532	4.91588
chr1	109040607	109042024	H3K27Ac_SARS-CoV-2_infected_uninfected_24h_peak_1699	53	.	1.91602	7.62767	5.36373
chr1	109074811	109076495	H3K27Ac_SARS-CoV-2_infected_uninfected_24h_peak_1700	108	.	2.43369	13.4201	10.8984
chr1	109089530	109091950	H3K27Ac_SARS-CoV-2_infected_uninfected_24h_peak_1701	55	.	1.91561	7.81171	5.54667
chr1	109099863	109101521	H3K27Ac_SARS-CoV-2_infected_uninfected_24h_peak_1702	37	.	1.64628	5.94978	3.78255
chr1	109112320	109112725	H3K27Ac_SARS-CoV-2_infected_uninfected_24h_peak_1703	31	.	2.66931	5.2856	3.15468
chr1	109213613	109215616	H3K27Ac_SARS-CoV-2_infected_uninfected_24h_peak_1704	95	.	2.55773	11.9783	9.51037
chr1	109249747	109249999	H3K27Ac_SARS-CoV-2_infected_uninfected_24h_peak_1705	14	.	1.64956	3.45067	1.45311
chr1	109275162	109275345	H3K27Ac_SARS-CoV-2_infected_uninfected_24h_peak_1706	41	.	1.68352	6.34599	4.14392
chr1	109393012	109393561	H3K27Ac_SARS-CoV-2_infected_uninfected_24h_peak_1707	48	.	2.55547	7.11571	4.87656
chr1	109397357	109397857	H3K27Ac_SARS-CoV-2_infected_uninfected_24h_peak_1708	58	.	2.2193	8.08399	5.80206
chr1	109424989	109427207	H3K27Ac_SARS-CoV-2_infected_uninfected_24h_peak_1709	83	.	2.32101	10.8234	8.38887
chr1	109438593	109438961	H3K27Ac_SARS-CoV-2_infected_uninfected_24h_peak_1710	23	.	3.07598	4.40371	2.32614
chr1	109465914	109467186	H3K27Ac_SARS-CoV-2_infected_uninfected_24h_peak_1711	52	.	3.1912	7.49801	5.23714
chr1	109483383	109484222	H3K27Ac_SARS-CoV-2_infected_uninfected_24h_peak_1712	140	.	2.21182	16.7188	14.0264
chr1	109494204	109494799	H3K27Ac_SARS-CoV-2_infected_uninfected_24h_peak_1713	21	.	1.64394	4.17629	2.11969
chr1	109509286	109510647	H3K27Ac_SARS-CoV-2_infected_uninfected_24h_peak_1714	50	.	2.35495	7.32177	5.07157
chr1	109532552	109532906	H3K27Ac_SARS-CoV-2_infected_uninfected_24h_peak_1715	24	.	1.89246	4.5128	2.43078
chr1	109547869	109549595	H3K27Ac_SARS-CoV-2_infected_uninfected_24h_peak_1716	77	.	2.01416	10.1909	7.79588
chr1	109619522	109621331	H3K27Ac_SARS-CoV-2_infected_uninfected_24h_peak_1717	49	.	1.74126	7.18996	4.94547
chr1	109739938	109740687	H3K27Ac_SARS-CoV-2_infected_uninfected_24h_peak_1718	44	.	2.15108	6.68064	4.46603
chr1	109877014	109877357	H3K27Ac_SARS-CoV-2_infected_uninfected_24h_peak_1719	18	.	1.39175	3.90325	1.86689
chr1	109891186	109893810	H3K27Ac_SARS-CoV-2_infected_uninfected_24h_peak_1720	80	.	2.19689	10.4889	8.07432
chr1	109895880	109896349	H3K27Ac_SARS-CoV-2_infected_uninfected_24h_peak_1721	42	.	2.04187	6.4318	4.22781
chr1	109902140	109902483	H3K27Ac_SARS-CoV-2_infected_uninfected_24h_peak_1722	23	.	2.56183	4.38815	2.31515
chr1	109909618	109913625	H3K27Ac_SARS-CoV-2_infected_uninfected_24h_peak_1723	67	.	2.01643	9.10828	6.7819
chr1	109928266	109928724	H3K27Ac_SARS-CoV-2_infected_uninfected_24h_peak_1724	47	.	2.49008	7.0345	4.79522
chr1	109984788	109986032	H3K27Ac_SARS-CoV-2_infected_uninfected_24h_peak_1725	113	.	2.1879	13.8808	11.3033
chr1	110011972	110012377	H3K27Ac_SARS-CoV-2_infected_uninfected_24h_peak_1726	12	.	2.49504	3.26221	1.2767
chr1	110034112	110035849	H3K27Ac_SARS-CoV-2_infected_uninfected_24h_peak_1727	95	.	2.11408	12.0593	9.58048
chr1	110137245	110137420	H3K27Ac_SARS-CoV-2_infected_uninfected_24h_peak_1728	20	.	2.97267	4.09589	2.04596
chr1	110150161	110150919	H3K27Ac_SARS-CoV-2_infected_uninfected_24h_peak_1729	29	.	2.27441	5.1105	2.99797
chr1	110210597	110211375	H3K27Ac_SARS-CoV-2_infected_uninfected_24h_peak_1730	19	.	1.76058	4.04527	1.99798
chr1	110286118	110287814	H3K27Ac_SARS-CoV-2_infected_uninfected_24h_peak_1731	72	.	4.46423	9.63766	7.27952
chr1	110309114	110309819	H3K27Ac_SARS-CoV-2_infected_uninfected_24h_peak_1732	12	.	2.61274	3.21838	1.23709
chr1	110338976	110340459	H3K27Ac_SARS-CoV-2_infected_uninfected_24h_peak_1733	42	.	1.71596	6.46684	4.26502
chr1	110348655	110349445	H3K27Ac_SARS-CoV-2_infected_uninfected_24h_peak_1734	22	.	2.62074	4.28891	2.2231
chr1	110370536	110371395	H3K27Ac_SARS-CoV-2_infected_uninfected_24h_peak_1735	19	.	2.53451	4.0236	1.9799
chr1	110390404	110390917	H3K27Ac_SARS-CoV-2_infected_uninfected_24h_peak_1736	36	.	1.63422	5.80886	3.64559
chr1	110406548	110408296	H3K27Ac_SARS-CoV-2_infected_uninfected_24h_peak_1737	65	.	1.84294	8.84781	6.52279
chr1	110488135	110488314	H3K27Ac_SARS-CoV-2_infected_uninfected_24h_peak_1738	17	.	2.53716	3.79098	1.76284
chr1	110555629	110555895	H3K27Ac_SARS-CoV-2_infected_uninfected_24h_peak_1739	15	.	2.44835	3.52823	1.5208
chr1	110606337	110607688	H3K27Ac_SARS-CoV-2_infected_uninfected_24h_peak_1740	21	.	2.83274	4.18533	2.12406
chr1	110633004	110636019	H3K27Ac_SARS-CoV-2_infected_uninfected_24h_peak_1741	135	.	6.15386	16.1528	13.5027
chr1	110637513	110638266	H3K27Ac_SARS-CoV-2_infected_uninfected_24h_peak_1742	18	.	2.90443	3.8763	1.83852
chr1	110638960	110640940	H3K27Ac_SARS-CoV-2_infected_uninfected_24h_peak_1743	135	.	6.19249	16.1933	13.5325
chr1	110645593	110645851	H3K27Ac_SARS-CoV-2_infected_uninfected_24h_peak_1744	12	.	2.60701	3.20207	1.22225
chr1	110674646	110675054	H3K27Ac_SARS-CoV-2_infected_uninfected_24h_peak_1745	11	.	2.56386	3.13349	1.15949
chr1	110765949	110766110	H3K27Ac_SARS-CoV-2_infected_uninfected_24h_peak_1746	17	.	2.91524	3.81631	1.78054
chr1	110962927	110964514	H3K27Ac_SARS-CoV-2_infected_uninfected_24h_peak_1747	89	.	2.1158	11.4481	8.98184
chr1	111138922	111141838	H3K27Ac_SARS-CoV-2_infected_uninfected_24h_peak_1748	90	.	2.29494	11.4871	9.02213
chr1	111190607	111196393	H3K27Ac_SARS-CoV-2_infected_uninfected_24h_peak_1749	237	.	7.96214	26.7063	23.7512
chr1	111203964	111204644	H3K27Ac_SARS-CoV-2_infected_uninfected_24h_peak_1750	82	.	2.68561	10.6389	8.22084
chr1	111222545	111222897	H3K27Ac_SARS-CoV-2_infected_uninfected_24h_peak_1751	19	.	2.92379	3.99011	1.94338
chr1	111448137	111450265	H3K27Ac_SARS-CoV-2_infected_uninfected_24h_peak_1752	109	.	2.3432	13.5466	10.99
chr1	111563239	111564228	H3K27Ac_SARS-CoV-2_infected_uninfected_24h_peak_1753	12	.	2.50418	3.21756	1.23745
chr1	111619925	111621230	H3K27Ac_SARS-CoV-2_infected_uninfected_24h_peak_1754	55	.	1.93908	7.85639	5.58323
chr1	111738538	111740902	H3K27Ac_SARS-CoV-2_infected_uninfected_24h_peak_1755	75	.	2.34681	9.89393	7.51864
chr1	111755279	111756944	H3K27Ac_SARS-CoV-2_infected_uninfected_24h_peak_1756	72	.	2.21006	9.65737	7.28349
chr1	111769361	111769604	H3K27Ac_SARS-CoV-2_infected_uninfected_24h_peak_1757	12	.	2.62162	3.24866	1.26457
chr1	111989085	111992084	H3K27Ac_SARS-CoV-2_infected_uninfected_24h_peak_1758	26	.	3.13244	4.74766	2.65219
chr1	112390615	112390914	H3K27Ac_SARS-CoV-2_infected_uninfected_24h_peak_1759	45	.	1.75177	6.78835	4.55898
chr1	112394045	112394509	H3K27Ac_SARS-CoV-2_infected_uninfected_24h_peak_1760	13	.	1.4513	3.37053	1.37852
chr1	112395803	112397141	H3K27Ac_SARS-CoV-2_infected_uninfected_24h_peak_1761	170	.	2.33014	19.8496	17.045
chr1	112403213	112405015	H3K27Ac_SARS-CoV-2_infected_uninfected_24h_peak_1762	21	.	2.90123	4.21833	2.15753
chr1	112502020	112502502	H3K27Ac_SARS-CoV-2_infected_uninfected_24h_peak_1763	56	.	2.13146	7.95923	5.67018
chr1	112507841	112509063	H3K27Ac_SARS-CoV-2_infected_uninfected_24h_peak_1764	34	.	2.24298	5.54524	3.4015
chr1	112543087	112545117	H3K27Ac_SARS-CoV-2_infected_uninfected_24h_peak_1765	46	.	1.99918	6.90405	4.67216
chr1	112575105	112575371	H3K27Ac_SARS-CoV-2_infected_uninfected_24h_peak_1766	17	.	2.56531	3.81533	1.78595
chr1	112617986	112620543	H3K27Ac_SARS-CoV-2_infected_uninfected_24h_peak_1767	88	.	2.01053	11.2827	8.82766
chr1	112674119	112675654	H3K27Ac_SARS-CoV-2_infected_uninfected_24h_peak_1768	45	.	1.75142	6.79795	4.57428
chr1	112700465	112701482	H3K27Ac_SARS-CoV-2_infected_uninfected_24h_peak_1769	69	.	2.40439	9.26113	6.90713
chr1	112705343	112708084	H3K27Ac_SARS-CoV-2_infected_uninfected_24h_peak_1770	67	.	1.86138	9.08489	6.75035
chr1	112714336	112716430	H3K27Ac_SARS-CoV-2_infected_uninfected_24h_peak_1771	85	.	3.38192	10.9611	8.51891
chr1	112718904	112719339	H3K27Ac_SARS-CoV-2_infected_uninfected_24h_peak_1772	70	.	2.83926	9.43924	7.07976
chr1	112732995	112739116	H3K27Ac_SARS-CoV-2_infected_uninfected_24h_peak_1773	214	.	7.15762	24.3116	21.4226
chr1	112773603	112774447	H3K27Ac_SARS-CoV-2_infected_uninfected_24h_peak_1774	26	.	2.98812	4.74674	2.64849
chr1	112849507	112849984	H3K27Ac_SARS-CoV-2_infected_uninfected_24h_peak_1775	20	.	2.16682	4.09457	2.04352
chr1	112898384	112898584	H3K27Ac_SARS-CoV-2_infected_uninfected_24h_peak_1776	28	.	3.05607	4.95904	2.849
chr1	112935241	112936315	H3K27Ac_SARS-CoV-2_infected_uninfected_24h_peak_1777	24	.	1.92921	4.47728	2.40032
chr1	112954427	112958199	H3K27Ac_SARS-CoV-2_infected_uninfected_24h_peak_1778	71	.	2.1743	9.52105	7.1512
chr1	113069967	113070395	H3K27Ac_SARS-CoV-2_infected_uninfected_24h_peak_1779	19	.	2.27132	4.04519	1.9985
chr1	113072772	113074324	H3K27Ac_SARS-CoV-2_infected_uninfected_24h_peak_1780	55	.	1.97307	7.87671	5.59388
chr1	113390478	113391857	H3K27Ac_SARS-CoV-2_infected_uninfected_24h_peak_1781	118	.	2.23205	14.4136	11.8178
chr1	113394048	113394947	H3K27Ac_SARS-CoV-2_infected_uninfected_24h_peak_1782	21	.	2.04676	4.22413	2.16432
chr1	113395905	113397489	H3K27Ac_SARS-CoV-2_infected_uninfected_24h_peak_1783	25	.	2.62314	4.59202	2.50794
chr1	113417434	113417596	H3K27Ac_SARS-CoV-2_infected_uninfected_24h_peak_1784	19	.	2.92949	3.98001	1.93254
chr1	113435239	113435875	H3K27Ac_SARS-CoV-2_infected_uninfected_24h_peak_1785	17	.	1.92724	3.74984	1.72446
chr1	113438778	113439084	H3K27Ac_SARS-CoV-2_infected_uninfected_24h_peak_1786	24	.	1.7452	4.54444	2.46146
chr1	113456521	113457949	H3K27Ac_SARS-CoV-2_infected_uninfected_24h_peak_1787	64	.	2.04462	8.72008	6.41446
chr1	113757765	113759998	H3K27Ac_SARS-CoV-2_infected_uninfected_24h_peak_1788	45	.	1.70339	6.76672	4.55102
chr1	113804516	113805439	H3K27Ac_SARS-CoV-2_infected_uninfected_24h_peak_1789	31	.	2.58281	5.2564	3.12779
chr1	113810050	113812976	H3K27Ac_SARS-CoV-2_infected_uninfected_24h_peak_1790	62	.	2.05116	8.5941	6.28278
chr1	113904624	113906262	H3K27Ac_SARS-CoV-2_infected_uninfected_24h_peak_1791	39	.	1.69577	6.10268	3.92771
chr1	113928839	113931558	H3K27Ac_SARS-CoV-2_infected_uninfected_24h_peak_1792	135	.	2.7673	16.2493	13.558
chr1	113955500	113957295	H3K27Ac_SARS-CoV-2_infected_uninfected_24h_peak_1793	26	.	3.18882	4.76468	2.66728
chr1	114032344	114032785	H3K27Ac_SARS-CoV-2_infected_uninfected_24h_peak_1794	34	.	2.65789	5.58294	3.43953
chr1	114152302	114153916	H3K27Ac_SARS-CoV-2_infected_uninfected_24h_peak_1795	21	.	2.68021	4.26004	2.19879
chr1	114346182	114346373	H3K27Ac_SARS-CoV-2_infected_uninfected_24h_peak_1796	19	.	1.91735	3.98041	1.93961
chr1	114472560	114474463	H3K27Ac_SARS-CoV-2_infected_uninfected_24h_peak_1797	38	.	3.4241	6.04168	3.8723
chr1	114509611	114512316	H3K27Ac_SARS-CoV-2_infected_uninfected_24h_peak_1798	67	.	1.9618	9.04827	6.70788
chr1	114580404	114582238	H3K27Ac_SARS-CoV-2_infected_uninfected_24h_peak_1799	75	.	2.46996	9.9813	7.59144
chr1	114669396	114670691	H3K27Ac_SARS-CoV-2_infected_uninfected_24h_peak_1800	65	.	2.78822	8.88812	6.57036
chr1	114715056	114717184	H3K27Ac_SARS-CoV-2_infected_uninfected_24h_peak_1801	108	.	2.55277	13.3677	10.848
chr1	114756438	114757979	H3K27Ac_SARS-CoV-2_infected_uninfected_24h_peak_1802	74	.	2.25366	9.80131	7.4204
chr1	114780106	114781090	H3K27Ac_SARS-CoV-2_infected_uninfected_24h_peak_1803	25	.	1.58521	4.62436	2.53418
chr1	114795253	114795543	H3K27Ac_SARS-CoV-2_infected_uninfected_24h_peak_1804	24	.	3.1778	4.58253	2.49228
chr1	115062287	115063071	H3K27Ac_SARS-CoV-2_infected_uninfected_24h_peak_1805	34	.	3.32534	5.64049	3.49102
chr1	115070359	115072007	H3K27Ac_SARS-CoV-2_infected_uninfected_24h_peak_1806	25	.	3.14062	4.62845	2.53863
chr1	115076270	115076661	H3K27Ac_SARS-CoV-2_infected_uninfected_24h_peak_1807	18	.	2.89643	3.87489	1.83976
chr1	115088981	115090056	H3K27Ac_SARS-CoV-2_infected_uninfected_24h_peak_1808	54	.	2.52551	7.68983	5.41601
chr1	115128429	115128916	H3K27Ac_SARS-CoV-2_infected_uninfected_24h_peak_1809	11	.	2.57271	3.10448	1.13344
chr1	115134914	115136488	H3K27Ac_SARS-CoV-2_infected_uninfected_24h_peak_1810	18	.	2.07875	3.83572	1.80431
chr1	115167914	115169655	H3K27Ac_SARS-CoV-2_infected_uninfected_24h_peak_1811	68	.	2.1793	9.23933	6.89505
chr1	115320086	115320771	H3K27Ac_SARS-CoV-2_infected_uninfected_24h_peak_1812	13	.	2.55047	3.32616	1.33768
chr1	115323416	115324489	H3K27Ac_SARS-CoV-2_infected_uninfected_24h_peak_1813	20	.	2.86653	4.0632	2.01623
chr1	115332680	115334001	H3K27Ac_SARS-CoV-2_infected_uninfected_24h_peak_1814	26	.	2.65416	4.74986	2.65459
chr1	115337450	115338560	H3K27Ac_SARS-CoV-2_infected_uninfected_24h_peak_1815	34	.	2.20794	5.64608	3.49265
chr1	115412620	115413012	H3K27Ac_SARS-CoV-2_infected_uninfected_24h_peak_1816	24	.	2.43976	4.49483	2.42047
chr1	115469992	115470546	H3K27Ac_SARS-CoV-2_infected_uninfected_24h_peak_1817	40	.	2.24055	6.26771	4.07961
chr1	115496063	115498912	H3K27Ac_SARS-CoV-2_infected_uninfected_24h_peak_1818	87	.	2.55331	11.1608	8.72279
chr1	115544589	115547514	H3K27Ac_SARS-CoV-2_infected_uninfected_24h_peak_1819	92	.	2.77489	11.7533	9.27829
chr1	115976130	115976692	H3K27Ac_SARS-CoV-2_infected_uninfected_24h_peak_1820	18	.	1.58422	3.91498	1.87816
chr1	116152296	116152557	H3K27Ac_SARS-CoV-2_infected_uninfected_24h_peak_1821	46	.	1.88972	6.92636	4.69657
chr1	116168217	116168440	H3K27Ac_SARS-CoV-2_infected_uninfected_24h_peak_1822	63	.	1.94752	8.71272	6.38085
chr1	116372660	116374198	H3K27Ac_SARS-CoV-2_infected_uninfected_24h_peak_1823	57	.	1.79695	8.00679	5.73621
chr1	116376048	116376643	H3K27Ac_SARS-CoV-2_infected_uninfected_24h_peak_1824	23	.	1.69527	4.40722	2.33494
chr1	116377651	116378251	H3K27Ac_SARS-CoV-2_infected_uninfected_24h_peak_1825	23	.	1.86015	4.43888	2.36138
chr1	116418081	116418877	H3K27Ac_SARS-CoV-2_infected_uninfected_24h_peak_1826	34	.	1.63245	5.64362	3.49194
chr1	116570035	116572279	H3K27Ac_SARS-CoV-2_infected_uninfected_24h_peak_1827	108	.	2.25091	13.3492	10.8095
chr1	116608034	116610688	H3K27Ac_SARS-CoV-2_infected_uninfected_24h_peak_1828	55	.	4.12013	7.81642	5.54084
chr1	116666323	116668071	H3K27Ac_SARS-CoV-2_infected_uninfected_24h_peak_1829	96	.	2.4083	12.1335	9.64396
chr1	116909358	116910964	H3K27Ac_SARS-CoV-2_infected_uninfected_24h_peak_1830	32	.	1.82486	5.35945	3.21979
chr1	117058474	117059222	H3K27Ac_SARS-CoV-2_infected_uninfected_24h_peak_1831	18	.	1.67204	3.85319	1.82174
chr1	117060316	117062778	H3K27Ac_SARS-CoV-2_infected_uninfected_24h_peak_1832	127	.	3.27947	15.3817	12.7579
chr1	117076683	117077179	H3K27Ac_SARS-CoV-2_infected_uninfected_24h_peak_1833	16	.	2.79953	3.67288	1.65538
chr1	117093649	117094604	H3K27Ac_SARS-CoV-2_infected_uninfected_24h_peak_1834	50	.	3.52319	7.34199	5.08606
chr1	117121237	117122155	H3K27Ac_SARS-CoV-2_infected_uninfected_24h_peak_1835	71	.	1.86192	9.46651	7.13396
chr1	117366119	117369882	H3K27Ac_SARS-CoV-2_infected_uninfected_24h_peak_1836	65	.	2.29067	8.89647	6.55994
chr1	117429444	117429810	H3K27Ac_SARS-CoV-2_infected_uninfected_24h_peak_1837	25	.	3.1258	4.61434	2.52825
chr1	117605271	117606285	H3K27Ac_SARS-CoV-2_infected_uninfected_24h_peak_1838	87	.	2.61041	11.1789	8.73174
chr1	117734982	117735538	H3K27Ac_SARS-CoV-2_infected_uninfected_24h_peak_1839	24	.	2.28765	4.54528	2.46242
chr1	117753943	117754181	H3K27Ac_SARS-CoV-2_infected_uninfected_24h_peak_1840	14	.	2.55002	3.48465	1.48018
chr1	117758206	117761748	H3K27Ac_SARS-CoV-2_infected_uninfected_24h_peak_1841	97	.	4.75903	12.1913	9.72607
chr1	117825506	117828089	H3K27Ac_SARS-CoV-2_infected_uninfected_24h_peak_1842	90	.	3.36495	11.502	9.04403
chr1	117895458	117899045	H3K27Ac_SARS-CoV-2_infected_uninfected_24h_peak_1843	112	.	5.59448	13.8153	11.2596
chr1	117929026	117931174	H3K27Ac_SARS-CoV-2_infected_uninfected_24h_peak_1844	67	.	2.20267	9.14606	6.79845
chr1	118184918	118185531	H3K27Ac_SARS-CoV-2_infected_uninfected_24h_peak_1845	19	.	2.35365	3.97699	1.93463
chr1	119139632	119141189	H3K27Ac_SARS-CoV-2_infected_uninfected_24h_peak_1846	61	.	2.07844	8.43117	6.11898
chr1	119279076	119279813	H3K27Ac_SARS-CoV-2_infected_uninfected_24h_peak_1847	27	.	2.19323	4.8125	2.70963
chr1	119373826	119375251	H3K27Ac_SARS-CoV-2_infected_uninfected_24h_peak_1848	64	.	2.648	8.76398	6.43498
chr1	119645532	119648912	H3K27Ac_SARS-CoV-2_infected_uninfected_24h_peak_1849	83	.	2.69499	10.8101	8.39203
chr1	119675362	119675719	H3K27Ac_SARS-CoV-2_infected_uninfected_24h_peak_1850	109	.	4.73654	13.5417	10.9752
chr1	119837918	119838962	H3K27Ac_SARS-CoV-2_infected_uninfected_24h_peak_1851	43	.	3.76874	6.59703	4.39117
chr1	119985923	119989216	H3K27Ac_SARS-CoV-2_infected_uninfected_24h_peak_1852	116	.	4.08663	14.2166	11.6601
chr1	120068167	120070388	H3K27Ac_SARS-CoV-2_infected_uninfected_24h_peak_1853	91	.	2.37189	11.5938	9.13276
chr1	120088227	120088528	H3K27Ac_SARS-CoV-2_infected_uninfected_24h_peak_1854	29	.	2.7469	5.05733	2.93966
chr1	120156850	120159348	H3K27Ac_SARS-CoV-2_infected_uninfected_24h_peak_1855	37	.	3.2079	5.88933	3.72291
chr1	120175110	120176824	H3K27Ac_SARS-CoV-2_infected_uninfected_24h_peak_1856	72	.	2.15569	9.62341	7.24611
chr1	120233014	120233581	H3K27Ac_SARS-CoV-2_infected_uninfected_24h_peak_1857	40	.	2.86066	6.19479	4.0117
chr1	120327519	120328457	H3K27Ac_SARS-CoV-2_infected_uninfected_24h_peak_1858	10	.	2.52006	3.02669	1.06295
chr1	120340084	120343126	H3K27Ac_SARS-CoV-2_infected_uninfected_24h_peak_1859	154	.	3.59105	18.1966	15.4473
chr1	120354184	120355194	H3K27Ac_SARS-CoV-2_infected_uninfected_24h_peak_1860	39	.	2.15086	6.08166	3.90635
chr1	120388573	120389546	H3K27Ac_SARS-CoV-2_infected_uninfected_24h_peak_1861	13	.	1.97549	3.37968	1.38684
chr1	120393325	120394298	H3K27Ac_SARS-CoV-2_infected_uninfected_24h_peak_1862	35	.	2.55777	5.74976	3.5895
chr1	120415071	120416455	H3K27Ac_SARS-CoV-2_infected_uninfected_24h_peak_1863	77	.	2.14077	10.1021	7.70485
chr1	120558231	120558430	H3K27Ac_SARS-CoV-2_infected_uninfected_24h_peak_1864	34	.	1.7784	5.61491	3.45824
chr1	120664811	120665248	H3K27Ac_SARS-CoV-2_infected_uninfected_24h_peak_1865	37	.	3.54636	5.88862	3.72441
chr1	120723257	120725902	H3K27Ac_SARS-CoV-2_infected_uninfected_24h_peak_1866	54	.	2.71155	7.74578	5.48126
chr1	120740469	120740925	H3K27Ac_SARS-CoV-2_infected_uninfected_24h_peak_1867	14	.	2.25916	3.4225	1.42254
chr1	120802885	120804111	H3K27Ac_SARS-CoV-2_infected_uninfected_24h_peak_1868	22	.	3.05371	4.28585	2.2182
chr1	120843984	120845402	H3K27Ac_SARS-CoV-2_infected_uninfected_24h_peak_1869	28	.	2.16441	4.98224	2.86871
chr1	120912144	120915146	H3K27Ac_SARS-CoV-2_infected_uninfected_24h_peak_1870	143	.	3.63193	17.0775	14.3668
chr1	120926532	120927035	H3K27Ac_SARS-CoV-2_infected_uninfected_24h_peak_1871	15	.	2.72953	3.57197	1.56228
chr1	120941914	120943341	H3K27Ac_SARS-CoV-2_infected_uninfected_24h_peak_1872	63	.	2.17058	8.65869	6.3669
chr1	120952571	120953316	H3K27Ac_SARS-CoV-2_infected_uninfected_24h_peak_1873	47	.	2.5705	7.02376	4.79296
chr1	121020453	121020650	H3K27Ac_SARS-CoV-2_infected_uninfected_24h_peak_1874	44	.	1.9547	6.68857	4.46719
chr1	121096787	121098099	H3K27Ac_SARS-CoV-2_infected_uninfected_24h_peak_1875	35	.	1.83166	5.67628	3.5197
chr1	121116274	121117870	H3K27Ac_SARS-CoV-2_infected_uninfected_24h_peak_1876	24	.	2.04172	4.51163	2.43339
chr1	121183170	121184313	H3K27Ac_SARS-CoV-2_infected_uninfected_24h_peak_1877	102	.	2.22086	12.7685	10.2451
chr1	121185027	121187155	H3K27Ac_SARS-CoV-2_infected_uninfected_24h_peak_1878	50	.	1.71979	7.2812	5.03488
chr1	121300787	121303300	H3K27Ac_SARS-CoV-2_infected_uninfected_24h_peak_1879	64	.	3.26338	8.77565	6.48815
chr1	121307864	121308221	H3K27Ac_SARS-CoV-2_infected_uninfected_24h_peak_1880	12	.	2.53018	3.19872	1.21796
chr1	121395565	121397113	H3K27Ac_SARS-CoV-2_infected_uninfected_24h_peak_1881	59	.	2.78376	8.23972	5.93913
chr1	125174005	125174166	H3K27Ac_SARS-CoV-2_infected_uninfected_24h_peak_1882	42	.	3.392	6.48385	4.27611
chr1	125178953	125179750	H3K27Ac_SARS-CoV-2_infected_uninfected_24h_peak_1883	11	.	1.32936	3.17028	1.19531
chr1	125181692	125183125	H3K27Ac_SARS-CoV-2_infected_uninfected_24h_peak_1884	34	.	1.55986	5.63995	3.48381
chr1	143187262	143187852	H3K27Ac_SARS-CoV-2_infected_uninfected_24h_peak_1885	18	.	1.85781	3.85896	1.825
chr1	143192328	143193780	H3K27Ac_SARS-CoV-2_infected_uninfected_24h_peak_1886	28	.	1.61522	4.98128	2.86913
chr1	143194966	143195635	H3K27Ac_SARS-CoV-2_infected_uninfected_24h_peak_1887	14	.	1.5746	3.49514	1.49201
chr1	143200271	143200698	H3K27Ac_SARS-CoV-2_infected_uninfected_24h_peak_1888	41	.	1.72378	6.33004	4.13147
chr1	143202590	143203484	H3K27Ac_SARS-CoV-2_infected_uninfected_24h_peak_1889	21	.	1.53567	4.20917	2.15183
chr1	143211854	143213244	H3K27Ac_SARS-CoV-2_infected_uninfected_24h_peak_1890	19	.	1.65494	3.99613	1.95097
chr1	143214330	143215853	H3K27Ac_SARS-CoV-2_infected_uninfected_24h_peak_1891	16	.	1.39713	3.67045	1.65266
chr1	143216690	143217422	H3K27Ac_SARS-CoV-2_infected_uninfected_24h_peak_1892	18	.	1.51242	3.92109	1.88342
chr1	143220997	143222485	H3K27Ac_SARS-CoV-2_infected_uninfected_24h_peak_1893	17	.	1.62839	3.75547	1.73103
chr1	143227438	143227878	H3K27Ac_SARS-CoV-2_infected_uninfected_24h_peak_1894	19	.	1.96238	4.0284	1.98496
chr1	143232469	143233627	H3K27Ac_SARS-CoV-2_infected_uninfected_24h_peak_1895	24	.	1.58671	4.56327	2.479
chr1	143237416	143238188	H3K27Ac_SARS-CoV-2_infected_uninfected_24h_peak_1896	29	.	1.79944	5.05557	2.93795
chr1	143247133	143247310	H3K27Ac_SARS-CoV-2_infected_uninfected_24h_peak_1897	11	.	1.62688	3.09192	1.12371
chr1	143251690	143252183	H3K27Ac_SARS-CoV-2_infected_uninfected_24h_peak_1898	17	.	1.70369	3.78911	1.76369
chr1	143253030	143255736	H3K27Ac_SARS-CoV-2_infected_uninfected_24h_peak_1899	28	.	1.61216	4.99614	2.88287
chr1	143256384	143256912	H3K27Ac_SARS-CoV-2_infected_uninfected_24h_peak_1900	23	.	1.85137	4.47043	2.39152
chr1	143263671	143264693	H3K27Ac_SARS-CoV-2_infected_uninfected_24h_peak_1901	17	.	1.47335	3.79092	1.76386
chr1	143266638	143267450	H3K27Ac_SARS-CoV-2_infected_uninfected_24h_peak_1902	18	.	1.60071	3.88521	1.84947
chr1	143393261	143393432	H3K27Ac_SARS-CoV-2_infected_uninfected_24h_peak_1903	51	.	2.61821	7.36441	5.10571
chr1	143424348	143424623	H3K27Ac_SARS-CoV-2_infected_uninfected_24h_peak_1904	36	.	1.71863	5.78869	3.62629
chr1	143488187	143488630	H3K27Ac_SARS-CoV-2_infected_uninfected_24h_peak_1905	12	.	2.58015	3.24757	1.26686
chr1	143496904	143498823	H3K27Ac_SARS-CoV-2_infected_uninfected_24h_peak_1906	93	.	3.88434	11.8468	9.37366
chr1	143720553	143721193	H3K27Ac_SARS-CoV-2_infected_uninfected_24h_peak_1907	65	.	2.31198	8.86885	6.54448
chr1	143728058	143728238	H3K27Ac_SARS-CoV-2_infected_uninfected_24h_peak_1908	31	.	1.66257	5.28113	3.15476
chr1	143729662	143730221	H3K27Ac_SARS-CoV-2_infected_uninfected_24h_peak_1909	64	.	1.78417	8.8047	6.46919
chr1	143884814	143885557	H3K27Ac_SARS-CoV-2_infected_uninfected_24h_peak_1910	54	.	2.0483	7.77359	5.49767
chr1	143903596	143904640	H3K27Ac_SARS-CoV-2_infected_uninfected_24h_peak_1911	37	.	2.05453	5.91599	3.7581
chr1	143905314	143906568	H3K27Ac_SARS-CoV-2_infected_uninfected_24h_peak_1912	28	.	2.4326	4.96519	2.85201
chr1	143970923	143971938	H3K27Ac_SARS-CoV-2_infected_uninfected_24h_peak_1913	84	.	2.04575	10.8699	8.42955
chr1	143972655	143974832	H3K27Ac_SARS-CoV-2_infected_uninfected_24h_peak_1914	44	.	1.63055	6.70901	4.49185
chr1	143988751	143988997	H3K27Ac_SARS-CoV-2_infected_uninfected_24h_peak_1915	11	.	2.19194	3.15876	1.18484
chr1	144019155	144019452	H3K27Ac_SARS-CoV-2_infected_uninfected_24h_peak_1916	19	.	2.95101	3.99187	1.94532
chr1	144076065	144078730	H3K27Ac_SARS-CoV-2_infected_uninfected_24h_peak_1917	75	.	4.25374	9.94892	7.58171
chr1	144128130	144128339	H3K27Ac_SARS-CoV-2_infected_uninfected_24h_peak_1918	52	.	3.0517	7.52352	5.25694
chr1	144152768	144153256	H3K27Ac_SARS-CoV-2_infected_uninfected_24h_peak_1919	24	.	3.16036	4.54849	2.45926
chr1	144249624	144250244	H3K27Ac_SARS-CoV-2_infected_uninfected_24h_peak_1920	24	.	1.66561	4.52375	2.44199
chr1	144313801	144314279	H3K27Ac_SARS-CoV-2_infected_uninfected_24h_peak_1921	13	.	2.57307	3.38257	1.38634
chr1	144322655	144324318	H3K27Ac_SARS-CoV-2_infected_uninfected_24h_peak_1922	73	.	4.1899	9.69064	7.30753
chr1	144412123	144413368	H3K27Ac_SARS-CoV-2_infected_uninfected_24h_peak_1923	28	.	1.65391	4.97665	2.86631
chr1	144418300	144419021	H3K27Ac_SARS-CoV-2_infected_uninfected_24h_peak_1924	51	.	1.693	7.43399	5.1777
chr1	144460120	144461925	H3K27Ac_SARS-CoV-2_infected_uninfected_24h_peak_1925	63	.	1.85679	8.69644	6.39515
chr1	144485109	144485799	H3K27Ac_SARS-CoV-2_infected_uninfected_24h_peak_1926	29	.	2.17855	5.09647	2.97842
chr1	144524027	144524828	H3K27Ac_SARS-CoV-2_infected_uninfected_24h_peak_1927	64	.	1.9002	8.76497	6.45715
chr1	144532106	144532582	H3K27Ac_SARS-CoV-2_infected_uninfected_24h_peak_1928	16	.	2.73187	3.62795	1.61604
chr1	144546584	144547786	H3K27Ac_SARS-CoV-2_infected_uninfected_24h_peak_1929	76	.	1.7506	10.0855	7.68706
chr1	144551007	144553183	H3K27Ac_SARS-CoV-2_infected_uninfected_24h_peak_1930	40	.	1.75869	6.22126	4.04674
chr1	144560831	144561618	H3K27Ac_SARS-CoV-2_infected_uninfected_24h_peak_1931	62	.	1.79972	8.61056	6.28383
chr1	144567662	144568406	H3K27Ac_SARS-CoV-2_infected_uninfected_24h_peak_1932	69	.	1.88029	9.26169	6.90674
chr1	144642066	144643879	H3K27Ac_SARS-CoV-2_infected_uninfected_24h_peak_1933	94	.	4.87109	11.9229	9.43987
chr1	144716135	144716739	H3K27Ac_SARS-CoV-2_infected_uninfected_24h_peak_1934	58	.	2.01449	8.16459	5.87975
chr1	144747107	144747532	H3K27Ac_SARS-CoV-2_infected_uninfected_24h_peak_1935	17	.	2.60832	3.77904	1.7513
chr1	144837209	144837427	H3K27Ac_SARS-CoV-2_infected_uninfected_24h_peak_1936	44	.	2.29982	6.65828	4.43851
chr1	144881919	144884396	H3K27Ac_SARS-CoV-2_infected_uninfected_24h_peak_1937	109	.	3.76173	13.5147	10.9672
chr1	144976960	144978654	H3K27Ac_SARS-CoV-2_infected_uninfected_24h_peak_1938	62	.	2.88676	8.58586	6.28207
chr1	145048017	145048916	H3K27Ac_SARS-CoV-2_infected_uninfected_24h_peak_1939	19	.	2.89278	3.95818	1.91498
chr1	145051104	145051443	H3K27Ac_SARS-CoV-2_infected_uninfected_24h_peak_1940	11	.	2.58251	3.13236	1.1588
chr1	145093530	145095293	H3K27Ac_SARS-CoV-2_infected_uninfected_24h_peak_1941	64	.	1.70486	8.77591	6.45178
chr1	145096046	145097290	H3K27Ac_SARS-CoV-2_infected_uninfected_24h_peak_1942	65	.	1.99653	8.90196	6.55748
chr1	145157258	145157502	H3K27Ac_SARS-CoV-2_infected_uninfected_24h_peak_1943	42	.	1.93498	6.45211	4.24814
chr1	145214294	145217083	H3K27Ac_SARS-CoV-2_infected_uninfected_24h_peak_1944	152	.	2.58125	17.9725	15.2319
chr1	145280573	145281017	H3K27Ac_SARS-CoV-2_infected_uninfected_24h_peak_1945	45	.	1.71438	6.71511	4.50151
chr1	145286715	145287624	H3K27Ac_SARS-CoV-2_infected_uninfected_24h_peak_1946	45	.	1.63205	6.77209	4.54934
chr1	145424001	145425974	H3K27Ac_SARS-CoV-2_infected_uninfected_24h_peak_1947	72	.	2.05641	9.57777	7.21678
chr1	145431649	145432146	H3K27Ac_SARS-CoV-2_infected_uninfected_24h_peak_1948	47	.	3.25883	6.9883	4.76029
chr1	145459764	145460694	H3K27Ac_SARS-CoV-2_infected_uninfected_24h_peak_1949	21	.	1.48271	4.25949	2.19818
chr1	145465802	145466399	H3K27Ac_SARS-CoV-2_infected_uninfected_24h_peak_1950	70	.	1.68023	9.39296	7.04335
chr1	145475668	145476404	H3K27Ac_SARS-CoV-2_infected_uninfected_24h_peak_1951	26	.	1.90471	4.76271	2.66584
chr1	145504915	145506428	H3K27Ac_SARS-CoV-2_infected_uninfected_24h_peak_1952	17	.	1.88157	3.82003	1.79156
chr1	145592275	145594522	H3K27Ac_SARS-CoV-2_infected_uninfected_24h_peak_1953	41	.	3.70931	6.36324	4.16066
chr1	145608035	145609317	H3K27Ac_SARS-CoV-2_infected_uninfected_24h_peak_1954	80	.	2.0676	10.431	8.02619
chr1	145720893	145721269	H3K27Ac_SARS-CoV-2_infected_uninfected_24h_peak_1955	112	.	2.26183	13.7893	11.2169
chr1	145782204	145783030	H3K27Ac_SARS-CoV-2_infected_uninfected_24h_peak_1956	22	.	1.76263	4.26707	2.20074
chr1	145813270	145813612	H3K27Ac_SARS-CoV-2_infected_uninfected_24h_peak_1957	47	.	1.96898	7.02356	4.79445
chr1	145822659	145824959	H3K27Ac_SARS-CoV-2_infected_uninfected_24h_peak_1958	59	.	1.76747	8.19352	5.90196
chr1	145845331	145846180	H3K27Ac_SARS-CoV-2_infected_uninfected_24h_peak_1959	43	.	1.66464	6.52521	4.31527
chr1	145858258	145860164	H3K27Ac_SARS-CoV-2_infected_uninfected_24h_peak_1960	73	.	2.01755	9.69275	7.32225
chr1	145885610	145886299	H3K27Ac_SARS-CoV-2_infected_uninfected_24h_peak_1961	69	.	3.16016	9.33232	6.99671
chr1	145909955	145910155	H3K27Ac_SARS-CoV-2_infected_uninfected_24h_peak_1962	27	.	1.99809	4.89465	2.78577
chr1	145917935	145918971	H3K27Ac_SARS-CoV-2_infected_uninfected_24h_peak_1963	111	.	2.12081	13.6819	11.1088
chr1	145926219	145928138	H3K27Ac_SARS-CoV-2_infected_uninfected_24h_peak_1964	100	.	2.03376	12.5856	10.0702
chr1	145956373	145958022	H3K27Ac_SARS-CoV-2_infected_uninfected_24h_peak_1965	127	.	2.25369	15.4235	12.7763
chr1	145960638	145961309	H3K27Ac_SARS-CoV-2_infected_uninfected_24h_peak_1966	118	.	2.21946	14.4314	11.8164
chr1	145962268	145962572	H3K27Ac_SARS-CoV-2_infected_uninfected_24h_peak_1967	46	.	2.079	6.83396	4.60386
chr1	145964086	145965170	H3K27Ac_SARS-CoV-2_infected_uninfected_24h_peak_1968	67	.	1.82975	9.05612	6.73319
chr1	145996476	145996961	H3K27Ac_SARS-CoV-2_infected_uninfected_24h_peak_1969	24	.	1.68667	4.5134	2.42909
chr1	146052248	146052790	H3K27Ac_SARS-CoV-2_infected_uninfected_24h_peak_1970	61	.	1.85967	8.45035	6.13484
chr1	146144222	146145043	H3K27Ac_SARS-CoV-2_infected_uninfected_24h_peak_1971	13	.	2.4185	3.39165	1.39575
chr1	146146090	146148384	H3K27Ac_SARS-CoV-2_infected_uninfected_24h_peak_1972	39	.	3.62661	6.16455	3.98254
chr1	146227371	146229810	H3K27Ac_SARS-CoV-2_infected_uninfected_24h_peak_1973	122	.	2.2416	14.8582	12.2251
chr1	146298019	146298354	H3K27Ac_SARS-CoV-2_infected_uninfected_24h_peak_1974	31	.	1.46818	5.29937	3.16419
chr1	146321673	146324669	H3K27Ac_SARS-CoV-2_infected_uninfected_24h_peak_1975	35	.	2.85686	5.6885	3.53473
chr1	146325872	146326045	H3K27Ac_SARS-CoV-2_infected_uninfected_24h_peak_1976	20	.	2.96418	4.07362	2.01904
chr1	146369034	146370374	H3K27Ac_SARS-CoV-2_infected_uninfected_24h_peak_1977	54	.	1.80476	7.70012	5.42946
chr1	146376026	146376693	H3K27Ac_SARS-CoV-2_infected_uninfected_24h_peak_1978	60	.	1.80584	8.35119	6.04612
chr1	146378138	146378546	H3K27Ac_SARS-CoV-2_infected_uninfected_24h_peak_1979	12	.	1.45694	3.19358	1.21652
chr1	146386213	146387436	H3K27Ac_SARS-CoV-2_infected_uninfected_24h_peak_1980	73	.	1.71551	9.71035	7.33664
chr1	146409231	146409910	H3K27Ac_SARS-CoV-2_infected_uninfected_24h_peak_1981	41	.	1.79163	6.3652	4.18398
chr1	146444006	146444458	H3K27Ac_SARS-CoV-2_infected_uninfected_24h_peak_1982	21	.	2.07174	4.21219	2.15204
chr1	146448779	146449139	H3K27Ac_SARS-CoV-2_infected_uninfected_24h_peak_1983	66	.	2.17453	9.01216	6.67097
chr1	146510348	146510632	H3K27Ac_SARS-CoV-2_infected_uninfected_24h_peak_1984	16	.	2.12359	3.6135	1.60105
chr1	146938072	146939821	H3K27Ac_SARS-CoV-2_infected_uninfected_24h_peak_1985	53	.	1.65358	7.62254	5.36137
chr1	147084291	147085458	H3K27Ac_SARS-CoV-2_infected_uninfected_24h_peak_1986	132	.	2.27987	15.9055	13.2452
chr1	147166804	147167993	H3K27Ac_SARS-CoV-2_infected_uninfected_24h_peak_1987	34	.	2.41066	5.55967	3.41555
chr1	147171108	147173254	H3K27Ac_SARS-CoV-2_infected_uninfected_24h_peak_1988	78	.	1.92818	10.2666	7.87654
chr1	147225732	147225953	H3K27Ac_SARS-CoV-2_infected_uninfected_24h_peak_1989	21	.	1.51781	4.25587	2.1964
chr1	147242722	147244247	H3K27Ac_SARS-CoV-2_infected_uninfected_24h_peak_1990	55	.	1.67894	7.82963	5.56008
chr1	147292547	147292913	H3K27Ac_SARS-CoV-2_infected_uninfected_24h_peak_1991	17	.	2.83083	3.81418	1.78294
chr1	147402357	147402904	H3K27Ac_SARS-CoV-2_infected_uninfected_24h_peak_1992	49	.	2.46332	7.18015	4.93758
chr1	147423024	147423609	H3K27Ac_SARS-CoV-2_infected_uninfected_24h_peak_1993	24	.	2.28427	4.53672	2.45552
chr1	147599299	147600706	H3K27Ac_SARS-CoV-2_infected_uninfected_24h_peak_1994	66	.	1.80722	8.95539	6.6172
chr1	147640400	147641918	H3K27Ac_SARS-CoV-2_infected_uninfected_24h_peak_1995	106	.	3.99331	13.2011	10.6853
chr1	147669043	147669878	H3K27Ac_SARS-CoV-2_infected_uninfected_24h_peak_1996	44	.	1.71121	6.68441	4.47442
chr1	147676677	147677058	H3K27Ac_SARS-CoV-2_infected_uninfected_24h_peak_1997	15	.	1.57664	3.6023	1.59041
chr1	147928457	147929692	H3K27Ac_SARS-CoV-2_infected_uninfected_24h_peak_1998	77	.	2.20439	10.1487	7.74318
chr1	148032893	148033537	H3K27Ac_SARS-CoV-2_infected_uninfected_24h_peak_1999	38	.	1.6132	5.98718	3.81121
chr1	148037726	148038276	H3K27Ac_SARS-CoV-2_infected_uninfected_24h_peak_2000	12	.	1.61419	3.18902	1.21492
chr1	148038940	148039555	H3K27Ac_SARS-CoV-2_infected_uninfected_24h_peak_2001	74	.	1.6492	9.84454	7.45997
chr1	148048911	148049374	H3K27Ac_SARS-CoV-2_infected_uninfected_24h_peak_2002	16	.	2.10944	3.68301	1.66569
chr1	148068571	148068760	H3K27Ac_SARS-CoV-2_infected_uninfected_24h_peak_2003	32	.	2.32541	5.42493	3.28484
chr1	148078161	148079292	H3K27Ac_SARS-CoV-2_infected_uninfected_24h_peak_2004	20	.	1.94801	4.05255	2.00422
chr1	148150831	148152590	H3K27Ac_SARS-CoV-2_infected_uninfected_24h_peak_2005	74	.	1.83392	9.79062	7.41789
chr1	148222670	148222875	H3K27Ac_SARS-CoV-2_infected_uninfected_24h_peak_2006	35	.	2.50778	5.69918	3.5386
chr1	148254794	148254997	H3K27Ac_SARS-CoV-2_infected_uninfected_24h_peak_2007	33	.	2.37136	5.51145	3.36587
chr1	148263296	148264135	H3K27Ac_SARS-CoV-2_infected_uninfected_24h_peak_2008	74	.	1.92479	9.84005	7.45015
chr1	148334818	148335209	H3K27Ac_SARS-CoV-2_infected_uninfected_24h_peak_2009	33	.	1.51967	5.49935	3.35165
chr1	148388676	148389223	H3K27Ac_SARS-CoV-2_infected_uninfected_24h_peak_2010	43	.	1.57911	6.53762	4.33374
chr1	148402484	148402896	H3K27Ac_SARS-CoV-2_infected_uninfected_24h_peak_2011	62	.	1.79291	8.54424	6.23273
chr1	148426173	148426497	H3K27Ac_SARS-CoV-2_infected_uninfected_24h_peak_2012	25	.	2.47153	4.61766	2.53363
chr1	148444934	148445470	H3K27Ac_SARS-CoV-2_infected_uninfected_24h_peak_2013	15	.	2.63882	3.60828	1.59509
chr1	148457943	148461000	H3K27Ac_SARS-CoV-2_infected_uninfected_24h_peak_2014	93	.	2.23823	11.8374	9.36443
chr1	148512624	148513476	H3K27Ac_SARS-CoV-2_infected_uninfected_24h_peak_2015	17	.	2.6482	3.73587	1.71385
chr1	148522056	148522424	H3K27Ac_SARS-CoV-2_infected_uninfected_24h_peak_2016	32	.	1.59971	5.37986	3.2451
chr1	148523161	148523389	H3K27Ac_SARS-CoV-2_infected_uninfected_24h_peak_2017	10	.	1.50485	3.04529	1.07906
chr1	148528376	148529055	H3K27Ac_SARS-CoV-2_infected_uninfected_24h_peak_2018	36	.	1.56897	5.80309	3.64327
chr1	148595805	148596048	H3K27Ac_SARS-CoV-2_infected_uninfected_24h_peak_2019	10	.	2.16372	2.98383	1.03236
chr1	148596951	148599352	H3K27Ac_SARS-CoV-2_infected_uninfected_24h_peak_2020	57	.	4.13151	7.99648	5.71472
chr1	148662304	148662757	H3K27Ac_SARS-CoV-2_infected_uninfected_24h_peak_2021	18	.	1.96685	3.9273	1.88983
chr1	148677780	148680507	H3K27Ac_SARS-CoV-2_infected_uninfected_24h_peak_2022	124	.	2.43041	15.0495	12.4126
chr1	148748762	148749309	H3K27Ac_SARS-CoV-2_infected_uninfected_24h_peak_2023	32	.	1.50331	5.42235	3.27908
chr1	148772516	148775049	H3K27Ac_SARS-CoV-2_infected_uninfected_24h_peak_2024	44	.	3.17678	6.6856	4.47529
chr1	148808445	148808734	H3K27Ac_SARS-CoV-2_infected_uninfected_24h_peak_2025	11	.	2.06935	3.08128	1.11872
chr1	148844021	148845347	H3K27Ac_SARS-CoV-2_infected_uninfected_24h_peak_2026	55	.	3.08531	7.8511	5.5817
[truncated: 34,588 more rows]
