# Supplementary material for: SARS-CoV-2 infection induces epigenetic changes in the LTR69 subfamily of endogenous retroviruses
Source: Mob DNA. 2023 Sep 4;14:11. doi: 10.1186/s13100-023-00299-1 (PMC10476400; doi:10.1186/s13100-023-00299-1)
Supplement: Supplementary file 5 — Additional file 5. [file 13100_2023_299_MOESM5_ESM.xlsx]

## Sheet: Table S5
	baseMean	log2FoldChange	lfcSE	stat	pvalue
ENSG00000155093.18	5.43314	1.67478	0.813735	2.05814	0.0395764	PTPRN2
A1BG-AS1	49.8885	0.290453	0.259614	1.11879	0.26323
ACTA2-AS1	20.0059	0.139586	0.411346	0.339339	0.734354
ACTN1-AS1	23.3623	0.519025	0.376086	1.38007	0.167565
ACVR2B-AS1	34.0776	0.368384	0.30707	1.19967	0.230267
ADAMTSL4-AS1	35.486	0.758143	0.302076	2.50977	0.0120808
ADGRD1-AS1	29.6844	0.167221	0.338318	0.494271	0.621115
ADIRF-AS1	32.8331	0.784174	0.313354	2.50252	0.0123314
ADNP-AS1	9.72282	-0.348065	0.578587	-0.601577	0.547456
ADPGK-AS1	4.00068	1.4967	0.943493	1.58634	0.112662
AFF1-AS1	42.3505	-0.0126559	0.275595	-0.0459221	0.963372
AGAP1-IT1	6.66627	0.868957	0.698404	1.2442	0.213425
ALMS1-IT1	15.8551	-0.252133	0.46904	-0.537551	0.590887
AMMECR1-IT1	3.00457	-0.676789	1.12882	-0.599555	0.548803
ANKRD10-IT1	79.0404	-0.451986	0.209351	-2.15899	0.0308511
ANP32A-IT1	66.7291	-0.00941922	0.234463	-0.0401736	0.967955
APTR	170.131	-0.225698	0.154625	-1.45965	0.144385
ARF4-AS1	33.8922	-0.0774131	0.317692	-0.243674	0.807484
ARHGAP31-AS1	4.91582	1.34861	0.817749	1.64917	0.0991128
ARHGAP5-AS1	147.016	-0.0881268	0.156224	-0.564103	0.572684
ARHGEF7-AS1	6.82613	0.159606	0.683983	0.233348	0.815491
ARRDC3-AS1	18.643	-0.54285	0.436779	-1.24285	0.213924
ASAP1-IT1	5.09846	0.0148282	0.803986	0.0184434	0.985285
ASAP1-IT2	8.50102	0.266655	0.622983	0.428029	0.66863
ASB16-AS1	152.813	0.11043	0.149556	0.738387	0.460279
ASH1L-AS1	128.781	-0.0186401	0.164683	-0.113187	0.909882
ATP1A1-AS1	39.448	0.302114	0.287308	1.05153	0.293013
ATP2A1-AS1	30.4865	0.366509	0.350127	1.04679	0.295197
ATP2B1-AS1	38.374	0.134331	0.29337	0.457891	0.647031
ATP2C2-AS1	8.34951	1.03775	0.654568	1.5854	0.112875
ATP6V0E2-AS1	159.936	0.0693196	0.15228	0.455211	0.648957
AZIN1-AS1	38.8242	-0.0508168	0.29084	-0.174724	0.861296
BAALC-AS1	21.3815	-0.0160738	0.426276	-0.0377076	0.969921
BACH1-IT1	9.18883	0.293561	0.583997	0.502675	0.615193
BACH1-IT2	5.29213	0.932321	0.791901	1.17732	0.239068
BAIAP2-DT	202.033	0.103267	0.134829	0.765909	0.443731
BARX1-DT	6.36173	0.0776205	0.722216	0.107475	0.914412
BCDIN3D-AS1	16.0516	-0.0597547	0.462608	-0.129169	0.897224
BDNF-AS	33.8925	0.398518	0.320164	1.24473	0.213231
BEAN1-AS1	57.8856	0.0313562	0.238308	0.131578	0.895318
BHLHE40-AS1	7.52466	-0.389332	0.722346	-0.538982	0.589899
BIN3-IT1	19.962	0.0667507	0.410387	0.162653	0.870792
BMPR1B-DT	4.98947	-1.44762	0.8824	-1.64055	0.100892
BNC2-AS1	34.1239	0.21779	0.322573	0.675164	0.499571
BOLA3-AS1	24.2431	-0.0617112	0.372606	-0.16562	0.868456
BRE-AS1	34.2915	1.01557	0.309207	3.28444	0.00102186
BSN-DT	13.5449	0.116679	0.485322	0.240416	0.810008
BTG3-AS1	11.9714	-0.0422807	0.519317	-0.081416	0.935111
C1QTNF1-AS1	6.54925	1.25683	0.700868	1.79324	0.072934
C1RL-AS1	510.331	0.31943	0.0914363	3.49347	0.000476779
C21orf91-OT1	3.35372	-2.0934	1.1994	-1.74537	0.080921
C9orf41-AS1	12.7697	0.197819	0.503202	0.39312	0.694231
CAHM	22.4042	0.200868	0.38283	0.524692	0.599798
CALML3-AS1	14.8763	-0.395838	0.470996	-0.840427	0.400669
CAMTA1-DT	10.4347	-0.0831231	0.558649	-0.148793	0.881717
CAPN10-DT	54.4302	0.0384528	0.246083	0.156259	0.875829
CARD8-AS1	10.9673	-0.893857	0.572845	-1.56038	0.11867
CASC11	10.7221	-0.0294234	0.552295	-0.0532748	0.957513
CASC15	331.811	0.0884146	0.107635	0.821433	0.4114
CASC2	54.0191	-0.233536	0.272578	-0.856768	0.391573
CASC9	127.72	-0.242681	0.167309	-1.4505	0.146921
CATIP-AS1	8.96245	0.188784	0.594407	0.317601	0.750788
CBR3-AS1	22.003	-0.432446	0.392807	-1.10091	0.270935
CCDC18-AS1	225.882	-0.107827	0.126424	-0.8529	0.393715
CCDC183-AS1	40.0269	-0.140429	0.287218	-0.488928	0.624893
CCDC39-AS1	3.95097	0.0241969	0.905914	0.02671	0.978691
CCEPR	4.71331	-0.203641	0.910144	-0.223746	0.822955
CCNT2-AS1	35.2787	-0.000903145	0.304295	-0.00296799	0.997632
CD27-AS1	8.6843	-0.133147	0.632903	-0.210375	0.833375
CD81-AS1	9.95769	0.519818	0.593886	0.875283	0.38142
CDC37L1-DT	12.8168	-0.152931	0.520189	-0.29399	0.768765
CDC42-IT1	6.6544	-0.52872	0.726861	-0.727402	0.46698
CDKN2B-AS1	68.6536	-0.0854338	0.21835	-0.39127	0.695598
CEBPA-DT	62.2621	0.0498776	0.227811	0.218943	0.826695
CEBPB-AS1	8.59444	0.0136984	0.637819	0.021477	0.982865
CEP83-DT	12.3769	0.315876	0.52592	0.600616	0.548095
CFLAR-AS1	12.1094	0.53717	0.520329	1.03237	0.3019
CHKB-DT	77.994	0.053888	0.215469	0.250096	0.802513
CHMP1B-AS1	11.1331	0.539431	0.530251	1.01731	0.309005
CIRBP-AS1	9.04227	0.62789	0.591425	1.06166	0.288392
CKMT2-AS1	129.992	-0.192432	0.164381	-1.17065	0.241741
CNNM3-DT	23.976	0.216954	0.369576	0.587036	0.557179
COX10-AS1	362.407	-0.159565	0.103918	-1.5355	0.124661
CPEB1-AS1	9.35021	-0.439476	0.627632	-0.700212	0.483795
CPEB2-DT	17.6036	-0.00886418	0.436266	-0.0203183	0.983789
CPNE8-AS1	5.46555	-0.266253	0.809899	-0.328749	0.742346
CRTC3-AS1	69.3313	-0.294841	0.231901	-1.27141	0.203584
CSE1L-AS1	14.3206	-0.337124	0.516833	-0.652289	0.514215
CSTF3-DT	7.15246	0.235194	0.689761	0.340979	0.733119
CTBP1-DT	182.864	0.15755	0.144288	1.09191	0.274871
CYP1B1-AS1	22.2769	0.432155	0.376073	1.14913	0.250504
CYP4A22-AS1	10.2433	-0.295702	0.562289	-0.525889	0.598965
CYTOR	325.7	0.0648114	0.115608	0.560612	0.575062
DANCR	415.95	0.0909796	0.0989216	0.919714	0.357722
DANT2	31.2041	0.12611	0.331763	0.380121	0.703855
DAPK1-IT1	4.46999	0.751484	0.884659	0.849461	0.395625
DARS-AS1	15.7389	-0.292439	0.456198	-0.641034	0.521501
DCST1-AS1	62.7989	-0.0431691	0.245447	-0.17588	0.860389
DDX11-AS1	67.0981	0.0644986	0.228683	0.282043	0.77791
DENND5B-AS1	8.66283	0.803798	0.606695	1.32488	0.185211
DEPDC1-AS1	10.1354	-0.345756	0.590216	-0.585812	0.558002
DGCR11	19.518	-0.739969	0.437253	-1.69231	0.0905861
DGUOK-AS1	182.365	0.126722	0.144198	0.878804	0.379507
DHRS4-AS1	321.419	-0.0519893	0.109241	-0.475912	0.634137
DICER1-AS1	105.257	-0.156942	0.198589	-0.790286	0.429361
DIO3OS	36.0745	0.455354	0.306324	1.48651	0.137145
DIP2A-IT1	4.18928	-1.93622	1.02898	-1.88168	0.0598791
DLEU1	66.1235	-0.160536	0.223496	-0.718295	0.472576
DLEU2	352.839	-0.343488	0.106684	-3.21967	0.00128337
DLG1-AS1	9.6106	0.206428	0.571712	0.36107	0.718047
DLG5-AS1	29.6592	0.41334	0.348636	1.18559	0.235782
DLGAP1-AS1	453.236	0.154924	0.0934076	1.65858	0.0972014
DLGAP1-AS2	193.765	-0.130652	0.135608	-0.96345	0.335322
DLGAP1-AS3	3.40788	0.0633199	1.01532	0.0623646	0.950273
DNAJC27-AS1	49.3063	-0.337556	0.268993	-1.25488	0.209521
DNAJC3-DT	49.7396	-0.0711537	0.269027	-0.264485	0.791406
DOCK9-DT	5.41891	0.248768	0.767483	0.324135	0.745836
DPH6-DT	68.4583	-0.265449	0.221499	-1.19842	0.230753
DSCR9	33.3458	0.0759296	0.333347	0.227779	0.819818
DUBR	301.957	-0.000239164	0.115143	-0.00207711	0.998343
E2F3-IT1	20.9674	0.641944	0.401105	1.60044	0.109501
EDRF1-AS1	55.5323	-0.209435	0.247192	-0.847258	0.396851
EGOT	41.6849	1.42073	0.3	4.73577	2.18e-06
EIF1B-AS1	46.1279	0.0974906	0.265879	0.366673	0.713863
EIF3J-DT	95.3712	0.0654693	0.187667	0.348859	0.727195
EIPR1-IT1	8.12761	0.2001	0.628672	0.318291	0.750264
ELF3-AS1	32.1045	-0.199743	0.317163	-0.629779	0.528839
ELOA-AS1	94.202	0.102667	0.193222	0.531345	0.59518
ENO1-AS1	22.6198	-0.178957	0.377124	-0.47453	0.635122
ENSG00000000003.14	846.632	-0.304238	0.0763906	-3.98267	6.81e-05
ENSG00000000419.12	607.121	-0.360728	0.0889375	-4.05597	4.99e-05
ENSG00000000457.13	283.898	0.00822486	0.121384	0.0677588	0.945978
ENSG00000000460.16	490.101	-0.363262	0.0935415	-3.88343	0.000102991
ENSG00000000971.15	2897.72	-0.122674	0.0579172	-2.11809	0.0341675
ENSG00000001036.13	1146.86	-0.377068	0.0712908	-5.28915	1.23e-07
ENSG00000001084.12	2711.33	-0.478981	0.0566751	-8.45135	2.88e-17
ENSG00000001167.14	587.851	-0.152232	0.0872487	-1.7448	0.0810193
ENSG00000001460.17	126.917	-0.0357445	0.162955	-0.219352	0.826376
ENSG00000001461.16	474.846	-0.111703	0.0933472	-1.19664	0.231447
ENSG00000001497.16	1185.94	-0.0615485	0.0675921	-0.910587	0.362513
ENSG00000001561.6	112.055	-0.596581	0.188315	-3.16799	0.00153498
ENSG00000001617.11	110.126	0.448888	0.186818	2.40281	0.0162697
ENSG00000001626.15	26.073	0.490168	0.364466	1.34489	0.178659
ENSG00000001629.9	2212.51	-0.159908	0.0708366	-2.25742	0.0239816
ENSG00000001630.16	1700.95	-0.458038	0.0736064	-6.2228	4.88e-10
ENSG00000001631.15	446.175	-0.120266	0.102939	-1.16832	0.242678
ENSG00000002016.17	253	0.0441803	0.121287	0.364262	0.715662
ENSG00000002079.14	9.71848	0.378943	0.569167	0.665784	0.505549
ENSG00000002330.13	518.841	-0.0360871	0.0988108	-0.365214	0.714952
ENSG00000002549.12	614.009	-0.194395	0.0861554	-2.25633	0.02405
ENSG00000002586.19	1808.6	0.0190198	0.0585949	0.324598	0.745485
ENSG00000002587.9	109.108	0.249312	0.18419	1.35356	0.175877
ENSG00000002746.14	498.14	0.075091	0.0925978	0.810937	0.417402
ENSG00000002822.15	355.746	0.174581	0.112346	1.55396	0.120195
ENSG00000002834.17	9748.17	0.046921	0.0471721	0.994676	0.319894
ENSG00000002919.14	332.022	-0.100928	0.116615	-0.865486	0.386772
ENSG00000003056.7	2855.98	-0.277044	0.0557981	-4.96511	6.87e-07
ENSG00000003096.14	42.8426	-0.121946	0.280924	-0.43409	0.664223
ENSG00000003137.8	400.677	0.0917577	0.101324	0.905583	0.365156
ENSG00000003147.18	103.714	-0.16619	0.187936	-0.88429	0.37654
ENSG00000003249.13	641.211	0.24001	0.0887521	2.70427	0.0068454
ENSG00000003393.14	668.605	-0.118649	0.0817794	-1.45084	0.146823
ENSG00000003400.14	233.725	0.121344	0.125944	0.963479	0.335307
ENSG00000003402.19	1052.94	0.188154	0.0717648	2.62181	0.00874633
ENSG00000003436.15	2787.76	-0.061768	0.0828144	-0.74586	0.455752
ENSG00000003509.15	308.121	-0.246202	0.116949	-2.10521	0.035273
ENSG00000003756.16	942.712	0.0899466	0.0762736	1.17926	0.238294
ENSG00000003989.17	1225.7	0.557666	0.074309	7.50468	6.16e-14
ENSG00000004059.10	1041.88	0.121116	0.0736323	1.64487	0.099996
ENSG00000004139.13	753.068	0.824829	0.0868036	9.50224	2.05e-21
ENSG00000004142.11	2501.63	0.118191	0.064206	1.84081	0.06565
ENSG00000004399.12	1198.11	0.368172	0.0875177	4.20683	2.59e-05
ENSG00000004455.16	1078.42	-0.20287	0.0730893	-2.77565	0.00550922
ENSG00000004468.12	449.468	-0.000290164	0.101272	-0.00286521	0.997714
ENSG00000004478.7	2930.78	0.0111404	0.0534363	0.20848	0.834854
ENSG00000004487.16	1625.28	0.0217863	0.0656882	0.331662	0.740144
ENSG00000004534.14	710.766	0.0294764	0.0820995	0.359033	0.71957
ENSG00000004660.14	256.239	-0.0635242	0.130387	-0.487199	0.626117
ENSG00000004700.15	1339.46	-0.470615	0.0696959	-6.7524	1.45e-11
ENSG00000004766.16	615.279	-0.357595	0.0879475	-4.06601	4.78e-05
ENSG00000004776.12	4.06193	0.336147	0.923377	0.364041	0.715827
ENSG00000004777.18	78.0394	0.200045	0.205286	0.974469	0.329824
ENSG00000004779.9	595.425	-0.334356	0.0935062	-3.57576	0.000349214
ENSG00000004799.7	3734.33	-0.189501	0.0558984	-3.3901	0.000698668
ENSG00000004838.13	6.20672	0.893868	0.724218	1.23425	0.217109
ENSG00000004848.7	85.8661	0.448349	0.195521	2.2931	0.0218424
ENSG00000004864.13	1630.93	-0.247134	0.063521	-3.89059	0.000100001
ENSG00000004866.20	537.822	-0.0490252	0.0897458	-0.546267	0.584882
ENSG00000004897.11	2854.49	-0.316312	0.0659412	-4.79688	1.61e-06
ENSG00000004961.14	801.897	-0.241288	0.0824907	-2.92504	0.00344416
ENSG00000004975.11	888.281	-0.0421081	0.0765078	-0.550377	0.582061
ENSG00000005001.9	9.69905	1.41874	0.611811	2.31892	0.0203993
ENSG00000005007.12	1215.81	0.101882	0.0711163	1.43261	0.151968
ENSG00000005020.12	1660.05	-0.401715	0.0718818	-5.58855	2.29e-08
ENSG00000005022.5	6776.3	-0.122673	0.0516595	-2.37464	0.0175661
ENSG00000005059.15	322.492	-0.255249	0.114804	-2.22335	0.0261922
ENSG00000005073.5	14.755	0.0428572	0.50962	0.0840963	0.93298
ENSG00000005075.15	489.942	0.0753683	0.0956927	0.787609	0.430926
ENSG00000005100.12	1119.35	-0.0572781	0.0740904	-0.773085	0.439472
ENSG00000005108.15	3362.97	0.0369035	0.0545808	0.676126	0.498961
ENSG00000005156.11	1250.18	0.10931	0.0651475	1.67788	0.0933701
ENSG00000005175.9	991.538	-0.34279	0.0805435	-4.25596	2.08e-05
ENSG00000005187.11	175.699	-0.598243	0.148688	-4.02348	5.73e-05
ENSG00000005189.19	115.261	-0.451563	0.173917	-2.59643	0.0094199
ENSG00000005194.14	663.58	-0.084994	0.0923093	-0.920752	0.35718
ENSG00000005206.16	387.261	0.263044	0.114729	2.29275	0.0218626
ENSG00000005238.19	403.876	0.436267	0.103845	4.20113	2.66e-05
ENSG00000005243.9	88.7611	-0.0813944	0.197687	-0.411733	0.680535
ENSG00000005249.12	295.614	-0.246598	0.115299	-2.13877	0.0324543
ENSG00000005302.18	637.47	-0.0635037	0.085326	-0.744247	0.456727
ENSG00000005339.14	2161.9	0.328755	0.0697838	4.71106	2.46e-06
ENSG00000005421.8	28.7848	0.39741	0.352222	1.12829	0.259196
ENSG00000005436.13	351.07	-0.166572	0.107282	-1.55265	0.120507
ENSG00000005448.16	433.4	0.0890547	0.099046	0.899124	0.368586
ENSG00000005469.11	501.536	-0.343476	0.103232	-3.32723	0.000877138
ENSG00000005471.17	2.81777	-2.39184	1.34024	-1.78463	0.0743209
ENSG00000005483.20	1915.83	0.185524	0.0723056	2.56584	0.0102927
ENSG00000005486.16	1247.94	0.277513	0.0734854	3.77643	0.00015909
ENSG00000005513.9	4.23375	-1.02772	0.916908	-1.12085	0.262352
ENSG00000005700.14	2746.07	-0.23213	0.0575994	-4.03008	5.58e-05
ENSG00000005801.17	696.61	-0.15238	0.0858239	-1.7755	0.0758161
ENSG00000005810.17	1720.59	-0.0169685	0.0624567	-0.271684	0.785865
ENSG00000005812.10	442.066	-0.327739	0.0959317	-3.41638	0.000634588
ENSG00000005844.17	4.88474	0.722659	0.807599	0.894824	0.370881
ENSG00000005882.11	348.859	0.225159	0.107508	2.09434	0.0362296
ENSG00000005884.17	7119.4	0.364355	0.058368	6.24239	4.31e-10
ENSG00000005889.15	1509.99	-0.0948651	0.0665968	-1.42447	0.154311
ENSG00000005893.15	3035.48	-0.274975	0.0588742	-4.67055	3e-06
ENSG00000005961.18	16.9768	0.323951	0.451398	0.717661	0.472966
ENSG00000005981.12	115.956	-0.400774	0.176165	-2.27499	0.0229063
ENSG00000006007.11	1662.1	-0.126459	0.0642476	-1.9683	0.0490336
ENSG00000006015.17	254.1	0.0357611	0.135016	0.264867	0.791112
ENSG00000006016.10	3.58678	-0.386716	0.961521	-0.402192	0.687543
ENSG00000006025.11	259.067	0.114721	0.141935	0.808266	0.418937
ENSG00000006042.11	329.273	-0.185441	0.112211	-1.65262	0.0984092
ENSG00000006047.12	7.91861	0.55534	0.632998	0.877317	0.380315
ENSG00000006062.15	588.85	0.122227	0.0919012	1.32999	0.183523
ENSG00000006071.13	52.2108	0.405523	0.251676	1.61129	0.107116
ENSG00000006118.14	1446.12	0.628303	0.0734282	8.55669	1.16e-17
ENSG00000006125.17	9479.04	-0.151974	0.0531773	-2.85788	0.00426482
ENSG00000006194.9	640.728	0.203278	0.0895566	2.26982	0.0232182
ENSG00000006210.6	6.85	1.96459	0.761064	2.58138	0.00984069
ENSG00000006282.20	1983.28	0.178571	0.0719452	2.48203	0.0130635
ENSG00000006283.17	246.068	0.336723	0.131813	2.55454	0.0106327
ENSG00000006327.13	703.093	0.406381	0.0809667	5.01911	5.19e-07
ENSG00000006432.15	648.822	0.209196	0.0890508	2.34918	0.0188148
ENSG00000006451.7	873.499	-0.23795	0.0796429	-2.98771	0.00281074
ENSG00000006453.13	1453.44	0.0937087	0.0637534	1.46986	0.141599
ENSG00000006459.10	281.674	0.35315	0.121464	2.90745	0.00364391
ENSG00000006468.13	273.33	-0.239946	0.116011	-2.0683	0.0386114
ENSG00000006530.16	840.512	-0.105402	0.0785116	-1.3425	0.179433
ENSG00000006534.15	4698.84	0.214902	0.0647084	3.32108	0.000896703
ENSG00000006576.16	706.523	-0.448985	0.0863276	-5.20094	1.98e-07
ENSG00000006606.8	39.7868	-0.0992472	0.302776	-0.327791	0.74307
ENSG00000006607.13	483.328	-0.213307	0.0950951	-2.24309	0.0248909
ENSG00000006611.15	32.6364	-0.00480975	0.313998	-0.0153178	0.987779
ENSG00000006625.17	660.721	-0.364616	0.0847869	-4.30038	1.71e-05
ENSG00000006634.7	819.686	-0.328565	0.0801762	-4.09804	4.17e-05
ENSG00000006638.11	8.5682	0.705855	0.617318	1.14342	0.252863
ENSG00000006652.13	1055.73	-0.0908352	0.0751109	-1.20935	0.226529
ENSG00000006695.10	467.663	0.0190338	0.0952939	0.199738	0.841686
ENSG00000006704.10	579.022	0.533556	0.0864022	6.17526	6.61e-10
ENSG00000006712.14	1083.97	0.372179	0.0762667	4.87997	1.06e-06
ENSG00000006715.15	1892.55	-0.279856	0.0685297	-4.08373	4.43e-05
ENSG00000006740.16	72.643	-0.227748	0.214465	-1.06193	0.288265
ENSG00000006744.18	1762.46	0.044631	0.0626209	0.712717	0.476021
ENSG00000006747.14	85.0168	-0.04915	0.201991	-0.243327	0.807752
ENSG00000006756.15	834.085	0.0420448	0.0788498	0.533227	0.593877
ENSG00000006757.11	264.935	-0.0500761	0.119235	-0.419977	0.674502
ENSG00000006831.9	1840.8	-0.125776	0.0620717	-2.0263	0.0427344
ENSG00000006837.11	44.6033	-0.297227	0.273004	-1.08873	0.276274
ENSG00000007047.14	220.403	0.472675	0.127856	3.69694	0.000218212
ENSG00000007062.11	7.79298	0.434975	0.650658	0.668515	0.503805
ENSG00000007080.10	452.454	0.113821	0.104843	1.08563	0.277641
ENSG00000007168.12	4042.78	-0.197021	0.0565887	-3.48164	0.000498356
ENSG00000007202.14	7472.64	-0.0274394	0.0502336	-0.546237	0.584903
ENSG00000007237.18	44.379	0.0311298	0.276699	0.112504	0.910424
ENSG00000007255.10	222.182	0.176288	0.12933	1.36309	0.172856
ENSG00000007306.14	4.20773	-1.07381	1.03136	-1.04116	0.297802
ENSG00000007341.18	108.141	-0.139299	0.183394	-0.759561	0.447517
ENSG00000007372.22	69.3149	0.133107	0.226102	0.588701	0.556062
ENSG00000007376.7	416.967	0.286486	0.106056	2.70126	0.00690781
ENSG00000007384.15	477.957	0.42883	0.102615	4.17904	2.93e-05
ENSG00000007392.16	572.448	-0.0421091	0.0869799	-0.484125	0.628297
ENSG00000007402.11	6.45958	0.198452	0.720846	0.275304	0.783082
ENSG00000007516.13	15.8866	-0.12786	0.454836	-0.281112	0.778625
ENSG00000007520.3	507.996	0.0414264	0.0941936	0.4398	0.660082
ENSG00000007541.16	593.013	0.21495	0.0910722	2.36021	0.0182644
ENSG00000007545.15	411.351	0.290815	0.102224	2.84488	0.00444286
ENSG00000007866.20	127.497	0.318244	0.171236	1.8585	0.0630974
ENSG00000007908.15	11.9965	7.55084	1.26149	5.98566	2.16e-09
ENSG00000007923.15	905.837	0.00628598	0.0759107	0.0828075	0.934005
ENSG00000007944.14	228.989	-0.134789	0.129273	-1.04267	0.297102
ENSG00000007968.6	229.957	0.0260626	0.127071	0.205104	0.837491
ENSG00000008018.8	1204.81	-0.222015	0.0756078	-2.93641	0.00332037
ENSG00000008083.13	426.709	0.193204	0.0956174	2.02059	0.0433219
ENSG00000008086.11	682.826	0.154291	0.0805746	1.91488	0.0555079
ENSG00000008128.22	201.552	0.264206	0.134314	1.96708	0.0491734
ENSG00000008130.15	606.892	0.176867	0.0976444	1.81133	0.0700891
ENSG00000008256.15	849.107	0.0268517	0.0747519	0.359211	0.719438
ENSG00000008277.14	85.3171	-0.206136	0.20802	-0.990944	0.321713
ENSG00000008282.8	3080.46	-0.375896	0.0637347	-5.89783	3.68e-09
ENSG00000008283.15	535.519	0.116693	0.10293	1.13372	0.256912
ENSG00000008294.20	3367.74	-0.184903	0.055284	-3.34461	0.000823997
ENSG00000008300.16	721.811	0.555056	0.0961342	5.77376	7.75e-09
ENSG00000008311.14	19.5374	0.22845	0.429807	0.531517	0.595061
ENSG00000008324.11	155.956	-0.19325	0.149243	-1.29487	0.195365
ENSG00000008382.15	78.9734	0.0801788	0.209888	0.382007	0.702456
ENSG00000008394.12	7864.03	-0.274611	0.06746	-4.07073	4.69e-05
ENSG00000008405.11	360.066	-0.0423942	0.104929	-0.404028	0.686192
ENSG00000008441.16	331.098	0.170618	0.111666	1.52792	0.126531
ENSG00000008513.15	241.346	0.356499	0.124002	2.87494	0.00404109
ENSG00000008516.16	6.70089	1.26669	0.695173	1.82212	0.0684373
ENSG00000008517.16	98.3133	2.04098	0.21014	9.71247	2.67e-22
ENSG00000008710.19	983.439	0.344455	0.0891856	3.86222	0.00011236
ENSG00000008735.13	123.94	0.350093	0.172957	2.02417	0.0429531
ENSG00000008838.19	858.818	0.0630513	0.0774834	0.81374	0.415794
ENSG00000008853.16	1435.91	0.297392	0.0702278	4.23467	2.29e-05
ENSG00000008869.11	838.938	-0.2229	0.0814619	-2.73625	0.00621447
ENSG00000008952.16	2444.59	-0.314196	0.070912	-4.43079	9.39e-06
ENSG00000008988.9	6558.18	0.0673091	0.0590818	1.13925	0.254598
ENSG00000009307.15	5676.69	-0.257889	0.0596033	-4.32676	1.51e-05
ENSG00000009335.17	3141.87	-0.0224776	0.051892	-0.433162	0.664897
ENSG00000009413.15	916.876	-0.149866	0.0809463	-1.85142	0.0641089
ENSG00000009709.11	109.193	0.320533	0.181043	1.77048	0.0766464
ENSG00000009780.15	181.945	0.0199043	0.14632	0.136033	0.891795
ENSG00000009830.11	609.273	0.0736755	0.0907902	0.811492	0.417083
ENSG00000009844.15	853.67	-0.411137	0.0819034	-5.01978	5.17e-07
ENSG00000009950.15	39.6112	0.0364785	0.316937	0.115097	0.908368
ENSG00000009954.10	4517.33	-0.0421943	0.0531803	-0.793421	0.427533
ENSG00000010017.12	531.244	-0.0615303	0.090888	-0.67699	0.498412
ENSG00000010030.13	3.99706	3.3913	1.15031	2.94817	0.00319659
ENSG00000010072.15	382.509	-0.232118	0.10982	-2.11362	0.0345474
ENSG00000010165.19	980.909	-0.141692	0.0840869	-1.68506	0.0919763
ENSG00000010219.13	264.649	0.208761	0.128254	1.62772	0.103584
ENSG00000010244.18	3530.02	0.00733352	0.0552758	0.132671	0.894453
ENSG00000010256.10	1633.29	0.08086	0.0682007	1.18562	0.235773
ENSG00000010270.13	1079.59	-0.247863	0.0714759	-3.46778	0.000524776
ENSG00000010278.13	1392.98	-0.18246	0.063361	-2.87969	0.00398062
ENSG00000010292.12	2988.4	-0.151439	0.0544062	-2.78348	0.00537786
ENSG00000010295.19	36.483	0.415598	0.302385	1.3744	0.169317
ENSG00000010310.8	19.6624	-0.259892	0.406383	-0.639526	0.522481
ENSG00000010318.20	61.347	-0.0395025	0.231716	-0.170478	0.864634
ENSG00000010322.15	556.787	0.331723	0.105519	3.14372	0.00166817
ENSG00000010361.13	132.031	0.269613	0.179797	1.49954	0.133733
ENSG00000010404.17	3039.65	-0.0705675	0.0580228	-1.2162	0.223908
ENSG00000010438.16	35.0081	0.0722883	0.304932	0.237064	0.812607
ENSG00000010539.11	236.012	0.0190655	0.135969	0.140219	0.888487
ENSG00000010626.14	193.115	0.103063	0.133842	0.770035	0.441279
ENSG00000010704.18	631.307	-0.310869	0.0851685	-3.65005	0.000262194
ENSG00000010803.16	380.489	0.314359	0.0997843	3.15038	0.00163056
ENSG00000010810.17	16.2244	0.180327	0.455475	0.395909	0.692172
ENSG00000010818.9	821.502	1.34365	0.0768072	17.4938	1.6e-68
ENSG00000011007.12	727.969	0.0421895	0.0808814	0.521622	0.601933
ENSG00000011009.10	526.004	0.117088	0.093431	1.2532	0.210133
ENSG00000011021.22	451.944	0.199015	0.0937373	2.12311	0.0337443
ENSG00000011028.13	1138.27	0.365517	0.0768643	4.75535	1.98e-06
ENSG00000011052.21	3812.43	0.0250878	0.0573636	0.437347	0.66186
ENSG00000011105.13	340.722	0.217649	0.114181	1.90618	0.056627
ENSG00000011114.14	1082.72	-0.106424	0.0757435	-1.40506	0.160005
ENSG00000011132.11	126.908	0.507704	0.167034	3.03953	0.0023695
ENSG00000011143.16	182.809	-0.119533	0.138081	-0.865673	0.386669
ENSG00000011198.9	292.068	-0.306398	0.116038	-2.6405	0.00827835
ENSG00000011243.17	354.069	0.326507	0.110419	2.95699	0.00310657
ENSG00000011258.15	494.537	-0.1333	0.096269	-1.38466	0.166156
ENSG00000011260.13	1351.03	-0.239774	0.0716805	-3.34504	0.00082272
ENSG00000011275.18	1263.43	0.132205	0.0680907	1.94161	0.0521845
ENSG00000011295.15	1097.39	-0.156262	0.0718096	-2.17606	0.0295511
ENSG00000011304.19	4983.78	0.152545	0.057083	2.67234	0.00753252
ENSG00000011332.19	44.978	0.210448	0.273767	0.768712	0.442064
ENSG00000011347.9	10.6837	-0.334523	0.580869	-0.575901	0.564682
ENSG00000011376.10	485.549	0.0138687	0.0941717	0.14727	0.882919
ENSG00000011405.13	2604.77	-0.14945	0.0681031	-2.19447	0.0282017
ENSG00000011422.11	581.181	0.420971	0.0983942	4.27842	1.88e-05
ENSG00000011426.10	3988.42	-0.515213	0.0556068	-9.26528	1.95e-20
ENSG00000011451.19	749.408	0.330926	0.0918601	3.6025	0.00031517
ENSG00000011454.16	1242.98	-0.01279	0.0756967	-0.168964	0.865825
ENSG00000011478.11	242.613	0.158677	0.126629	1.25308	0.210175
ENSG00000011485.14	1107.25	0.123154	0.0739748	1.66481	0.0959513
ENSG00000011523.13	484.857	-0.0141425	0.0961853	-0.147034	0.883105
ENSG00000011566.14	882.675	-0.183679	0.0808162	-2.27279	0.0230385
ENSG00000011638.10	207.675	-0.276757	0.141985	-1.9492	0.0512721
ENSG00000012048.21	1927.03	-0.34514	0.0648399	-5.32296	1.02e-07
ENSG00000012061.15	708.897	0.285003	0.0815032	3.49683	0.000470819
ENSG00000012124.16	41.3822	-0.318641	0.286326	-1.11286	0.265767
ENSG00000012171.19	595.489	0.516346	0.093352	5.53118	3.18e-08
ENSG00000012174.11	1542.77	-0.321284	0.0677273	-4.74379	2.1e-06
ENSG00000012211.12	298.202	0.277662	0.111747	2.48473	0.012965
ENSG00000012232.8	841.046	0.121553	0.0782446	1.5535	0.120305
ENSG00000012504.14	215.815	-0.235305	0.137248	-1.71446	0.0864448
ENSG00000012660.13	3072.7	-0.299069	0.056426	-5.3002	1.16e-07
ENSG00000012779.10	110.221	0.12504	0.188712	0.662593	0.507591
ENSG00000012817.15	967.861	0.133879	0.0730077	1.83377	0.066688
ENSG00000012822.15	526.518	0.21543	0.106389	2.02493	0.0428747
ENSG00000012963.14	725.431	-0.312093	0.0795636	-3.92255	8.76e-05
ENSG00000012983.11	964.521	-0.162844	0.0870295	-1.87113	0.0613271
ENSG00000013016.15	358.634	0.225795	0.104892	2.15263	0.0313476
ENSG00000013275.7	3117.83	0.00827205	0.0582135	0.142099	0.887002
ENSG00000013288.8	636.841	0.2685	0.0982697	2.73228	0.00628984
ENSG00000013297.11	7.382	-0.291801	0.666357	-0.437904	0.661456
ENSG00000013306.15	1362.98	0.287484	0.0804985	3.57129	0.000355226
ENSG00000013364.18	3581.19	0.263118	0.0724749	3.63047	0.000282909
ENSG00000013374.16	1412.51	-0.0771246	0.0706309	-1.09194	0.27486
ENSG00000013375.15	743.543	-0.246946	0.0840996	-2.93635	0.003321
ENSG00000013392.7	108.523	-0.0407986	0.18064	-0.225856	0.821313
ENSG00000013441.15	566.629	0.156899	0.0931186	1.68494	0.0920009
ENSG00000013503.9	322.944	-0.00571966	0.11144	-0.051325	0.959067
ENSG00000013523.9	505.343	0.0600916	0.0932334	0.644529	0.519233
ENSG00000013561.17	1150.11	-0.306304	0.0695531	-4.40389	1.06e-05
ENSG00000013563.13	594.525	0.0192763	0.0866683	0.222415	0.823991
ENSG00000013573.16	814.522	0.0416029	0.0764076	0.544486	0.586107
ENSG00000013583.9	570.133	-0.0148196	0.0859567	-0.172408	0.863117
ENSG00000013588.8	3957.65	0.0267488	0.0515957	0.51843	0.604158
ENSG00000013619.13	170.276	0.499438	0.148499	3.36323	0.000770348
ENSG00000013810.18	1244.05	-0.11537	0.0778772	-1.48144	0.138491
ENSG00000014123.9	735.261	-0.261362	0.0865377	-3.02021	0.00252598
ENSG00000014138.8	395.804	-0.198361	0.101168	-1.96071	0.0499129
ENSG00000014164.6	644.815	0.258263	0.0850665	3.03601	0.00239729
ENSG00000014216.15	2807.7	0.19957	0.0623565	3.20047	0.00137204
ENSG00000014257.15	8.69713	0.484897	0.611768	0.792615	0.428002
ENSG00000014641.17	2393.38	-0.438219	0.0656458	-6.6755	2.46e-11
ENSG00000014824.13	1179.44	-0.392987	0.0735449	-5.3435	9.12e-08
ENSG00000014914.20	386.447	0.153951	0.103496	1.48751	0.13688
ENSG00000014919.12	995.664	-0.345573	0.0790934	-4.36917	1.25e-05
ENSG00000015133.18	283.587	0.194628	0.116408	1.67194	0.0945353
ENSG00000015153.14	404.326	-0.177554	0.114512	-1.55053	0.121014
ENSG00000015171.19	1830.79	-0.182391	0.069255	-2.63362	0.00844809
ENSG00000015285.10	8.8388	-0.320441	0.632066	-0.506974	0.612173
ENSG00000015413.9	7.15944	-0.509343	0.702705	-0.724832	0.468555
ENSG00000015475.18	569.285	-0.03187	0.0854271	-0.373067	0.709099
ENSG00000015479.18	2975.75	-0.263979	0.0601575	-4.38813	1.14e-05
ENSG00000015520.14	5.05455	0.414073	0.817593	0.506453	0.612538
ENSG00000015532.9	761.401	0.383561	0.0881384	4.35181	1.35e-05
ENSG00000015676.17	1551.35	0.0310621	0.0630447	0.4927	0.622224
ENSG00000016391.10	248.476	0.195174	0.13156	1.48354	0.137932
ENSG00000016864.18	423.409	-0.10878	0.0966652	-1.12532	0.260452
ENSG00000017260.19	1727.08	-0.341368	0.065262	-5.23073	1.69e-07
ENSG00000017797.12	1069.36	-0.129625	0.0718419	-1.80431	0.0711823
ENSG00000018189.12	263.361	0.0349574	0.119387	0.292807	0.76967
ENSG00000018236.14	12445.1	-0.260152	0.0516169	-5.04005	4.65e-07
ENSG00000018280.16	3.47227	0.829634	1.00231	0.827721	0.407829
ENSG00000018408.14	3169.93	-0.186901	0.0586812	-3.18502	0.00144744
ENSG00000018510.14	1495.19	-0.445243	0.0691241	-6.44122	1.19e-10
ENSG00000018610.14	387.184	-0.115039	0.103908	-1.10713	0.268239
ENSG00000018699.12	420.053	-0.0951744	0.108996	-0.87319	0.382559
ENSG00000018869.16	30.968	0.238296	0.321965	0.740131	0.459221
ENSG00000019144.18	285.619	0.0126304	0.120377	0.104923	0.916437
ENSG00000019186.9	15800.1	0.144124	0.0467453	3.08317	0.00204811
ENSG00000019485.13	318.194	0.192635	0.114148	1.68759	0.0914892
ENSG00000019505.7	799.222	-0.209699	0.0774201	-2.70858	0.00675719
ENSG00000019549.11	27.0003	0.4808	0.344788	1.39448	0.163173
ENSG00000019991.16	4.47255	-1.98775	1.00544	-1.97699	0.0480424
ENSG00000019995.6	580.83	-0.0314052	0.0912181	-0.344287	0.73063
ENSG00000020129.15	361.337	0.198649	0.104879	1.89407	0.0582152
ENSG00000020181.17	102.996	0.616728	0.179987	3.42652	0.000611372
ENSG00000020256.19	411.958	0.163112	0.0972514	1.67722	0.0934993
ENSG00000020426.10	348.157	-0.11588	0.1078	-1.07495	0.282396
ENSG00000020577.13	227.14	0.285291	0.126303	2.25878	0.0238973
ENSG00000020633.18	138.3	0.42755	0.170673	2.50508	0.0122422
ENSG00000020922.12	646.566	-0.369391	0.0857072	-4.30992	1.63e-05
ENSG00000021300.13	5.63249	-1.55648	0.841483	-1.84969	0.0643579
ENSG00000021355.12	1505.35	-0.247735	0.0649215	-3.81591	0.000135682
ENSG00000021488.12	10.9142	-0.39496	0.556826	-0.709306	0.478134
ENSG00000021574.12	731.88	-0.313416	0.0813487	-3.85274	0.000116802
ENSG00000021645.18	30.0652	-0.445793	0.355217	-1.25499	0.209483
ENSG00000021762.19	174.307	0.338908	0.142024	2.38627	0.0170202
ENSG00000021776.10	2865.33	-0.154896	0.0725314	-2.13557	0.0327145
ENSG00000021826.15	120.614	-0.147553	0.17091	-0.863337	0.387952
ENSG00000022267.16	75.8196	0.405986	0.222233	1.82685	0.0677226
ENSG00000022277.12	919.268	-0.0228972	0.0788472	-0.2904	0.77151
ENSG00000022556.15	1230.21	-0.00429614	0.0707144	-0.0607534	0.951556
ENSG00000022567.9	626.047	0.278526	0.0910721	3.0583	0.00222594
ENSG00000022840.15	2469.93	0.0594581	0.0580958	1.02345	0.306096
ENSG00000022976.15	309.995	0.116725	0.10953	1.06569	0.286562
ENSG00000023041.11	839.153	-0.119279	0.0772846	-1.54337	0.12274
ENSG00000023171.17	2872.81	0.214856	0.0540463	3.97541	7.03e-05
ENSG00000023191.16	1862.93	0.126268	0.077294	1.63361	0.102342
ENSG00000023228.13	2202.18	-0.316666	0.0583547	-5.42657	5.74e-08
ENSG00000023287.12	1957.57	-0.160504	0.0748713	-2.14373	0.0320542
ENSG00000023318.7	1082.38	-0.143076	0.0811819	-1.76242	0.0779991
ENSG00000023330.14	835.555	-0.0832089	0.0794146	-1.04778	0.294741
ENSG00000023445.13	930.93	0.425904	0.0926455	4.59714	4.28e-06
ENSG00000023516.8	1865.53	-0.310867	0.0651343	-4.7727	1.82e-06
ENSG00000023572.9	496.319	-0.345972	0.0952616	-3.63181	0.000281442
ENSG00000023608.4	389.794	-0.015557	0.103343	-0.150536	0.880341
ENSG00000023697.12	774.785	-0.159245	0.0786025	-2.02595	0.0427695
ENSG00000023734.10	2865.98	-0.275255	0.0605466	-4.54617	5.46e-06
ENSG00000023839.11	11408	-0.170859	0.0450794	-3.79019	0.000150534
ENSG00000023892.10	3.37866	1.35042	0.99975	1.35076	0.176772
ENSG00000023902.13	74.7536	-0.0101982	0.223281	-0.0456743	0.96357
ENSG00000023909.9	4318.78	-0.470242	0.0602057	-7.81059	5.69e-15
ENSG00000024048.10	999.399	-0.185979	0.0705877	-2.63472	0.00842056
ENSG00000024422.11	3242.36	0.287059	0.0671009	4.27801	1.89e-05
ENSG00000024526.16	903.304	-0.545517	0.0861147	-6.33477	2.38e-10
ENSG00000024862.17	186.46	-0.204548	0.140143	-1.45956	0.144412
ENSG00000025039.14	692.781	-0.361089	0.0957597	-3.77079	0.000162735
ENSG00000025156.12	220.196	-0.247376	0.130529	-1.89518	0.0580689
ENSG00000025293.16	831.594	-0.0953264	0.076016	-1.25403	0.209831
ENSG00000025423.11	17.5233	-0.0205096	0.427641	-0.0479598	0.961748
ENSG00000025434.18	256.746	0.186355	0.127185	1.46523	0.142857
ENSG00000025708.13	106.709	1.09796	0.194366	5.64893	1.61e-08
ENSG00000025770.18	275.716	-0.0261207	0.119201	-0.219132	0.826547
ENSG00000025772.7	601.968	-0.00513218	0.0839099	-0.061163	0.951229
ENSG00000025796.13	1122.97	-0.1798	0.077005	-2.33492	0.0195477
ENSG00000025800.13	2201.3	-0.067349	0.0599733	-1.12298	0.261445
ENSG00000026025.15	13960.3	-0.195562	0.0467306	-4.18488	2.85e-05
ENSG00000026036.22	206.302	0.205442	0.138037	1.48831	0.13667
ENSG00000026103.21	388.973	-0.398085	0.103345	-3.852	0.000117159
ENSG00000026297.15	148.127	-0.27265	0.154608	-1.7635	0.0778167
ENSG00000026508.18	11355	-0.0982452	0.0465839	-2.10899	0.0349452
ENSG00000026559.13	19.7535	0.812849	0.418438	1.94258	0.0520668
ENSG00000026652.13	157.159	0.201423	0.148207	1.35907	0.174126
ENSG00000026751.16	44.6093	-0.458047	0.284762	-1.60853	0.10772
ENSG00000026950.16	196.693	0.241131	0.133787	1.80234	0.0714917
ENSG00000027001.9	396.015	-0.377387	0.101541	-3.71659	0.000201927
ENSG00000027075.14	265.527	0.0198772	0.117809	0.168724	0.866014
ENSG00000027697.14	1185.2	0.325299	0.0720068	4.51761	6.25e-06
ENSG00000027847.13	342.257	0.209526	0.106796	1.96193	0.0497712
ENSG00000027869.11	19.2888	0.296683	0.410296	0.723094	0.469622
ENSG00000028116.17	603.798	-0.0159466	0.0995332	-0.160214	0.872712
ENSG00000028137.18	7.9725	0.540653	0.62688	0.862452	0.388439
ENSG00000028203.17	1977.08	-0.156868	0.0722714	-2.17055	0.0299655
ENSG00000028277.21	8.7555	-0.0358441	0.626801	-0.0571858	0.954397
ENSG00000028310.17	538.082	0.266401	0.0908806	2.93133	0.00337514
ENSG00000028528.14	1694.88	-0.0617953	0.0606082	-1.01959	0.307925
ENSG00000028839.9	223.87	-0.332835	0.127365	-2.61324	0.00896881
ENSG00000029153.14	1090.5	-0.136591	0.0752302	-1.81564	0.0694251
ENSG00000029363.16	2649.56	-0.236867	0.0628855	-3.76663	0.000165466
ENSG00000029364.11	2897.22	-0.236309	0.055234	-4.27832	1.88e-05
ENSG00000029534.20	250.845	0.130618	0.129764	1.00658	0.314137
ENSG00000029639.10	112.686	-0.014713	0.176128	-0.0835356	0.933426
ENSG00000029725.16	2276.62	-0.187769	0.0677078	-2.77322	0.00555051
ENSG00000029993.14	2570.8	-0.175476	0.0562811	-3.11784	0.00182179
ENSG00000030066.13	1399.53	-0.170565	0.069455	-2.45576	0.0140588
ENSG00000030110.12	211.949	0.103797	0.137625	0.754203	0.450727
ENSG00000030419.16	62.1364	-0.366001	0.234649	-1.55978	0.118812
ENSG00000030582.17	4314.7	0.180541	0.0798645	2.26059	0.0237844
ENSG00000031003.10	613.047	-0.0658557	0.0930271	-0.70792	0.478995
ENSG00000031081.10	124.859	0.162113	0.166049	0.9763	0.328916
ENSG00000031691.6	197.44	-0.460217	0.138728	-3.3174	0.000908579
ENSG00000031698.12	986.997	-0.121884	0.072023	-1.6923	0.0905894
ENSG00000031823.14	504.993	0.136812	0.096595	1.41635	0.156674
ENSG00000032219.18	489.53	-0.0403823	0.10385	-0.388851	0.697386
ENSG00000032389.12	395.539	-0.0385169	0.101169	-0.380719	0.703412
ENSG00000032444.16	971.774	0.238588	0.0863574	2.76279	0.00573088
ENSG00000032742.17	367.457	-0.208219	0.105691	-1.97008	0.0488292
ENSG00000033011.12	650.29	-0.0153374	0.0823657	-0.18621	0.85228
ENSG00000033030.13	533.301	0.000137594	0.0948451	0.00145072	0.998842
ENSG00000033050.8	1214.17	0.0327217	0.0680435	0.480894	0.630592
ENSG00000033100.16	1211.12	0.288332	0.0818883	3.52104	0.000429853
ENSG00000033170.16	721.847	-0.10675	0.0876646	-1.21771	0.223336
ENSG00000033178.12	1504	-0.196177	0.0732187	-2.67933	0.00737707
ENSG00000033327.12	235.242	0.0146032	0.129996	0.112336	0.910557
ENSG00000033627.16	1266.16	-0.0811803	0.0659679	-1.2306	0.218471
ENSG00000033800.13	1386.57	-0.14745	0.0730007	-2.01984	0.0434002
ENSG00000033867.16	2344.05	-0.34701	0.0722528	-4.80273	1.57e-06
ENSG00000034053.14	702.989	0.304715	0.089617	3.4002	0.000673377
ENSG00000034152.18	579.456	0.408839	0.0952438	4.29255	1.77e-05
ENSG00000034510.5	8435.66	0.230518	0.0575507	4.00547	6.19e-05
ENSG00000034533.11	113.739	-0.00586023	0.182522	-0.032107	0.974387
ENSG00000034677.12	1514.78	-0.228882	0.0655986	-3.48912	0.00048461
ENSG00000034693.14	165.845	-0.40844	0.147546	-2.76822	0.00563641
ENSG00000034713.7	743.793	-0.156318	0.0906869	-1.72371	0.0847601
ENSG00000035115.21	166.017	-0.192357	0.146806	-1.31028	0.190101
ENSG00000035141.7	1083.52	-0.270238	0.0747247	-3.61645	0.000298667
ENSG00000035403.17	5361.06	-0.0641491	0.0514405	-1.24705	0.212378
ENSG00000035499.12	313.27	-0.643136	0.124406	-5.16965	2.35e-07
ENSG00000035664.11	104.019	-0.200748	0.183975	-1.09117	0.275198
ENSG00000035681.8	943.851	-0.0363556	0.0731897	-0.496731	0.619378
ENSG00000035687.9	1087.04	-0.455746	0.0881886	-5.16785	2.37e-07
ENSG00000035862.12	3787.75	-0.171427	0.057489	-2.9819	0.00286467
ENSG00000035928.15	978.423	-0.242196	0.0754018	-3.21208	0.00131779
ENSG00000036054.12	672.139	-0.327573	0.0875039	-3.74353	0.000181454
ENSG00000036257.12	1195.1	-0.218969	0.0669144	-3.27238	0.00106646
ENSG00000036448.9	47.6613	-0.131991	0.282008	-0.468041	0.639755
ENSG00000036530.8	5.4388	0.431509	0.771323	0.55944	0.575861
ENSG00000036549.12	695.857	-0.288932	0.0801528	-3.60477	0.000312432
ENSG00000036672.15	10.6735	-0.536698	0.564166	-0.951312	0.341446
ENSG00000037042.8	383.552	0.279265	0.103084	2.7091	0.00674663
ENSG00000037241.7	382.921	-0.116844	0.110468	-1.05771	0.290187
ENSG00000037280.15	36.2581	0.202063	0.298446	0.677052	0.498373
ENSG00000037474.14	1661.76	0.00740205	0.0629271	0.117629	0.906362
ENSG00000037637.10	363.313	0.136882	0.112862	1.21282	0.225199
ENSG00000037749.12	480.976	-0.252798	0.0966746	-2.61493	0.00892451
ENSG00000037757.13	228.292	-0.16645	0.130052	-1.27987	0.200591
ENSG00000037897.16	248.897	0.101547	0.119958	0.846522	0.397261
ENSG00000037965.5	48.7563	0.133425	0.269331	0.495395	0.620321
ENSG00000038002.8	349.606	-0.460512	0.111258	-4.13916	3.49e-05
ENSG00000038210.12	287.084	-0.562586	0.120309	-4.67617	2.92e-06
ENSG00000038219.12	2937.15	0.0230583	0.0623015	0.370108	0.711302
ENSG00000038274.16	1215.73	-0.345359	0.0667975	-5.17024	2.34e-07
ENSG00000038295.7	8.95293	0.31071	0.613119	0.50677	0.612316
ENSG00000038358.14	1009.03	0.201144	0.0754923	2.66443	0.00771196
ENSG00000038382.19	2854	0.314113	0.0588761	5.33514	9.55e-08
ENSG00000038427.15	9365.87	-0.0102768	0.0535831	-0.191791	0.847906
ENSG00000038532.15	530.397	0.172456	0.091666	1.88136	0.0599235
ENSG00000039068.18	1253.37	0.135471	0.0710517	1.90665	0.0565661
ENSG00000039123.15	1679.4	-0.281148	0.0695651	-4.04152	5.31e-05
ENSG00000039139.9	160.456	0.401413	0.157661	2.54606	0.0108947
ENSG00000039319.16	1558.2	-0.311508	0.067099	-4.64252	3.44e-06
ENSG00000039523.19	562.373	0.253261	0.107802	2.34933	0.0188074
ENSG00000039560.13	2963.8	0.107028	0.0576349	1.857	0.0633106
ENSG00000039650.11	479.001	0.125693	0.0966296	1.30077	0.193337
ENSG00000040199.18	995.01	-0.0253283	0.0724009	-0.349834	0.726463
ENSG00000040275.16	1155.45	-0.283427	0.0723338	-3.91832	8.92e-05
ENSG00000040341.17	1057.36	-0.326582	0.0744816	-4.38473	1.16e-05
ENSG00000040487.12	239.511	0.165463	0.134222	1.23276	0.217667
ENSG00000040531.14	404.707	0.0911452	0.100777	0.904422	0.365771
ENSG00000040608.13	100.543	0.0675987	0.193533	0.349288	0.726873
ENSG00000040633.12	884.04	0.300798	0.07346	4.09472	4.23e-05
ENSG00000040933.15	556.008	0.00556735	0.0925243	0.0601717	0.952019
ENSG00000041353.9	5402.4	-0.164506	0.0593598	-2.77134	0.00558266
ENSG00000041357.15	3530.08	-0.315158	0.0626684	-5.02899	4.93e-07
ENSG00000041802.10	907.12	0.00501811	0.0733375	0.0684249	0.945447
ENSG00000041880.14	216.895	0.514527	0.127565	4.03346	5.5e-05
ENSG00000041982.15	49.6758	0.662024	0.255932	2.58672	0.00968951
ENSG00000041988.15	115.232	0.214701	0.17299	1.24112	0.214561
ENSG00000042088.13	291.998	-0.217666	0.113844	-1.91197	0.05588
ENSG00000042286.14	771.762	0.254274	0.0818152	3.10791	0.00188418
ENSG00000042317.16	239.95	-0.0430637	0.125344	-0.343565	0.731173
ENSG00000042429.11	339.281	-0.0220466	0.108061	-0.20402	0.838338
ENSG00000042445.13	937.208	-0.0689943	0.0744258	-0.927022	0.353915
ENSG00000042493.15	182.999	-0.0634795	0.153578	-0.413337	0.67936
ENSG00000042753.11	1267.48	-0.0039933	0.081031	-0.0492812	0.960695
ENSG00000042832.11	29.4649	0.519181	0.339392	1.52974	0.126081
ENSG00000042980.12	28.4684	-0.465018	0.362395	-1.28318	0.199429
ENSG00000043093.13	1014.18	-0.547318	0.0768576	-7.12119	1.07e-12
ENSG00000043143.20	1661.45	0.135643	0.0645765	2.10051	0.0356844
ENSG00000043355.11	147.217	-0.00604101	0.167425	-0.036082	0.971217
ENSG00000043514.16	203.926	9.89e-05	0.13637	0.000725377	0.999421
ENSG00000043591.5	23.054	0.011157	0.373876	0.0298416	0.976193
ENSG00000044090.8	506.339	0.210668	0.102867	2.04796	0.0405638
ENSG00000044115.20	5354.93	-0.110878	0.0500113	-2.21706	0.0266192
ENSG00000044446.11	724.095	0.135347	0.0788183	1.7172	0.0859429
ENSG00000044459.14	617.012	-0.24262	0.0935002	-2.59486	0.00946306
ENSG00000044574.7	9125.83	0.130437	0.0464484	2.80821	0.00498184
ENSG00000046604.12	3795.09	-0.172073	0.0539254	-3.19095	0.00141806
ENSG00000046647.13	166.374	0.0865487	0.159672	0.542042	0.58779
ENSG00000046651.14	588.576	0.0672842	0.0907766	0.741206	0.458569
ENSG00000047056.15	308.203	-3.69e-05	0.111259	-0.000331542	0.999735
ENSG00000047188.15	1174.81	-0.197974	0.0726335	-2.72565	0.00641743
ENSG00000047230.14	567.324	-0.157292	0.0863218	-1.82216	0.0684307
ENSG00000047249.17	595.222	-0.210241	0.0890498	-2.36094	0.0182288
ENSG00000047315.15	2313.49	-0.291029	0.0572438	-5.08403	3.7e-07
ENSG00000047346.12	667.654	-0.219246	0.0901745	-2.43135	0.0150427
ENSG00000047365.11	99.469	-0.19014	0.191039	-0.995292	0.319594
ENSG00000047410.13	4450.04	-0.012502	0.0529015	-0.236326	0.81318
ENSG00000047457.13	1158.26	0.328444	0.0875854	3.74999	0.000176844
ENSG00000047578.12	719.375	0.254854	0.0810071	3.14607	0.00165482
ENSG00000047579.19	143.286	-0.0296154	0.154761	-0.191362	0.848242
ENSG00000047597.6	141.429	-0.38898	0.159012	-2.44623	0.0144358
ENSG00000047621.11	460.189	-0.372596	0.0993771	-3.74931	0.000177319
ENSG00000047634.14	376.962	-0.323356	0.114891	-2.81445	0.00488604
ENSG00000047644.18	1284.68	0.0842365	0.0702291	1.19945	0.230352
ENSG00000047849.21	4051.03	0.0639935	0.0517907	1.23562	0.2166
ENSG00000047932.13	1101.74	0.0141108	0.0725164	0.194588	0.845716
ENSG00000047936.10	34.4347	0.967876	0.316541	3.05767	0.00223067
ENSG00000048028.11	681.007	-0.102815	0.0813463	-1.26391	0.206261
ENSG00000048052.21	106.109	1.1845	0.191787	6.17611	6.57e-10
ENSG00000048140.17	875.477	-0.0150088	0.0776088	-0.19339	0.846654
ENSG00000048162.20	467.949	-0.0327841	0.0942862	-0.347708	0.728059
ENSG00000048342.15	392.598	-0.0482978	0.105353	-0.458438	0.646637
ENSG00000048392.11	1211.41	-0.552351	0.0770243	-7.17113	7.44e-13
ENSG00000048405.9	815.876	-0.196714	0.0883618	-2.22624	0.0259982
ENSG00000048471.13	276.961	-0.000124634	0.116927	-0.00106591	0.99915
ENSG00000048544.5	541.214	-0.267922	0.0924626	-2.89762	0.00376003
ENSG00000048649.13	1463.83	0.00960023	0.0670782	0.14312	0.886195
ENSG00000048707.15	1481.45	-0.0124223	0.064697	-0.192008	0.847736
ENSG00000048828.16	4450.68	-0.0168917	0.050317	-0.335706	0.737092
ENSG00000048991.16	771.488	-0.0511835	0.0928381	-0.551321	0.581414
ENSG00000049130.15	1354.19	-0.193829	0.0772238	-2.50997	0.0120741
ENSG00000049167.14	280.464	-0.316717	0.119752	-2.64478	0.00817449
ENSG00000049192.14	21.5903	0.24246	0.404191	0.599864	0.548597
ENSG00000049239.12	1003.75	0.261854	0.0716459	3.65483	0.000257349
ENSG00000049245.12	1548.95	-0.186546	0.0661743	-2.81901	0.00481718
ENSG00000049246.14	113.315	0.130848	0.180286	0.725782	0.467973
ENSG00000049249.8	60.4854	1.97791	0.265188	7.45853	8.75e-14
ENSG00000049283.17	10.2526	0.23609	0.594884	0.396868	0.691465
ENSG00000049323.15	805.844	0.0529547	0.0775919	0.682477	0.494938
ENSG00000049449.9	2325.34	-0.102181	0.0575403	-1.77581	0.0757636
ENSG00000049540.16	8.53126	-0.318645	0.632362	-0.503897	0.614334
ENSG00000049541.10	608.817	-0.147004	0.0948416	-1.55	0.121143
ENSG00000049618.23	1425.36	0.215536	0.0645917	3.3369	0.000847175
ENSG00000049656.13	2093.77	0.0578827	0.0633685	0.91343	0.361017
ENSG00000049759.17	1158	0.0518505	0.0693415	0.747755	0.454608
ENSG00000049768.14	3.71355	0.458509	0.973662	0.470911	0.637704
ENSG00000049769.12	158.659	0.26889	0.151403	1.77599	0.0757351
ENSG00000049860.13	2195.72	-0.292444	0.0651555	-4.48841	7.18e-06
ENSG00000049883.14	497.056	-0.113419	0.0924962	-1.2262	0.220123
ENSG00000050030.14	4.68884	0.244314	0.845563	0.288936	0.77263
ENSG00000050130.17	1316.27	-0.325671	0.0695551	-4.68221	2.84e-06
ENSG00000050165.17	464.371	-0.173535	0.0938315	-1.84943	0.0643963
ENSG00000050327.14	40.442	0.0517772	0.303393	0.17066	0.864491
ENSG00000050344.8	190.754	-0.376042	0.147917	-2.54226	0.011014
ENSG00000050393.11	389.242	-0.245381	0.104819	-2.34099	0.0192329
ENSG00000050405.13	285.824	0.0265827	0.113906	0.233374	0.815471
ENSG00000050426.15	438.129	-0.0317631	0.101058	-0.314306	0.753288
ENSG00000050438.16	81.5019	-0.120638	0.203318	-0.593345	0.55295
ENSG00000050555.17	4.68742	-0.230805	0.840545	-0.27459	0.783631
ENSG00000050730.15	9.7973	0.274435	0.577054	0.47558	0.634374
ENSG00000050748.17	836.424	-0.2423	0.0785641	-3.0841	0.00204167
ENSG00000050820.16	1199.88	0.359798	0.0808401	4.45074	8.56e-06
ENSG00000051009.10	410.442	0.24357	0.0992864	2.45321	0.0141587
ENSG00000051108.14	684.577	-0.212372	0.0807685	-2.6294	0.00855363
ENSG00000051128.18	247.675	0.391215	0.125522	3.11671	0.00182884
ENSG00000051180.16	75.7409	-0.376894	0.218831	-1.72231	0.0850141
ENSG00000051341.13	987.956	-0.485418	0.073086	-6.64174	3.1e-11
ENSG00000051382.8	825.473	-0.227654	0.0807203	-2.82027	0.00479825
ENSG00000051523.10	1760.12	0.117968	0.0764067	1.54395	0.122601
ENSG00000051596.9	200.409	-0.365057	0.137302	-2.65879	0.0078422
ENSG00000051620.10	466.202	0.0492105	0.09581	0.513626	0.607513
ENSG00000051825.14	911.669	-0.298561	0.0773305	-3.86085	0.000112995
ENSG00000052126.14	752.179	0.117834	0.0784742	1.50157	0.133209
ENSG00000052723.11	408.068	-0.187524	0.100224	-1.87106	0.061337
ENSG00000052749.13	917.327	0.226579	0.0763925	2.96599	0.00301712
ENSG00000052795.12	328.711	-0.112392	0.109109	-1.03008	0.30297
ENSG00000052802.12	1335.64	-0.56272	0.0827401	-6.80106	1.04e-11
ENSG00000052841.14	1295.7	-0.0166227	0.0685906	-0.242346	0.808512
ENSG00000052850.6	70.8223	1.17685	0.222139	5.29779	1.17e-07
ENSG00000053108.16	17.8967	0.329975	0.429196	0.768821	0.442
ENSG00000053254.15	841.111	-0.0330968	0.0773018	-0.42815	0.668542
ENSG00000053371.12	464.523	0.0368298	0.107551	0.34244	0.73202
ENSG00000053372.4	590.987	-0.0160413	0.0947644	-0.169276	0.86558
ENSG00000053501.12	98.329	0.215764	0.183516	1.17572	0.239706
ENSG00000053747.16	1373.94	0.569309	0.0633982	8.9799	2.71e-19
ENSG00000053770.11	1182.73	-0.329291	0.074205	-4.43759	9.1e-06
ENSG00000053900.10	395.115	-0.313321	0.104798	-2.98975	0.00279202
ENSG00000053918.16	6.98444	-0.0769786	0.693417	-0.111013	0.911606
ENSG00000054116.11	610.625	-0.0903339	0.08329	-1.08457	0.278112
ENSG00000054118.14	3043.58	0.0066855	0.0600444	0.111343	0.911345
ENSG00000054148.17	798.967	0.159561	0.090543	1.76227	0.0780232
ENSG00000054179.11	4.51005	-0.597352	0.890256	-0.670989	0.502227
ENSG00000054267.21	1526.35	-0.0213005	0.0710107	-0.299961	0.764207
ENSG00000054277.13	1016.69	-0.0220446	0.0734631	-0.300077	0.764119
ENSG00000054282.15	495.801	0.14334	0.0927277	1.54581	0.12215
ENSG00000054392.12	190.343	-0.0496197	0.135747	-0.36553	0.714716
ENSG00000054523.17	1140.35	-0.016709	0.0699626	-0.238827	0.81124
ENSG00000054598.7	139.293	0.33495	0.17218	1.94534	0.051734
ENSG00000054611.13	310.299	0.198591	0.113261	1.75339	0.0795349
ENSG00000054654.16	2785.5	-0.0761302	0.0607168	-1.25386	0.209893
ENSG00000054690.13	148.876	0.118329	0.161635	0.732077	0.464122
ENSG00000054793.13	2153.36	-0.054722	0.0641035	-0.853652	0.393298
ENSG00000054965.10	1101.79	0.0735555	0.068574	1.07264	0.283431
ENSG00000054967.12	193.673	0.235315	0.137952	1.70577	0.08805
ENSG00000054983.16	801.19	-0.141762	0.0760723	-1.86352	0.0623887
ENSG00000055044.10	1220.75	-0.262355	0.0712881	-3.68021	0.00023304
ENSG00000055070.16	1360.42	-0.0185052	0.0664215	-0.278603	0.78055
ENSG00000055118.14	45.6483	0.234187	0.271467	0.862672	0.388318
ENSG00000055130.15	2040.16	-0.0858387	0.0584463	-1.46868	0.141921
ENSG00000055147.18	253.372	-0.287172	0.124514	-2.30634	0.0210914
ENSG00000055163.19	1210.05	-0.0200335	0.0709784	-0.282248	0.777754
ENSG00000055208.18	1291.21	0.043947	0.0758807	0.579158	0.562482
ENSG00000055211.13	568.617	-0.135648	0.0963157	-1.40836	0.159023
ENSG00000055332.17	2491.8	-0.25298	0.0798978	-3.16629	0.00154396
ENSG00000055483.19	1587.58	0.532692	0.0635093	8.38763	4.96e-17
ENSG00000055609.17	2540.36	0.157183	0.0624985	2.51499	0.0119035
ENSG00000055732.12	362.105	-0.270766	0.106689	-2.5379	0.011152
ENSG00000055813.5	85.8474	0.130733	0.201969	0.647294	0.517442
ENSG00000055917.15	2756.44	-0.233232	0.0564963	-4.12827	3.66e-05
ENSG00000055950.16	335.994	0.102728	0.108412	0.947573	0.343347
ENSG00000055955.15	14.4967	-0.118147	0.495671	-0.238357	0.811604
ENSG00000056050.6	272.659	-0.343982	0.119028	-2.88992	0.00385335
ENSG00000056097.15	2725.6	-0.10475	0.0598759	-1.74944	0.0802141
ENSG00000056277.15	480.844	0.0182217	0.105433	0.172827	0.862788
ENSG00000056487.15	8.2194	0.0415105	0.648107	0.0640489	0.948931
ENSG00000056558.10	171.045	1.49382	0.146971	10.164	2.87e-24
ENSG00000056586.15	1517.08	-0.0489327	0.0656495	-0.745363	0.456052
ENSG00000056736.9	29.9738	-0.458683	0.34769	-1.31923	0.187093
ENSG00000056972.18	307.201	-0.00302975	0.111897	-0.0270761	0.978399
ENSG00000056998.19	338.069	0.0373347	0.11277	0.331069	0.740592
ENSG00000057019.15	24026.7	-0.183941	0.0575232	-3.19769	0.00138534
ENSG00000057149.15	19.2099	1.50394	0.441367	3.40746	0.000655694
ENSG00000057252.12	1762.97	-0.218345	0.0695842	-3.13785	0.00170189
ENSG00000057294.14	303.675	-0.226129	0.113601	-1.99056	0.0465293
ENSG00000057468.6	4.45342	-1.55252	0.939521	-1.65246	0.0984399
ENSG00000057608.16	5458.82	-0.200913	0.0541457	-3.7106	0.000206765
ENSG00000057657.16	74.2733	0.799323	0.209247	3.82	0.000133451
ENSG00000057663.15	542.038	-0.243323	0.0923451	-2.63493	0.0084155
ENSG00000057704.12	31.2402	-0.063432	0.333011	-0.19048	0.848933
ENSG00000057757.9	293.737	-0.113959	0.116007	-0.982348	0.325928
ENSG00000057935.13	690.419	0.0613565	0.0818343	0.749765	0.453396
ENSG00000058056.8	563.348	-0.243903	0.0903367	-2.69993	0.00693532
ENSG00000058063.15	847.688	-0.289781	0.0842539	-3.43938	0.000583048
ENSG00000058085.14	393.113	0.416518	0.100206	4.15663	3.23e-05
ENSG00000058091.16	26.4088	0.226063	0.360037	0.627889	0.530077
ENSG00000058262.9	3689.39	-0.00948338	0.0551575	-0.171933	0.863491
ENSG00000058272.18	1310.81	-0.254121	0.0758649	-3.34965	0.000809148
ENSG00000058335.15	29.7289	-0.277354	0.338665	-0.818964	0.412807
ENSG00000058453.16	149.235	0.336382	0.153272	2.19467	0.0281871
ENSG00000058600.15	680.582	0.200521	0.0905783	2.21379	0.0268433
ENSG00000058668.14	1376.49	0.265379	0.0636187	4.1714	3.03e-05
ENSG00000058673.16	2346.37	0.026391	0.0618924	0.426401	0.669816
ENSG00000058729.10	416.124	-0.231603	0.0996126	-2.32503	0.0200702
ENSG00000058799.14	322.281	0.0177034	0.121321	0.145922	0.883983
ENSG00000058804.11	1327.54	-0.375652	0.0710903	-5.28415	1.26e-07
ENSG00000058866.14	292.812	-0.153598	0.115103	-1.33443	0.182062
ENSG00000059122.16	663.834	0.235988	0.0968315	2.4371	0.0148057
ENSG00000059145.18	579.858	0.196026	0.0917623	2.13624	0.0326602
ENSG00000059377.16	247.93	-0.1723	0.121822	-1.41436	0.157255
ENSG00000059378.12	307.33	0.112297	0.110765	1.01384	0.310661
ENSG00000059573.8	1775.29	-0.071849	0.0606286	-1.18507	0.235991
ENSG00000059588.9	964.147	-0.182822	0.0888943	-2.05662	0.0397232
ENSG00000059691.11	259.352	-0.0986669	0.125517	-0.786087	0.431817
ENSG00000059728.10	245.134	0.233834	0.126491	1.84862	0.064512
ENSG00000059758.7	623.364	0.137822	0.0855372	1.61125	0.107125
ENSG00000059769.19	192.995	-0.217789	0.150813	-1.4441	0.148712
ENSG00000059804.15	491.937	0.0415949	0.0965477	0.430823	0.666597
ENSG00000059915.16	6.05664	0.383588	0.718775	0.533669	0.593571
ENSG00000060069.16	463.531	0.313584	0.0954041	3.28691	0.00101294
ENSG00000060138.12	1579.76	-0.0674107	0.0620141	-1.08702	0.277027
ENSG00000060140.8	14.2962	0.156246	0.473316	0.33011	0.741317
ENSG00000060237.16	5888.32	0.0962492	0.0609759	1.57848	0.114455
ENSG00000060339.13	2233.97	-0.143745	0.0665858	-2.1588	0.0308658
ENSG00000060491.16	577.962	0.251571	0.0988348	2.54537	0.0109163
ENSG00000060566.13	4.50512	2.05255	0.956821	2.14517	0.0319391
ENSG00000060642.10	257.91	-0.139286	0.118821	-1.17223	0.241103
ENSG00000060656.19	457.18	0.313653	0.102166	3.07005	0.00214025
ENSG00000060688.12	524.075	-0.0085108	0.0952079	-0.0893917	0.928771
ENSG00000060749.15	2906.27	-0.142506	0.0665864	-2.14017	0.0323409
ENSG00000060762.18	78.5508	-0.346063	0.212873	-1.62568	0.104018
ENSG00000060971.17	574.677	-0.0020247	0.0868175	-0.0233213	0.981394
ENSG00000060982.14	28.1869	-0.430088	0.346444	-1.24144	0.214444
ENSG00000061273.17	957.962	0.306972	0.0746368	4.11287	3.91e-05
ENSG00000061455.10	17.6287	0.157285	0.440756	0.356854	0.721201
ENSG00000061656.9	53.6253	0.334068	0.251937	1.326	0.18484
ENSG00000061676.14	4122.04	-0.266868	0.055113	-4.8422	1.28e-06
ENSG00000061794.12	1745	-0.372134	0.0705946	-5.27142	1.35e-07
ENSG00000061918.12	45.7905	-0.151747	0.275682	-0.550443	0.582015
ENSG00000061936.9	811.43	0.286618	0.0791069	3.62317	0.000291016
ENSG00000061938.17	305.91	0.184368	0.120267	1.53299	0.125279
ENSG00000061987.15	1544.12	-0.205042	0.0693588	-2.95626	0.003114
ENSG00000062194.15	1305.93	0.0417469	0.0822424	0.507607	0.611729
ENSG00000062282.14	28.6458	-0.432236	0.347276	-1.24464	0.213263
ENSG00000062370.16	162.371	-0.0674238	0.148104	-0.455247	0.648931
ENSG00000062485.18	3317.71	-0.0841383	0.0580557	-1.44927	0.147262
ENSG00000062524.15	3.64418	-0.17596	0.964782	-0.182383	0.855282
ENSG00000062582.13	467.561	0.0494134	0.0954725	0.517567	0.60476
ENSG00000062598.17	684.553	0.0520037	0.0816743	0.636721	0.524307
ENSG00000062650.18	1240.28	-0.0506669	0.0723883	-0.699932	0.48397
ENSG00000062716.12	15756.6	-0.112054	0.0656756	-1.70617	0.0879757
ENSG00000062725.9	1161.54	-0.280268	0.0829072	-3.3805	0.000723547
ENSG00000062822.13	897.424	-0.057138	0.0864533	-0.660912	0.508669
ENSG00000063046.17	9623.46	0.123367	0.0474092	2.60217	0.00926367
ENSG00000063127.15	106.953	0.18947	0.179188	1.05738	0.290337
ENSG00000063169.10	351.593	0.563049	0.112	5.0272	4.98e-07
ENSG00000063176.15	339.23	0.191034	0.11055	1.72804	0.0839812
ENSG00000063177.12	3819.15	0.0282856	0.0633549	0.446462	0.655264
ENSG00000063180.8	118.243	0.390365	0.175387	2.22574	0.0260319
ENSG00000063241.7	480.041	0.274905	0.108026	2.5448	0.0109341
ENSG00000063244.12	3649.5	0.0849198	0.0586146	1.44878	0.147398
ENSG00000063245.14	2377.16	0.34471	0.0812641	4.24184	2.22e-05
ENSG00000063322.13	1502.82	0.179748	0.0642166	2.7991	0.00512459
ENSG00000063438.16	154.246	0.356951	0.15107	2.36282	0.0181365
ENSG00000063587.14	415.349	0.0778643	0.0975362	0.798311	0.42469
ENSG00000063601.16	673.483	-0.154507	0.0833105	-1.85459	0.0636545
ENSG00000063660.8	1326.42	0.0958248	0.0786312	1.21866	0.222973
ENSG00000063761.15	154.253	0.0159682	0.149901	0.106525	0.915166
ENSG00000063854.12	486.45	0.0923109	0.0989259	0.933132	0.350752
ENSG00000063978.15	1145.43	-0.039415	0.0669759	-0.588496	0.556199
ENSG00000064012.21	670.27	-0.241467	0.0933167	-2.58761	0.00966457
ENSG00000064042.17	4074.27	-0.0843354	0.0596318	-1.41427	0.157283
ENSG00000064102.14	683.667	-0.272823	0.0820759	-3.32404	0.00088724
ENSG00000064115.10	1698.01	-0.228775	0.060273	-3.79565	0.000147259
ENSG00000064199.6	248.645	-0.22152	0.121986	-1.81594	0.0693791
ENSG00000064205.10	189.016	0.022639	0.148921	0.15202	0.879171
ENSG00000064225.12	13.2509	-0.0877131	0.536472	-0.1635	0.870125
ENSG00000064270.12	6.38936	-0.113048	0.715194	-0.158066	0.874405
ENSG00000064300.8	3.63873	2.4193	1.04082	2.32441	0.0201035
ENSG00000064309.14	168.009	-0.0162195	0.158468	-0.102352	0.918477
ENSG00000064313.11	989.685	-0.159869	0.082478	-1.93832	0.0525839
ENSG00000064393.15	3520.92	0.135789	0.0546711	2.48374	0.0130009
ENSG00000064419.13	2359.96	-0.136178	0.0568835	-2.39399	0.0166664
ENSG00000064489.22	48.7705	0.130113	0.264483	0.491953	0.622753
ENSG00000064490.13	264.12	0.148144	0.121523	1.21906	0.222821
ENSG00000064545.14	200.772	0.150021	0.14986	1.00107	0.316791
ENSG00000064547.13	32.9028	0.451117	0.312566	1.44327	0.148945
ENSG00000064601.18	2023.04	0.221746	0.0728384	3.04435	0.00233182
ENSG00000064607.16	1340.69	0.000176098	0.0644827	0.00273094	0.997821
ENSG00000064651.13	3370.31	-0.530531	0.0623166	-8.51348	1.69e-17
ENSG00000064652.10	283.025	0.00563281	0.116311	0.0484287	0.961375
ENSG00000064655.18	70.7375	0.271274	0.220268	1.23156	0.218112
ENSG00000064666.14	1298.08	0.315837	0.0701357	4.50322	6.69e-06
ENSG00000064687.12	436.844	0.255591	0.0989489	2.58306	0.00979291
ENSG00000064703.11	444.774	-0.144495	0.096364	-1.49947	0.133751
ENSG00000064726.9	1703.86	-0.305676	0.0667016	-4.58274	4.59e-06
ENSG00000064763.10	9.02943	-0.221939	0.617273	-0.359548	0.719185
ENSG00000064787.13	29.0584	-1.88423	0.407845	-4.61996	3.84e-06
ENSG00000064932.15	1183.56	0.865207	0.0879581	9.83658	7.83e-23
ENSG00000064933.17	372.229	-0.305771	0.109894	-2.78242	0.00539547
ENSG00000064961.18	550.603	0.161225	0.0940129	1.71493	0.0863581
ENSG00000064989.12	9.01775	-0.105609	0.595249	-0.17742	0.859178
ENSG00000064995.17	219.666	-0.226959	0.137143	-1.65491	0.0979424
ENSG00000064999.14	417.212	0.165577	0.10401	1.59193	0.1114
ENSG00000065000.17	2091.51	0.188993	0.0646955	2.92127	0.00348602
ENSG00000065029.14	228.146	0.126662	0.131179	0.965563	0.334263
ENSG00000065054.13	242.988	0.111215	0.129375	0.859633	0.389991
ENSG00000065057.7	251.671	0.0852429	0.130145	0.654982	0.51248
ENSG00000065060.16	780.392	-0.0023657	0.0771512	-0.0306631	0.975538
ENSG00000065135.10	1600.01	-0.361043	0.0649716	-5.55693	2.75e-08
ENSG00000065150.18	3651.04	-0.212406	0.0568757	-3.73457	0.000188037
ENSG00000065154.11	1340.17	-0.393553	0.068951	-5.70772	1.15e-08
ENSG00000065183.15	840.712	-0.116198	0.078804	-1.47452	0.140343
ENSG00000065243.19	1240.31	-0.275112	0.079287	-3.46983	0.000520787
ENSG00000065268.10	418.471	0.104751	0.107346	0.975822	0.329153
ENSG00000065308.4	1417.86	0.0126316	0.0643187	0.19639	0.844305
ENSG00000065320.8	3.52072	0.917536	1.00983	0.9086	0.363561
ENSG00000065325.12	1068.71	-0.12746	0.0695091	-1.83371	0.0666971
ENSG00000065328.16	853.591	-0.303934	0.0801954	-3.78992	0.000150694
ENSG00000065357.19	364.425	0.234929	0.106451	2.20692	0.0273194
ENSG00000065361.15	124.83	0.500225	0.162981	3.06922	0.00214619
ENSG00000065413.19	81.9944	-0.175172	0.205544	-0.852236	0.394083
ENSG00000065427.14	2009.34	-0.0893234	0.0632429	-1.41239	0.157836
ENSG00000065457.10	787.406	-0.0661813	0.0793216	-0.834341	0.404089
ENSG00000065485.19	371.812	0.158871	0.102587	1.54865	0.121467
ENSG00000065491.8	217.017	0.11914	0.131375	0.906867	0.364477
ENSG00000065518.7	1278.86	-0.0178862	0.0685583	-0.26089	0.794178
ENSG00000065526.10	1901.5	0.271762	0.0659157	4.12288	3.74e-05
ENSG00000065534.18	1714.83	-0.0688601	0.0643404	-1.07025	0.284508
ENSG00000065548.17	1281.74	-0.139316	0.0741991	-1.87759	0.0604369
ENSG00000065559.14	1226.43	-0.116313	0.0672481	-1.72961	0.0837001
ENSG00000065600.12	256.346	0.0610705	0.120653	0.506167	0.612739
ENSG00000065609.14	23.2719	0.214631	0.386324	0.555571	0.578504
ENSG00000065613.13	3064.87	-0.21015	0.0696696	-3.01638	0.0025581
ENSG00000065615.13	622.799	-0.334896	0.0916395	-3.65449	0.000257691
ENSG00000065618.19	23.8072	0.709041	0.365622	1.93928	0.0524676
ENSG00000065621.14	20.3167	-0.112338	0.401829	-0.279567	0.77981
ENSG00000065665.20	320.931	-0.262168	0.108948	-2.40636	0.0161124
ENSG00000065675.14	118.295	0.0733883	0.176925	0.414799	0.678289
ENSG00000065717.14	30.452	0.268942	0.337578	0.796681	0.425636
ENSG00000065802.11	468.264	0.0626011	0.0921646	0.679232	0.496991
ENSG00000065809.13	3166.25	-0.443582	0.0620109	-7.15329	8.47e-13
ENSG00000065833.8	2731.56	-0.350009	0.0596305	-5.86963	4.37e-09
ENSG00000065882.15	724.433	-0.111472	0.0849373	-1.3124	0.189385
ENSG00000065883.15	1768.62	0.089022	0.0597282	1.49045	0.136105
ENSG00000065911.11	1305.8	-0.226597	0.068699	-3.2984	0.000972359
ENSG00000065923.9	1205.92	-0.0512938	0.0662892	-0.773788	0.439056
ENSG00000065970.8	479.699	0.0630097	0.0960199	0.656214	0.511686
ENSG00000065978.18	6893.36	-0.0886202	0.0632566	-1.40097	0.161224
ENSG00000065989.15	73.716	0.374844	0.212388	1.7649	0.0775806
ENSG00000066027.11	632.945	-0.326445	0.0878832	-3.71454	0.000203577
ENSG00000066044.14	1480.76	-0.0736009	0.0643931	-1.14299	0.253041
ENSG00000066084.12	1519.59	-0.0321844	0.0621932	-0.51749	0.604814
ENSG00000066117.14	1065.01	0.0777696	0.0733124	1.0608	0.288782
ENSG00000066135.12	539.746	-0.0259341	0.0882437	-0.293892	0.768841
ENSG00000066136.20	514.672	0.0701408	0.0975918	0.718717	0.472316
ENSG00000066185.12	16.3855	-0.153555	0.454633	-0.337755	0.735548
ENSG00000066230.11	118.284	0.181647	0.169643	1.07076	0.284277
ENSG00000066248.14	151.602	0.55175	0.149896	3.68087	0.000232437
ENSG00000066279.17	4476.34	-0.478535	0.0688156	-6.95388	3.55e-12
ENSG00000066322.14	1208.72	0.0925366	0.0672721	1.37556	0.168959
ENSG00000066379.14	125.065	-0.0369523	0.181346	-0.203767	0.838536
ENSG00000066422.4	845.951	-0.0407937	0.078105	-0.522293	0.601466
ENSG00000066427.22	446.566	-0.246717	0.0967248	-2.55071	0.0107505
ENSG00000066455.12	1141.91	-0.106929	0.0699792	-1.52801	0.12651
ENSG00000066468.22	10.8028	-0.388376	0.551481	-0.704243	0.481281
ENSG00000066557.5	406.893	-0.454007	0.121498	-3.73673	0.000186426
ENSG00000066583.11	317.125	-0.312388	0.10983	-2.84429	0.00445105
ENSG00000066629.17	1064.95	-0.091462	0.0708742	-1.29048	0.196882
ENSG00000066651.19	256.106	-0.205348	0.123838	-1.6582	0.0972775
ENSG00000066654.13	1242.72	-0.230859	0.0729288	-3.16554	0.00154793
ENSG00000066697.14	631.764	-0.131656	0.083825	-1.57061	0.116273
ENSG00000066735.14	82.8065	0.00294722	0.204255	0.0144291	0.988488
ENSG00000066739.11	1200.36	-0.12929	0.07486	-1.72709	0.084151
ENSG00000066777.8	1805.58	-0.0961176	0.0691008	-1.39098	0.164232
ENSG00000066827.15	213.521	0.130872	0.128047	1.02206	0.306752
ENSG00000066855.15	730.077	-0.449069	0.0850732	-5.27861	1.3e-07
ENSG00000066926.10	893.321	-0.243345	0.0762903	-3.18972	0.00142411
ENSG00000066933.15	1244.39	-0.155702	0.0704918	-2.2088	0.0271888
ENSG00000067048.16	2485.07	-0.0659605	0.0600102	-1.09916	0.2717
ENSG00000067057.16	3566.63	0.0977842	0.0581982	1.68019	0.0929196
ENSG00000067064.11	1873.36	-0.606624	0.0680028	-8.92058	4.64e-19
ENSG00000067066.16	527.227	-0.0455949	0.100734	-0.452628	0.650816
ENSG00000067082.14	1256.5	0.714983	0.0752516	9.50123	2.07e-21
ENSG00000067113.16	429.892	-0.0844901	0.0973328	-0.868054	0.385365
ENSG00000067141.16	2316.07	0.125703	0.0573418	2.19217	0.0283675
ENSG00000067167.7	19630	-0.448043	0.0763778	-5.86615	4.46e-09
ENSG00000067177.14	1043.72	0.0822424	0.0706651	1.16383	0.244492
ENSG00000067182.7	4681.96	0.277181	0.057094	4.85482	1.2e-06
ENSG00000067191.15	120.789	0.46088	0.181241	2.54291	0.0109934
ENSG00000067208.14	520.955	-0.194627	0.0912207	-2.13359	0.0328764
ENSG00000067221.13	153.623	0.374205	0.165517	2.26083	0.0237698
ENSG00000067225.17	45175.3	0.145041	0.0527615	2.74899	0.00597786
ENSG00000067248.9	1506.76	-0.215652	0.0672297	-3.20769	0.00133806
ENSG00000067334.13	911.401	-0.16554	0.0768245	-2.15478	0.0311792
ENSG00000067365.14	294.172	0.128605	0.114199	1.12615	0.260103
ENSG00000067369.13	1692.12	0.125603	0.0620928	2.02283	0.0430909
ENSG00000067445.20	13.1851	0.166564	0.516971	0.322192	0.747307
ENSG00000067533.5	700.679	-0.245565	0.0858354	-2.86088	0.00422467
ENSG00000067560.10	5516.29	-0.165981	0.0591555	-2.80584	0.00501856
ENSG00000067596.11	1987.2	-0.00244587	0.06298	-0.0388357	0.969021
ENSG00000067601.7	27.7727	-0.0558116	0.344822	-0.161856	0.871419
ENSG00000067606.16	201.993	0.244643	0.134946	1.8129	0.0698475
ENSG00000067646.11	380.062	-0.136261	0.109572	-1.24358	0.213653
ENSG00000067704.9	3772.47	-0.301874	0.0613419	-4.92118	8.6e-07
ENSG00000067715.13	946.101	-0.265556	0.072943	-3.64059	0.000272009
ENSG00000067798.15	1386.47	0.126737	0.0685775	1.84808	0.0645902
ENSG00000067829.18	612.791	0.126801	0.0934136	1.35742	0.174649
ENSG00000067836.12	115.797	0.193958	0.171355	1.13191	0.257674
ENSG00000067840.12	19.9179	0.481953	0.412611	1.16806	0.242784
ENSG00000067900.7	1322.18	-0.163487	0.0702616	-2.32684	0.019974
ENSG00000067955.13	888.638	-0.341019	0.0854226	-3.99214	6.55e-05
ENSG00000067992.13	498.566	-0.220709	0.097219	-2.27022	0.0231941
ENSG00000068001.13	228.862	0.0280389	0.131688	0.212919	0.83139
ENSG00000068024.16	515.426	0.248264	0.0901514	2.75386	0.00588968
ENSG00000068028.17	122.811	-0.00927815	0.175377	-0.0529041	0.957808
ENSG00000068078.18	59.4799	-0.0452113	0.240166	-0.18825	0.850681
ENSG00000068079.7	302.304	0.0155559	0.1247	0.124746	0.900724
ENSG00000068097.14	803.932	0.0888847	0.0756306	1.17525	0.239896
ENSG00000068120.14	1633.95	0.103612	0.0731311	1.4168	0.156543
ENSG00000068137.14	275.193	0.372779	0.116906	3.18872	0.00142903
ENSG00000068305.17	582.586	-0.0415744	0.09427	-0.441014	0.659203
ENSG00000068308.13	1103.36	0.312879	0.0705673	4.43376	9.26e-06
ENSG00000068323.16	1421.7	0.227875	0.0726001	3.13876	0.00169663
ENSG00000068354.15	232.034	0.176545	0.123277	1.4321	0.152115
ENSG00000068366.19	4259.43	0.0926194	0.0647973	1.42937	0.152898
ENSG00000068383.18	338.118	-0.137251	0.115879	-1.18443	0.236242
ENSG00000068394.10	361.741	0.0616721	0.107512	0.573632	0.566217
ENSG00000068400.13	681.747	0.150226	0.0832047	1.80549	0.0709973
ENSG00000068438.14	535.673	0.0390687	0.0893954	0.437032	0.662088
ENSG00000068489.12	951.553	-0.401187	0.0774429	-5.18043	2.21e-07
ENSG00000068615.18	29.2611	-0.621597	0.349749	-1.77727	0.0755246
ENSG00000068650.18	963.703	0.0924628	0.0727065	1.27173	0.20347
ENSG00000068654.15	2297.94	0.0607347	0.0573096	1.05977	0.289251
ENSG00000068697.6	2838.65	-0.206373	0.0607255	-3.39845	0.000677685
ENSG00000068724.15	1281.26	0.321532	0.0746663	4.30625	1.66e-05
ENSG00000068745.14	654.609	0.125387	0.0820472	1.52823	0.126457
ENSG00000068784.12	359.355	-0.295954	0.106992	-2.76613	0.00567263
ENSG00000068796.16	1432.6	-0.119058	0.066401	-1.79301	0.0729714
ENSG00000068878.14	1900.79	-0.236259	0.0693358	-3.40746	0.000655715
ENSG00000068885.14	484.426	-0.316218	0.103966	-3.04155	0.00235361
ENSG00000068903.19	695.023	0.103394	0.0856543	1.20711	0.227389
ENSG00000068912.13	1314.69	-0.143184	0.0700316	-2.04456	0.0408985
ENSG00000068971.13	150.098	0.273495	0.154252	1.77303	0.0762231
ENSG00000068976.13	10.4406	0.343445	0.57377	0.598575	0.549456
ENSG00000069011.15	602.869	0.260604	0.0926662	2.81229	0.00491906
ENSG00000069020.18	829.203	0.107348	0.0759721	1.41299	0.157657
ENSG00000069188.16	20.4713	0.773545	0.412718	1.87427	0.0608932
ENSG00000069248.11	1264.53	-0.260458	0.0701147	-3.71475	0.000203406
ENSG00000069275.12	10690.6	-0.412113	0.0596631	-6.90734	4.94e-12
ENSG00000069329.17	4344.86	-0.364142	0.0578456	-6.29507	3.07e-10
ENSG00000069345.11	1687.97	-0.136431	0.0625805	-2.18009	0.0292505
ENSG00000069399.14	1974.04	1.12686	0.0783169	14.3885	6.11e-47
ENSG00000069424.14	130.658	0.214645	0.165354	1.29809	0.194255
ENSG00000069482.6	11.1113	0.374096	0.539588	0.693299	0.488122
ENSG00000069493.14	74.9621	-0.248487	0.210946	-1.17796	0.238812
ENSG00000069509.5	281.72	-0.237415	0.117098	-2.02749	0.0426122
ENSG00000069535.13	22.0545	0.118378	0.399935	0.295992	0.767236
ENSG00000069667.15	21.5623	0.511238	0.42377	1.20641	0.227661
ENSG00000069696.6	5.51086	0.299566	0.779988	0.384065	0.70093
ENSG00000069702.10	369.908	0.04095	0.10267	0.398849	0.690005
ENSG00000069812.11	8.37067	-0.0518158	0.618226	-0.0838137	0.933205
ENSG00000069849.10	1590.19	-0.298494	0.0737518	-4.04727	5.18e-05
ENSG00000069869.16	4753.87	-0.0471803	0.0573539	-0.822618	0.410725
ENSG00000069943.9	417.222	-0.301481	0.104052	-2.89742	0.00376251
ENSG00000069956.11	2747.33	-0.172836	0.0565242	-3.05774	0.00223015
ENSG00000069966.18	801.848	-0.0874793	0.0797068	-1.09751	0.272417
ENSG00000069974.15	420.944	0.37126	0.100383	3.69843	0.000216939
ENSG00000069998.12	316.716	0.0399482	0.127444	0.313458	0.753933
ENSG00000070010.18	771.9	-0.022974	0.0789763	-0.290898	0.77113
ENSG00000070018.8	2068.07	-0.211876	0.0657116	-3.22433	0.00126269
ENSG00000070047.11	1301.02	0.283119	0.0768575	3.68369	0.000229881
ENSG00000070061.14	1512.73	-0.201044	0.0651394	-3.08637	0.00202617
ENSG00000070081.16	671.846	-0.265334	0.0861342	-3.08047	0.00206676
ENSG00000070087.14	2833.14	-0.20102	0.0589421	-3.41047	0.000648509
ENSG00000070159.13	1072.97	-0.0559683	0.0702989	-0.796147	0.425946
ENSG00000070182.20	108.403	-0.0982202	0.178267	-0.550972	0.581653
ENSG00000070214.15	2648.79	0.0405299	0.0637493	0.635771	0.524926
ENSG00000070269.13	501.04	-0.139116	0.0984216	-1.41347	0.157516
ENSG00000070366.13	1051	0.0880561	0.0711693	1.23728	0.215984
ENSG00000070367.15	1789.24	-0.449772	0.0722324	-6.22674	4.76e-10
ENSG00000070371.15	701.9	0.261779	0.0809548	3.23365	0.0012222
ENSG00000070404.9	1567.21	0.440699	0.0677259	6.50711	7.66e-11
ENSG00000070413.19	727.934	0.188941	0.0831231	2.27303	0.0230244
ENSG00000070423.17	267.169	0.311918	0.128256	2.43199	0.0150163
ENSG00000070444.14	736.754	0.345645	0.081902	4.22022	2.44e-05
ENSG00000070476.14	362.973	0.0274422	0.105938	0.25904	0.795604
ENSG00000070495.14	530.824	0.03024	0.0898039	0.336734	0.736317
ENSG00000070501.11	241.067	-0.0772075	0.122254	-0.631536	0.52769
ENSG00000070540.12	461.799	0.131058	0.0930742	1.40811	0.1591
ENSG00000070610.14	613.013	0.185497	0.0885187	2.09557	0.0361207
ENSG00000070614.14	2197.52	0.175531	0.0580985	3.02126	0.00251723
ENSG00000070669.16	427.798	-0.531029	0.101302	-5.24203	1.59e-07
ENSG00000070718.11	429.07	-0.24354	0.102496	-2.37609	0.0174973
ENSG00000070756.15	17112.5	0.0889332	0.0644046	1.38085	0.167324
ENSG00000070759.16	10.4716	-0.559358	0.562971	-0.993582	0.320426
ENSG00000070761.7	380.596	-0.163702	0.102818	-1.59215	0.11135
ENSG00000070770.8	1708.48	0.0314027	0.062282	0.504203	0.614119
ENSG00000070778.12	519.359	0.0578012	0.0907088	0.637217	0.523983
ENSG00000070785.16	227.594	-0.28541	0.133876	-2.1319	0.0330147
ENSG00000070808.15	13.5316	-0.217669	0.502174	-0.433453	0.664686
ENSG00000070814.19	1868.97	0.0286954	0.0640055	0.448327	0.653917
ENSG00000070831.15	1674.56	-0.284369	0.0723001	-3.93318	8.38e-05
ENSG00000070882.12	848.244	-0.234692	0.0761294	-3.0828	0.00205061
ENSG00000070950.9	561.571	-0.364941	0.0974114	-3.74639	0.000179398
ENSG00000070961.15	3475.91	-0.248156	0.0690892	-3.59182	0.000328376
ENSG00000071051.13	253.62	0.180359	0.142758	1.26339	0.20645
ENSG00000071054.16	2308.75	-0.0154465	0.0581521	-0.265622	0.79053
ENSG00000071073.12	262.532	-0.320871	0.130759	-2.45392	0.0141309
ENSG00000071082.10	3703.19	-0.0695406	0.0725654	-0.958316	0.337904
ENSG00000071127.16	3043.27	0.0763395	0.0629441	1.21281	0.225201
ENSG00000071189.21	1488.91	-0.129796	0.0668154	-1.94261	0.0520629
ENSG00000071205.11	243.335	-0.28458	0.125069	-2.27539	0.0228827
ENSG00000071243.15	176.691	-0.155853	0.143142	-1.0888	0.276243
ENSG00000071246.10	253.669	0.254398	0.121855	2.08771	0.036824
ENSG00000071282.11	419.592	-0.100062	0.101093	-0.989795	0.322275
ENSG00000071462.11	993.792	-0.138685	0.0754402	-1.83834	0.0660117
ENSG00000071537.13	3126.59	-0.296402	0.0649787	-4.56152	5.08e-06
ENSG00000071539.13	822.443	-0.2882	0.0819455	-3.51697	0.000436507
ENSG00000071553.16	1375.23	0.0237093	0.0741091	0.319923	0.749026
ENSG00000071564.14	829.856	0.167381	0.0801494	2.08837	0.0367647
ENSG00000071575.11	19.6434	1.09038	0.41875	2.6039	0.00921698
ENSG00000071626.16	1434.99	0.11279	0.0664137	1.6983	0.0894516
ENSG00000071655.17	1033.73	0.171144	0.0820711	2.08532	0.0370405
ENSG00000071794.15	1905.35	-0.415495	0.0592143	-7.0168	2.27e-12
ENSG00000071859.14	1052.6	0.252025	0.0838443	3.00587	0.00264819
ENSG00000071889.16	454.245	0.26316	0.112913	2.33065	0.0197716
ENSG00000071894.16	1208.63	0.317955	0.0884059	3.59654	0.000322483
ENSG00000071967.11	1865.7	-0.21576	0.0694775	-3.10547	0.00189977
ENSG00000071991.8	950.653	0.125319	0.0788773	1.58879	0.112109
ENSG00000071994.10	686.012	-0.244088	0.0808977	-3.01724	0.00255092
ENSG00000072041.16	168.141	0.229731	0.143141	1.60493	0.108509
ENSG00000072042.12	2213.84	-0.136809	0.0585081	-2.33829	0.0193723
ENSG00000072062.13	748.127	-0.0506736	0.08116	-0.624366	0.532387
ENSG00000072071.16	198.546	0.656653	0.138741	4.73293	2.21e-06
ENSG00000072110.13	5958.42	0.140507	0.0588503	2.38753	0.0169619
ENSG00000072121.15	853.108	-0.00141845	0.0783908	-0.0180946	0.985563
ENSG00000072133.10	254.927	-0.0597709	0.124422	-0.48039	0.63095
ENSG00000072134.15	642.092	0.128925	0.0822817	1.56687	0.117145
ENSG00000072135.12	310.806	0.0162149	0.115639	0.14022	0.888486
ENSG00000072163.19	23.0495	0.471664	0.385247	1.22432	0.220833
ENSG00000072195.14	167.227	0.450226	0.158081	2.84808	0.00439845
ENSG00000072210.18	4136.98	-0.226281	0.052508	-4.30946	1.64e-05
ENSG00000072274.12	6839.73	-0.487768	0.0575342	-8.47788	2.29e-17
ENSG00000072310.16	4476.9	0.27466	0.0712535	3.85469	0.000115875
ENSG00000072364.12	4057.3	-0.00442455	0.0574257	-0.0770483	0.938585
ENSG00000072401.14	619.165	-0.286062	0.0995871	-2.87248	0.00407267
ENSG00000072415.8	1130.27	-0.29043	0.0733937	-3.95716	7.58e-05
ENSG00000072422.16	630.499	-0.137592	0.0834593	-1.64861	0.0992276
ENSG00000072501.17	3985.76	-0.0860245	0.0565185	-1.52206	0.127994
ENSG00000072506.12	894.211	0.160527	0.0773561	2.07517	0.0379709
ENSG00000072518.20	899.423	0.372295	0.0736055	5.05798	4.24e-07
ENSG00000072571.19	1173.25	-0.643808	0.0878603	-7.32763	2.34e-13
ENSG00000072609.17	506.091	0.0958949	0.0900166	1.0653	0.286739
ENSG00000072657.8	4.0838	1.4538	0.967697	1.50232	0.133013
ENSG00000072682.18	766.406	-0.131236	0.0807813	-1.62459	0.10425
ENSG00000072736.18	1019.74	0.0401091	0.0749254	0.535319	0.592429
ENSG00000072756.16	620.457	-0.285362	0.0879634	-3.24409	0.00117825
ENSG00000072778.19	3602.81	0.0485538	0.0563292	0.861966	0.388706
ENSG00000072786.12	469.056	0.234743	0.0970826	2.41797	0.0156072
ENSG00000072803.17	1421.09	-0.170586	0.0648515	-2.63041	0.00852822
ENSG00000072818.11	4.301	1.17579	0.923107	1.27373	0.202758
ENSG00000072832.14	4.25927	-0.187442	0.893082	-0.209882	0.83376
ENSG00000072840.12	505.668	0.0951113	0.0920824	1.03289	0.301654
ENSG00000072849.10	739.461	-0.184336	0.0852962	-2.16112	0.0306858
ENSG00000072858.10	167.835	0.30719	0.15621	1.96652	0.0492383
ENSG00000072864.14	521.73	0.0452339	0.0931462	0.485623	0.627235
ENSG00000072954.6	24.3569	0.175605	0.369898	0.474738	0.634973
ENSG00000072958.8	691.99	0.179019	0.0903659	1.98105	0.0475859
ENSG00000073008.14	1970.84	0.254899	0.0595074	4.28348	1.84e-05
ENSG00000073050.11	374.656	0.249539	0.101678	2.4542	0.0141198
ENSG00000073060.15	2605.32	0.262326	0.060153	4.36098	1.29e-05
ENSG00000073111.13	1378.39	-0.0547444	0.0845352	-0.647593	0.517248
ENSG00000073150.13	130.681	0.441671	0.164241	2.68916	0.00716331
ENSG00000073169.13	304.969	0.378381	0.12111	3.12428	0.00178238
ENSG00000073282.12	207.665	0.296098	0.133417	2.21934	0.0264636
ENSG00000073331.17	380.034	0.0350951	0.101361	0.346238	0.729164
ENSG00000073350.13	1428.31	0.171878	0.0843296	2.03817	0.0415334
ENSG00000073417.14	1985.62	-0.105575	0.0630322	-1.67493	0.0939482
ENSG00000073464.11	191.985	-0.0795971	0.147636	-0.539144	0.589787
ENSG00000073536.17	515.33	0.125374	0.100664	1.24547	0.212959
ENSG00000073578.16	1748.12	-0.0464703	0.0713102	-0.651663	0.514618
ENSG00000073584.19	1466.76	-0.0956677	0.0700066	-1.36655	0.171766
ENSG00000073605.18	100.959	0.118424	0.18428	0.642631	0.520464
ENSG00000073614.12	2107.1	-0.03613	0.0604161	-0.59802	0.549827
ENSG00000073670.13	45.5272	-0.110647	0.2769	-0.399593	0.689456
ENSG00000073711.10	318.398	-0.151601	0.117107	-1.29455	0.195475
ENSG00000073712.14	1074.8	0.0804664	0.0685534	1.17378	0.240484
ENSG00000073737.16	44.4312	0.243271	0.270693	0.898697	0.368814
ENSG00000073756.11	4357.06	1.31982	0.063294	20.8523	1.45e-96
ENSG00000073792.15	268.564	0.254273	0.122186	2.08104	0.0374304
ENSG00000073803.13	430.308	0.253432	0.104456	2.42621	0.0152576
ENSG00000073849.14	221.786	0.583798	0.133841	4.36188	1.29e-05
ENSG00000073905.8	4.21825	-0.267175	0.880745	-0.303352	0.761622
ENSG00000073910.21	16.4238	-0.517258	0.458435	-1.12831	0.259189
ENSG00000073921.17	1994.49	-0.156901	0.0629088	-2.49411	0.0126275
ENSG00000073969.18	1046.95	-0.206025	0.0703797	-2.92734	0.00341878
ENSG00000074047.21	623.126	0.518784	0.0900114	5.76353	8.24e-09
ENSG00000074054.18	1158.84	0.0189636	0.070565	0.26874	0.78813
ENSG00000074071.14	931.913	0.271873	0.0757461	3.58927	0.000331609
ENSG00000074181.8	555.763	0.222761	0.0913989	2.43724	0.0147999
ENSG00000074201.8	971.015	-0.0825985	0.0716759	-1.15239	0.249162
ENSG00000074211.13	840.984	-0.0429523	0.0748466	-0.573871	0.566055
ENSG00000074219.13	535.627	0.298407	0.0896947	3.32692	0.000878116
ENSG00000074266.19	387.858	-0.434959	0.110355	-3.94144	8.1e-05
ENSG00000074319.12	760.868	-0.176003	0.0814804	-2.16007	0.0307676
ENSG00000074356.16	1198.69	0.0836232	0.0698854	1.19657	0.231472
ENSG00000074370.17	244.564	0.473749	0.138591	3.41832	0.000630098
ENSG00000074410.13	13727	0.0410813	0.0445233	0.922692	0.356168
ENSG00000074416.14	1595.7	-0.00335962	0.0651039	-0.051604	0.958844
ENSG00000074527.11	1828.4	-0.0118867	0.0584577	-0.203339	0.83887
ENSG00000074582.13	195.72	-0.0270866	0.136891	-0.19787	0.843147
ENSG00000074590.13	753.166	0.240104	0.0826703	2.90436	0.00368
ENSG00000074603.18	1422.97	-0.124344	0.0687686	-1.80815	0.070583
ENSG00000074621.13	309.388	0.165218	0.123026	1.34295	0.179288
ENSG00000074657.13	960.901	0.22927	0.0716551	3.19964	0.001376
ENSG00000074660.15	6.08946	0.955584	0.775345	1.23246	0.217776
ENSG00000074695.5	2437.85	-0.306393	0.0679058	-4.51204	6.42e-06
ENSG00000074696.12	4969.49	-0.281389	0.0521741	-5.39327	6.92e-08
ENSG00000074755.14	2313.35	0.255074	0.0624971	4.08137	4.48e-05
ENSG00000074800.15	24593.4	0.0271514	0.0552239	0.49166	0.62296
ENSG00000074842.7	512.136	0.00617381	0.113975	0.054168	0.956801
ENSG00000074855.10	164.255	0.447641	0.150583	2.97272	0.00295171
ENSG00000074935.13	120.139	-0.0544822	0.177722	-0.306559	0.759179
ENSG00000074964.16	475.513	0.255359	0.100571	2.53908	0.0111144
ENSG00000074966.10	14.2361	0.307556	0.519683	0.591816	0.553974
ENSG00000075089.9	432.313	-0.485015	0.105427	-4.60047	4.22e-06
ENSG00000075131.9	326.89	-0.521067	0.113655	-4.58465	4.55e-06
ENSG00000075142.13	819.39	-0.209708	0.0828159	-2.53222	0.0113344
ENSG00000075151.20	1837.73	0.0426688	0.0608524	0.701184	0.483188
ENSG00000075188.8	610.294	-0.475676	0.0891051	-5.33838	9.38e-08
ENSG00000075213.10	1709.41	-0.21799	0.0713178	-3.05659	0.00223867
ENSG00000075218.18	545.436	-0.260266	0.0874624	-2.97575	0.00292272
ENSG00000075223.13	3084.64	-0.0983243	0.0669028	-1.46966	0.141654
ENSG00000075234.16	227.053	-0.0792967	0.127145	-0.623669	0.532845
ENSG00000075239.13	989.527	-0.267692	0.0739831	-3.61829	0.000296555
ENSG00000075240.16	310.049	0.409607	0.122411	3.34618	0.000819346
ENSG00000075275.16	2578.9	0.20276	0.0671775	3.01827	0.00254224
ENSG00000075292.18	2496.24	-0.17673	0.065551	-2.69606	0.00701641
ENSG00000075303.12	466.712	-0.509954	0.110283	-4.62405	3.76e-06
ENSG00000075336.11	376.937	-0.310252	0.10317	-3.00718	0.0026368
ENSG00000075340.22	1706.38	-0.0234538	0.0634764	-0.369489	0.711763
ENSG00000075391.16	967.638	0.0894338	0.0775218	1.15366	0.24864
ENSG00000075399.13	192.678	0.517149	0.141618	3.65172	0.000260487
ENSG00000075407.18	474.434	-0.10472	0.0950432	-1.10181	0.270545
ENSG00000075413.17	1310.8	-0.0126941	0.0664107	-0.191145	0.848412
ENSG00000075415.12	5748.52	-0.0878755	0.0564631	-1.55633	0.119629
ENSG00000075420.12	3701.78	0.196726	0.0652297	3.01589	0.00256225
ENSG00000075426.11	5328.77	0.641817	0.0558737	11.4869	1.53e-30
ENSG00000075461.5	253.667	0.0887329	0.121592	0.729759	0.465537
ENSG00000075539.14	1092	-0.1404	0.0738621	-1.90084	0.0573224
ENSG00000075568.16	953.617	-0.0760863	0.0818953	-0.929068	0.352854
ENSG00000075618.17	3268.98	0.150766	0.0688069	2.19115	0.0284409
ENSG00000075624.14	79377.4	-0.0231272	0.0652237	-0.354583	0.722902
ENSG00000075643.5	321.726	0.0788277	0.111418	0.707498	0.479257
ENSG00000075651.15	1127.84	0.287702	0.0714494	4.02665	5.66e-05
ENSG00000075702.17	951.04	0.0548124	0.0863768	0.634573	0.525707
ENSG00000075711.20	1226.03	-0.0720867	0.071893	-1.00269	0.316008
ENSG00000075785.12	2407.29	-0.038689	0.0623761	-0.620254	0.535091
ENSG00000075790.10	884.536	-0.393914	0.0815076	-4.83285	1.35e-06
ENSG00000075826.16	160.51	0.244188	0.15435	1.58204	0.113641
ENSG00000075856.11	1006.37	0.0318525	0.0731197	0.435621	0.663112
ENSG00000075914.12	248.273	-0.210939	0.134202	-1.5718	0.115997
ENSG00000075945.12	424.695	-0.153014	0.0968354	-1.58014	0.114075
ENSG00000075975.15	462.306	-0.0169945	0.0936368	-0.181494	0.85598
ENSG00000076003.4	1207.74	-0.389349	0.0702548	-5.54195	2.99e-08
ENSG00000076043.9	574.119	-0.133572	0.0922042	-1.44866	0.147434
ENSG00000076053.10	471.657	-0.181369	0.102069	-1.77694	0.0755785
ENSG00000076067.12	1614.2	0.179488	0.0615649	2.91543	0.00355204
ENSG00000076108.11	2033.84	0.234854	0.062138	3.77955	0.000157112
ENSG00000076201.14	912.175	0.160169	0.0830356	1.92892	0.0537403
ENSG00000076242.14	1104.74	-0.158518	0.0694084	-2.28384	0.0223807
ENSG00000076248.10	1093.29	-0.13041	0.0685045	-1.90367	0.0569532
ENSG00000076258.9	28.7064	-0.0437608	0.359889	-0.121595	0.90322
ENSG00000076321.10	357.446	0.00128317	0.103485	0.0123996	0.990107
ENSG00000076344.15	88.9716	0.156352	0.217107	0.72016	0.471427
ENSG00000076351.12	1015.17	0.153213	0.0712622	2.14998	0.0315564
ENSG00000076356.6	75.1102	-0.154605	0.226518	-0.68253	0.494904
ENSG00000076382.16	1650.03	-0.358653	0.0637667	-5.62445	1.86e-08
ENSG00000076513.16	503.673	-0.10649	0.0945168	-1.12667	0.259881
ENSG00000076554.15	942.232	-0.528011	0.0929057	-5.6833	1.32e-08
ENSG00000076555.15	624.454	0.437671	0.0845218	5.1782	2.24e-07
ENSG00000076604.14	959.409	0.405686	0.0731813	5.54358	2.96e-08
ENSG00000076641.4	73.5514	-0.177965	0.226002	-0.787449	0.431019
ENSG00000076650.6	495.948	-0.0151971	0.0903501	-0.168203	0.866424
ENSG00000076662.9	57.9567	-0.0676261	0.237386	-0.284877	0.775738
ENSG00000076685.18	2272.67	-0.194776	0.0613732	-3.17363	0.00150548
ENSG00000076706.16	112.769	-0.249782	0.173824	-1.43698	0.150723
ENSG00000076826.9	125.797	0.164446	0.18818	0.873873	0.382187
ENSG00000076864.19	632.76	-0.633674	0.0885868	-7.15314	8.48e-13
ENSG00000076924.11	428.517	0.0742983	0.113382	0.655291	0.51228
ENSG00000076928.17	1456.01	0.286867	0.077	3.72554	0.000194896
ENSG00000076944.15	315.979	0.330353	0.109789	3.00899	0.00262118
ENSG00000076984.17	324.906	0.261872	0.106825	2.4514	0.0142301
ENSG00000077044.10	2117.87	0.392814	0.0633945	6.19634	5.78e-10
ENSG00000077063.10	38.1949	0.206866	0.295669	0.699654	0.484143
ENSG00000077092.18	430.226	-0.039847	0.104603	-0.380934	0.703252
ENSG00000077097.15	3697.65	-0.206063	0.0560439	-3.67681	0.000236167
ENSG00000077147.15	4917.53	-0.436786	0.062819	-6.95308	3.57e-12
ENSG00000077150.18	767.731	1.31014	0.0906762	14.4486	2.56e-47
ENSG00000077152.10	543.154	-0.467706	0.0910726	-5.13553	2.81e-07
ENSG00000077157.21	528.311	0.0593242	0.0880428	0.673811	0.500431
ENSG00000077232.17	2599.21	-0.311035	0.0664875	-4.67809	2.9e-06
ENSG00000077235.17	3099.4	0.203942	0.0543702	3.75098	0.000176142
ENSG00000077238.13	490.406	1.11832	0.0949005	11.7841	4.71e-32
ENSG00000077254.14	721.581	-0.184883	0.08482	-2.17971	0.0292789
ENSG00000077264.14	11.0858	0.328039	0.530938	0.617849	0.536675
ENSG00000077312.8	1177.15	0.168243	0.0771299	2.18129	0.0291618
ENSG00000077348.8	399.25	-0.080365	0.104534	-0.768796	0.442015
ENSG00000077380.15	1116.51	-0.229227	0.0685891	-3.34204	0.000831665
ENSG00000077420.15	215.268	-0.0318528	0.138447	-0.230072	0.818035
ENSG00000077454.15	323.511	0.283487	0.125648	2.2562	0.0240581
ENSG00000077458.12	230.022	-0.388611	0.138285	-2.81022	0.00495074
ENSG00000077463.14	208.684	0.35501	0.134645	2.63664	0.00837316
ENSG00000077514.8	699.255	-0.213794	0.0810343	-2.63831	0.00833204
ENSG00000077549.17	1659.84	-0.123216	0.0661677	-1.86217	0.0625786
ENSG00000077585.13	436.665	0.13954	0.0953693	1.46316	0.143424
ENSG00000077684.15	1414.62	-0.038169	0.0724668	-0.526711	0.598395
ENSG00000077713.18	576.454	-0.0645169	0.088523	-0.728815	0.466115
ENSG00000077721.15	1691.25	-0.346939	0.0642936	-5.39617	6.81e-08
ENSG00000077782.20	1087.5	-0.10297	0.0691533	-1.48901	0.136485
ENSG00000077942.18	676.698	0.0938913	0.0844746	1.11147	0.266365
ENSG00000078018.19	208.706	0.186462	0.136141	1.36962	0.170805
ENSG00000078043.15	456.96	-0.391187	0.106821	-3.66207	0.000250185
ENSG00000078061.12	787.893	0.121834	0.0857681	1.42051	0.155461
ENSG00000078070.12	369.665	-0.110235	0.104424	-1.05565	0.291127
ENSG00000078098.13	3.61109	0.212422	0.948295	0.224004	0.822754
ENSG00000078114.18	364.081	-0.266705	0.10447	-2.55293	0.0106821
ENSG00000078124.11	1200.03	-0.382672	0.0743767	-5.14505	2.67e-07
ENSG00000078140.13	1463.17	-0.381106	0.0812867	-4.68841	2.75e-06
ENSG00000078142.12	552.927	-0.013692	0.0905942	-0.151136	0.879869
ENSG00000078177.13	453.371	-0.247842	0.10624	-2.33286	0.0196557
ENSG00000078237.6	344.664	-0.402857	0.108333	-3.71868	0.000200263
ENSG00000078246.16	471.603	0.0399734	0.100596	0.397366	0.691098
ENSG00000078269.14	1577.53	-0.275934	0.0688798	-4.00602	6.18e-05
ENSG00000078304.19	2011.09	-0.0985549	0.0611293	-1.61224	0.10691
ENSG00000078319.9	107.919	-0.0106596	0.17705	-0.060207	0.951991
ENSG00000078369.17	4083.71	-0.00501739	0.0519495	-0.0965821	0.923058
ENSG00000078399.17	24.7679	0.143941	0.36231	0.397287	0.691155
ENSG00000078401.6	615.316	-0.284748	0.0850485	-3.34806	0.000813784
ENSG00000078403.16	874.024	0.0191975	0.0795029	0.241469	0.809192
ENSG00000078487.17	50.1829	-0.277657	0.260646	-1.06527	0.286756
ENSG00000078618.21	2714.98	-0.116019	0.0542425	-2.13889	0.0324443
ENSG00000078668.13	1971.29	-0.320113	0.0606726	-5.27607	1.32e-07
ENSG00000078674.17	4323.73	-0.148503	0.0555941	-2.67121	0.00755784
ENSG00000078687.17	325.527	0.172225	0.111107	1.55008	0.121123
ENSG00000078699.21	531.835	0.14747	0.0902983	1.63315	0.102438
ENSG00000078725.12	13.4442	0.968167	0.491672	1.96913	0.0489381
ENSG00000078747.14	1471.44	-0.274343	0.0698893	-3.92539	8.66e-05
ENSG00000078804.12	362.659	0.354458	0.108247	3.27452	0.00105842
ENSG00000078808.16	1334.22	0.244398	0.0837064	2.91971	0.00350359
ENSG00000078814.15	3.55101	1.54232	0.987618	1.56166	0.118369
ENSG00000078902.15	846.411	0.0158504	0.0787933	0.201164	0.84057
ENSG00000078967.12	346.307	0.00271958	0.11393	0.0238706	0.980956
ENSG00000079112.9	300.609	-0.986429	0.117041	-8.42803	3.52e-17
ENSG00000079134.11	398.014	-0.136476	0.109708	-1.24399	0.213502
ENSG00000079150.17	138.453	-0.16533	0.158206	-1.04503	0.296008
ENSG00000079156.16	115.642	-0.0416323	0.173248	-0.240304	0.810094
ENSG00000079246.15	5676.06	-0.254255	0.0540596	-4.70323	2.56e-06
ENSG00000079257.7	931.687	0.10605	0.0802673	1.32121	0.186432
ENSG00000079277.20	354.86	0.138089	0.103423	1.33519	0.181814
ENSG00000079308.18	408.342	0.828401	0.109877	7.53933	4.72e-14
ENSG00000079313.14	379.25	0.420313	0.105498	3.98408	6.77e-05
ENSG00000079332.14	1976.62	-0.23947	0.0706352	-3.39024	0.000698312
ENSG00000079335.19	98.8552	0.0914456	0.186755	0.489654	0.624379
ENSG00000079337.15	16.1887	-0.0178051	0.461353	-0.0385932	0.969215
ENSG00000079385.21	455.988	0.1753	0.0942655	1.85964	0.0629361
ENSG00000079387.13	731.604	-0.151154	0.089835	-1.68257	0.0924577
ENSG00000079432.7	2886.46	0.439582	0.0748151	5.87557	4.21e-09
ENSG00000079435.9	98.9161	0.289217	0.186244	1.55289	0.12045
ENSG00000079459.12	2725.7	-0.277499	0.0575995	-4.81773	1.45e-06
ENSG00000079462.7	1029.81	0.127078	0.0857825	1.48139	0.138502
ENSG00000079482.12	250.161	-0.0129644	0.122615	-0.105732	0.915795
ENSG00000079616.12	982.143	-0.0170892	0.0790457	-0.216194	0.828836
ENSG00000079691.17	1024.27	-0.183543	0.0716014	-2.5634	0.0103653
ENSG00000079739.16	1193.89	0.166438	0.0702445	2.36941	0.0178165
ENSG00000079785.14	2231.17	-0.283584	0.0590308	-4.804	1.56e-06
ENSG00000079805.16	1551.4	0.0631176	0.0682185	0.925228	0.354847
ENSG00000079819.18	1233.64	-0.133702	0.0730531	-1.8302	0.0672202
ENSG00000079931.14	105.622	-0.167052	0.179997	-0.928083	0.353365
ENSG00000079950.13	663.845	-0.268888	0.085879	-3.13101	0.00174204
ENSG00000079974.17	252.786	0.0728973	0.1202	0.606468	0.544204
ENSG00000079999.13	759.319	-0.00968503	0.0847593	-0.114265	0.909028
ENSG00000080031.9	118.946	0.446583	0.170738	2.6156	0.00890701
ENSG00000080189.14	748.885	0.0993608	0.0837565	1.1863	0.235502
ENSG00000080200.9	1380.7	-0.176781	0.0740741	-2.38654	0.0170078
ENSG00000080298.15	241.42	-0.0682929	0.12244	-0.557765	0.577005
ENSG00000080345.17	2658.71	-0.259847	0.0687547	-3.77933	0.000157252
ENSG00000080371.5	1334.46	-0.392522	0.0805478	-4.87316	1.1e-06
ENSG00000080493.16	534.949	-0.150547	0.0917548	-1.64076	0.100848
ENSG00000080503.23	1291.25	-0.181973	0.0684663	-2.65785	0.00786414
ENSG00000080546.13	231.044	-0.301618	0.127995	-2.35648	0.0184489
ENSG00000080561.13	213.075	0.182357	0.127821	1.42666	0.153679
ENSG00000080603.16	1573.4	0.27805	0.0680322	4.08703	4.37e-05
ENSG00000080608.9	995.911	-0.00967825	0.0813305	-0.118999	0.905276
ENSG00000080709.15	4.49244	1.13958	0.849681	1.34119	0.179858
ENSG00000080802.18	573.879	-0.0242025	0.0913067	-0.265068	0.790957
ENSG00000080815.18	1525.42	-0.102363	0.0645118	-1.58674	0.112571
ENSG00000080819.7	425.832	-0.408681	0.113442	-3.60255	0.000315114
ENSG00000080822.16	701.537	-0.233352	0.101746	-2.29348	0.0218203
ENSG00000080823.22	347.507	0.0631951	0.112549	0.56149	0.574463
ENSG00000080824.18	29818.3	-0.342065	0.0497041	-6.88201	5.9e-12
ENSG00000080839.11	768.052	-0.441169	0.083021	-5.31394	1.07e-07
ENSG00000080845.17	954.166	0.344305	0.0804068	4.28204	1.85e-05
ENSG00000080854.14	32.638	0.402399	0.32324	1.24489	0.213171
ENSG00000080947.14	66.3436	0.424012	0.233353	1.81704	0.0692103
ENSG00000080986.12	276.478	-0.6236	0.12015	-5.19019	2.1e-07
ENSG00000081014.10	961.508	-0.200172	0.0818167	-2.44659	0.0144214
ENSG00000081019.13	238.291	-0.0722874	0.125977	-0.573813	0.566095
ENSG00000081026.18	640.429	-0.0563996	0.088948	-0.634074	0.526033
ENSG00000081041.8	1305.8	1.95878	0.0709137	27.622	6.06e-168
ENSG00000081051.7	18.4218	-0.604118	0.42905	-1.40804	0.15912
ENSG00000081052.12	300.041	-0.21823	0.112419	-1.94122	0.052232
ENSG00000081059.19	127.071	0.267293	0.165982	1.61038	0.107316
ENSG00000081087.14	790.873	-0.344924	0.0801627	-4.30281	1.69e-05
ENSG00000081138.13	312.648	-0.0223303	0.115869	-0.19272	0.847178
ENSG00000081148.11	7.86383	0.291724	0.65097	0.448138	0.654054
ENSG00000081154.11	2105.35	-0.509117	0.0732969	-6.94595	3.76e-12
ENSG00000081177.18	626.083	-0.135139	0.0949345	-1.4235	0.154592
ENSG00000081181.7	13.8227	0.412755	0.499308	0.826653	0.408434
ENSG00000081307.12	550.282	-0.186026	0.094028	-1.97841	0.0478826
ENSG00000081320.10	299.585	-0.504563	0.119802	-4.21165	2.54e-05
ENSG00000081377.16	391.496	-0.105837	0.105866	-0.999733	0.31744
ENSG00000081386.12	342.217	-0.139909	0.113722	-1.23027	0.218596
ENSG00000081665.13	4.25253	-0.614431	0.895887	-0.685836	0.492817
ENSG00000081692.12	368.034	0.0728176	0.103685	0.702295	0.482495
ENSG00000081721.11	320.24	0.0208087	0.113452	0.183413	0.854474
ENSG00000081760.16	1091.75	-0.0669083	0.0743952	-0.899363	0.368459
ENSG00000081791.8	805.336	0.189695	0.0782085	2.42551	0.0152869
ENSG00000081803.15	10.9382	0.614433	0.542371	1.13287	0.257271
ENSG00000081818.3	5.25351	0.0330413	0.782005	0.042252	0.966298
ENSG00000081842.17	453.653	-0.25587	0.0973749	-2.62768	0.00859703
ENSG00000081853.14	50.862	0.206612	0.256741	0.804747	0.420965
ENSG00000081870.11	177.447	-0.436711	0.144568	-3.02079	0.00252115
ENSG00000081913.13	355.51	0.124951	0.106358	1.17482	0.240066
ENSG00000081923.13	1313.46	-0.199594	0.0706781	-2.82398	0.0047431
ENSG00000082014.16	546.182	0.316987	0.105611	3.00145	0.00268696
ENSG00000082068.8	421.871	0.135726	0.0961008	1.41233	0.157854
ENSG00000082074.16	282.19	-0.144341	0.121891	-1.18418	0.23634
ENSG00000082126.17	4.13097	1.04242	0.890916	1.17005	0.24198
ENSG00000082146.12	688.753	-0.248894	0.0885212	-2.81169	0.00492814
ENSG00000082153.17	2518.28	-0.257172	0.0592576	-4.33989	1.43e-05
ENSG00000082196.20	4.50056	-0.381324	0.859291	-0.443766	0.657212
ENSG00000082212.12	1186.15	-0.317397	0.0846959	-3.74749	0.000178613
ENSG00000082213.17	561.503	-0.192897	0.099503	-1.9386	0.0525495
ENSG00000082258.12	694.334	-0.0473516	0.0936313	-0.505723	0.613051
ENSG00000082269.16	494.596	-0.017931	0.0971448	-0.18458	0.853558
ENSG00000082438.15	453.577	-0.23357	0.10567	-2.21037	0.0270792
ENSG00000082458.11	378.338	-0.150448	0.101405	-1.48364	0.137905
ENSG00000082497.11	73.6864	-0.577161	0.24026	-2.40224	0.0162952
ENSG00000082512.14	355.664	-0.034473	0.105444	-0.326932	0.74372
ENSG00000082515.17	422.91	-0.283178	0.100309	-2.82305	0.00475698
ENSG00000082516.8	1153.43	0.00895635	0.0801011	0.111813	0.910972
ENSG00000082641.15	3489.61	0.119798	0.051039	2.34719	0.0189154
ENSG00000082701.15	2130.9	-0.120867	0.0581512	-2.0785	0.0376631
ENSG00000082781.11	4317.87	-0.0106245	0.0572144	-0.185697	0.852682
ENSG00000082805.19	1441.89	0.080657	0.0666505	1.21015	0.226222
ENSG00000082898.16	5716.01	-0.294526	0.0599308	-4.91443	8.9e-07
ENSG00000082996.19	1123.03	-0.233579	0.0710685	-3.28668	0.00101378
ENSG00000083093.9	848.688	-0.0814646	0.0782137	-1.04156	0.297614
ENSG00000083097.14	342.958	-0.190031	0.108544	-1.75073	0.0799924
ENSG00000083099.10	633.536	-0.33308	0.0912379	-3.65068	0.000261551
ENSG00000083123.14	253.03	-0.409599	0.124269	-3.29608	0.000980453
ENSG00000083168.10	1864.2	0.188869	0.0608313	3.1048	0.00190407
ENSG00000083223.17	928.139	-0.0307497	0.0805306	-0.381839	0.702581
ENSG00000083290.19	794.974	-0.00478459	0.0800299	-0.059785	0.952327
ENSG00000083312.17	6720.43	-0.297152	0.0555945	-5.345	9.04e-08
ENSG00000083444.16	1305.52	0.22679	0.07773	2.91767	0.00352657
ENSG00000083454.21	69.9455	0.124476	0.220936	0.563404	0.57316
ENSG00000083457.11	231.98	-0.242848	0.12717	-1.90963	0.0561803
ENSG00000083520.14	1027.43	-0.167341	0.0769942	-2.17342	0.0297488
ENSG00000083535.15	260.973	-0.180327	0.129127	-1.39651	0.162561
ENSG00000083544.14	351.985	-0.118196	0.106516	-1.10966	0.267146
ENSG00000083635.7	213.048	-0.188681	0.139163	-1.35582	0.175155
ENSG00000083642.18	966.545	-0.315953	0.0801784	-3.94063	8.13e-05
ENSG00000083720.12	66.413	-0.411782	0.231318	-1.78016	0.0750497
ENSG00000083750.12	244.643	-0.177273	0.121655	-1.45717	0.145069
ENSG00000083799.17	679.883	0.263492	0.0810244	3.25201	0.00114592
ENSG00000083807.9	175.648	0.224733	0.14776	1.52093	0.128277
ENSG00000083812.11	228.578	0.339564	0.124533	2.7267	0.0063971
ENSG00000083814.13	16.0356	-0.16217	0.471579	-0.343888	0.730931
ENSG00000083817.8	144.745	0.112879	0.164687	0.685416	0.493082
ENSG00000083828.15	126.556	0.111812	0.169139	0.661065	0.50857
ENSG00000083838.15	247.443	0.259924	0.123909	2.09769	0.0359323
ENSG00000083844.10	555.084	0.0544172	0.0882184	0.616846	0.537336
ENSG00000083845.8	7006.39	0.217236	0.0736307	2.95035	0.00317418
ENSG00000083857.13	8441.6	0.0297229	0.0470726	0.631428	0.527761
ENSG00000083896.12	1087.36	0.0276559	0.0723494	0.382255	0.702272
ENSG00000083937.8	1857.84	-0.346828	0.065599	-5.28709	1.24e-07
ENSG00000084070.11	183.563	0.00120007	0.139496	0.00860294	0.993136
ENSG00000084072.16	393.136	-0.0795357	0.101219	-0.785782	0.431995
ENSG00000084073.8	1749.41	-0.438991	0.0801278	-5.47864	4.29e-08
ENSG00000084090.13	1898.1	-0.275905	0.0587684	-4.69478	2.67e-06
ENSG00000084092.6	470.553	0.206664	0.0956901	2.15972	0.0307943
ENSG00000084093.16	1307.03	-0.113069	0.0672121	-1.68227	0.0925171
ENSG00000084110.10	4.70677	-1.98866	1.02154	-1.94673	0.0515675
ENSG00000084112.14	1936.56	0.339961	0.0589008	5.77175	7.85e-09
ENSG00000084207.16	6256.17	0.117189	0.0724474	1.61758	0.105754
ENSG00000084234.17	4527.5	-0.0530161	0.0534984	-0.990984	0.321693
ENSG00000084444.13	189.896	0.271697	0.143737	1.89023	0.0587271
ENSG00000084463.7	1321.11	-0.172813	0.0749519	-2.30565	0.0211304
ENSG00000084623.11	1597.9	-0.0153142	0.0674152	-0.227163	0.820297
ENSG00000084628.9	8.41137	0.0894821	0.627629	0.142572	0.886629
ENSG00000084636.17	164.425	0.303684	0.152581	1.99031	0.0465567
ENSG00000084652.15	1849.39	0.0500834	0.0602597	0.831126	0.405903
ENSG00000084676.15	872.825	0.0696019	0.0773847	0.899428	0.368425
ENSG00000084693.15	567.967	0.167147	0.0919956	1.8169	0.0692327
ENSG00000084710.13	757.293	0.280302	0.0771083	3.63518	0.00027779
ENSG00000084731.14	2083.39	0.196063	0.0623386	3.14512	0.00166018
ENSG00000084733.10	6012.78	-0.4764	0.0575142	-8.28317	1.2e-16
ENSG00000084734.8	5.98353	0.265901	0.734049	0.362239	0.717174
ENSG00000084754.11	2722.58	-0.0889555	0.0571033	-1.5578	0.119281
ENSG00000084764.11	268.764	0.380317	0.116428	3.26654	0.0010887
ENSG00000084774.13	2410.86	0.115778	0.0602923	1.92029	0.0548218
ENSG00000085063.15	2895.36	-0.17304	0.05792	-2.98758	0.00281199
ENSG00000085117.11	49.7405	-0.0875656	0.254954	-0.343457	0.731255
ENSG00000085185.15	576.559	0.346046	0.0913193	3.7894	0.00015101
ENSG00000085224.22	3305.58	-0.167704	0.0675734	-2.4818	0.0130721
ENSG00000085231.13	464.583	-0.336214	0.0980697	-3.42832	0.000607336
ENSG00000085274.15	441.826	-0.165189	0.099766	-1.65576	0.0977704
ENSG00000085276.17	19.7332	-0.83506	0.422223	-1.97777	0.0479543
ENSG00000085365.17	1296.79	-0.396903	0.0718011	-5.52781	3.24e-08
ENSG00000085377.13	630.077	0.0604194	0.0963498	0.627084	0.530604
ENSG00000085382.11	166.104	-0.313816	0.153807	-2.04033	0.0413175
ENSG00000085415.15	931.238	-0.241811	0.0844089	-2.86476	0.0041732
ENSG00000085433.15	289.628	-0.0445376	0.114897	-0.38763	0.69829
ENSG00000085449.14	886.276	-0.266633	0.0768758	-3.46836	0.000523653
ENSG00000085465.12	12.62	-0.478807	0.527999	-0.906833	0.364495
ENSG00000085491.16	1406.48	-0.301861	0.07283	-4.14474	3.4e-05
ENSG00000085511.19	445.598	-0.078796	0.0964931	-0.816597	0.414159
ENSG00000085514.15	87.5266	0.370044	0.198171	1.8673	0.0618597
ENSG00000085552.16	12.2822	0.543036	0.522422	1.03946	0.298592
ENSG00000085644.13	259.59	0.272649	0.119053	2.29014	0.0220134
ENSG00000085662.13	25317.7	0.215554	0.0592757	3.63646	0.000276415
ENSG00000085719.12	2997.43	-0.367833	0.0597386	-6.15738	7.4e-10
ENSG00000085721.12	1193.44	-0.0978409	0.0705084	-1.38765	0.165244
ENSG00000085733.15	5063.49	-0.0497369	0.0563758	-0.882239	0.377648
ENSG00000085741.12	4.91807	0.376871	0.811661	0.46432	0.642418
ENSG00000085760.14	856.908	-0.215035	0.0747142	-2.87811	0.00400071
ENSG00000085788.13	943.017	-0.127448	0.0765358	-1.66521	0.0958703
ENSG00000085831.15	276.253	0.240965	0.115839	2.08017	0.0375097
ENSG00000085832.16	1041.96	-0.21024	0.071212	-2.95231	0.00315409
ENSG00000085840.12	374.947	-0.134673	0.101316	-1.32923	0.183771
ENSG00000085871.8	489.623	-0.193051	0.0918073	-2.10279	0.0354843
ENSG00000085872.14	797.122	0.273349	0.080588	3.39193	0.000694018
ENSG00000085978.21	633.341	-0.0675585	0.0828562	-0.815371	0.41486
ENSG00000085982.13	1011.82	0.0152906	0.0732693	0.20869	0.83469
ENSG00000085998.13	759.624	0.221617	0.0795669	2.7853	0.00534789
ENSG00000085999.11	205.409	-0.295777	0.134078	-2.206	0.0273838
ENSG00000086015.20	970.464	0.150731	0.0769928	1.95773	0.0502622
ENSG00000086061.15	5205.18	-0.29578	0.0497668	-5.94333	2.79e-09
ENSG00000086062.12	6422.56	0.373998	0.051366	7.28103	3.31e-13
ENSG00000086065.13	1175.77	-0.258011	0.073323	-3.51883	0.00043346
ENSG00000086102.18	1017.96	0.092726	0.070977	1.30642	0.191409
ENSG00000086189.9	414.462	-0.218042	0.103246	-2.11186	0.0346983
ENSG00000086200.16	881.852	-0.352661	0.0806079	-4.37502	1.21e-05
ENSG00000086232.12	3606.26	0.0279002	0.0556113	0.5017	0.615878
ENSG00000086289.11	2124.19	-0.307132	0.05765	-5.32753	9.96e-08
ENSG00000086300.15	319.745	-0.268738	0.123645	-2.17347	0.0297449
ENSG00000086475.14	1498.28	-0.194096	0.0647361	-2.99827	0.0027152
ENSG00000086504.16	647.103	0.280988	0.0944988	2.97345	0.00294468
ENSG00000086506.2	12.7072	0.69639	0.512847	1.35789	0.174499
ENSG00000086544.2	338.671	0.349008	0.125458	2.78187	0.00540467
ENSG00000086548.8	854.424	-0.920148	0.0885882	-10.3868	2.85e-25
ENSG00000086589.11	710.264	0.0820816	0.0813938	1.00845	0.313238
ENSG00000086598.10	5164.3	-0.284647	0.0546813	-5.20555	1.93e-07
ENSG00000086619.13	201.207	-0.121373	0.139934	-0.867357	0.385747
ENSG00000086666.18	1703.79	-0.28479	0.0694519	-4.10054	4.12e-05
ENSG00000086712.12	531.242	0.0559165	0.0942731	0.593133	0.553092
ENSG00000086717.18	15.4145	0.06593	0.460887	0.14305	0.886251
ENSG00000086730.16	14.1925	0.874495	0.474816	1.84176	0.0655109
ENSG00000086758.15	11597.4	0.161796	0.0525765	3.07734	0.00208855
ENSG00000086827.8	438.961	-0.298348	0.0985772	-3.02654	0.00247369
ENSG00000086848.14	306.272	-0.170142	0.111317	-1.52845	0.126401
ENSG00000087008.15	209.448	0.26001	0.136631	1.903	0.0570402
ENSG00000087053.18	1008.74	-0.399004	0.0734822	-5.42994	5.64e-08
ENSG00000087074.7	1130.26	2.09448	0.0724324	28.9164	7.43e-184
ENSG00000087076.8	304.788	0.270818	0.110679	2.44687	0.0144101
ENSG00000087077.13	746.95	0.0747986	0.0840132	0.89032	0.373294
ENSG00000087085.14	13.8852	2.79543	0.561566	4.97792	6.43e-07
ENSG00000087086.14	127342	0.0854827	0.0681836	1.25371	0.209946
ENSG00000087087.19	1450	0.203589	0.0639433	3.18389	0.0014531
ENSG00000087088.19	1515.37	0.0526962	0.0641954	0.820872	0.411719
ENSG00000087095.12	553.915	-0.0522759	0.0956108	-0.546757	0.584546
ENSG00000087111.20	1045.95	0.0689915	0.073119	0.94355	0.3454
ENSG00000087152.15	1270.93	0.209744	0.067011	3.12999	0.00174814
ENSG00000087157.18	484.668	0.227825	0.103709	2.19676	0.0280375
ENSG00000087191.12	1822.51	-0.114895	0.0627697	-1.83041	0.067188
ENSG00000087206.16	436.477	-0.0354767	0.0951804	-0.372731	0.709348
ENSG00000087245.12	141.418	0.434586	0.162872	2.66827	0.00762419
ENSG00000087253.12	389.38	-0.213133	0.103241	-2.06442	0.0389775
ENSG00000087258.14	7.01712	0.683494	0.684849	0.998022	0.318269
ENSG00000087263.16	929.052	-0.104869	0.0761328	-1.37745	0.168374
ENSG00000087266.15	277.863	0.4012	0.115328	3.47878	0.000503695
ENSG00000087269.15	929.152	0.0322517	0.0768943	0.419429	0.674903
ENSG00000087274.16	1686.85	0.0303445	0.0651434	0.465811	0.641351
ENSG00000087299.11	352.511	-0.322485	0.108751	-2.96535	0.00302337
ENSG00000087301.8	104.28	-0.351183	0.187768	-1.8703	0.0614417
ENSG00000087302.8	1738.84	-0.177274	0.0627743	-2.82398	0.00474308
ENSG00000087303.17	232.075	0.747216	0.13252	5.63851	1.72e-08
ENSG00000087338.4	515.23	-0.259095	0.0914224	-2.83404	0.00459629
ENSG00000087365.15	3042.87	0.101015	0.0562207	1.79676	0.0723745
ENSG00000087448.10	958.429	-0.0487335	0.0736298	-0.661872	0.508053
ENSG00000087460.24	6518.76	0.117574	0.0608255	1.93297	0.0532399
ENSG00000087470.17	1972.97	-0.132493	0.0604579	-2.19149	0.0284162
ENSG00000087494.15	152.709	-0.0498478	0.160744	-0.310108	0.756479
ENSG00000087502.17	962.691	-0.452925	0.0836162	-5.41672	6.07e-08
ENSG00000087510.6	312.956	-0.136474	0.111318	-1.22598	0.220206
ENSG00000087586.17	1414.24	-0.495636	0.0650316	-7.62146	2.51e-14
ENSG00000087842.10	639.794	-0.247414	0.0869584	-2.8452	0.00443837
ENSG00000087884.14	98.5354	0.0861402	0.190529	0.452111	0.651189
ENSG00000087903.12	99.5688	0.283697	0.184782	1.53531	0.124708
ENSG00000087995.15	461.342	-0.0773453	0.0944996	-0.818473	0.413087
ENSG00000088002.11	29.1934	0.26729	0.343925	0.777177	0.437054
ENSG00000088035.16	264.882	-0.25142	0.118779	-2.1167	0.0342854
ENSG00000088038.18	893.567	0.293757	0.0816991	3.5956	0.000323646
ENSG00000088179.8	488.866	-0.1712	0.0995164	-1.72032	0.0853743
ENSG00000088205.12	1480.47	-0.255886	0.0676081	-3.78484	0.000153805
ENSG00000088247.17	2217.63	-0.0840768	0.0599375	-1.40274	0.160694
ENSG00000088256.8	812.476	0.152593	0.0772209	1.97606	0.0481481
ENSG00000088280.18	234.446	0.146859	0.12575	1.16787	0.242861
ENSG00000088298.12	583.489	0.119902	0.0893737	1.34158	0.179731
ENSG00000088305.18	271.407	0.382622	0.115259	3.31967	0.000901242
ENSG00000088325.15	2867.57	-0.346697	0.0607567	-5.70632	1.15e-08
ENSG00000088340.15	109.482	0.717015	0.177734	4.0342	5.48e-05
ENSG00000088356.5	254.594	-0.0469391	0.126394	-0.371371	0.710361
ENSG00000088367.21	3785.7	-0.0831529	0.053425	-1.55644	0.119603
ENSG00000088387.18	1036.14	0.230562	0.0706901	3.26159	0.00110789
ENSG00000088448.14	587.082	-0.131488	0.0901797	-1.45807	0.144822
ENSG00000088451.10	126.015	-0.238825	0.169621	-1.408	0.159132
ENSG00000088538.12	69.8046	0.325171	0.229731	1.41544	0.156939
ENSG00000088543.14	60.4607	-0.11152	0.241689	-0.461421	0.644497
ENSG00000088682.13	830.028	0.121781	0.0772326	1.57681	0.11484
ENSG00000088727.12	89.4024	-0.213762	0.200428	-1.06653	0.286185
ENSG00000088766.11	857.037	-0.359716	0.0778157	-4.62267	3.79e-06
ENSG00000088808.17	217.156	-0.1886	0.133267	-1.4152	0.157009
ENSG00000088812.17	2663.75	0.0109025	0.0552973	0.197162	0.8437
ENSG00000088826.17	2029.22	0.74326	0.0624338	11.9048	1.12e-32
ENSG00000088832.16	2974.31	-0.166902	0.0583365	-2.86102	0.00422285
ENSG00000088833.17	1107.58	-0.0260106	0.0704534	-0.369189	0.711987
ENSG00000088836.13	139.531	0.329799	0.165809	1.98903	0.046698
ENSG00000088854.12	378.665	0.047339	0.103007	0.45957	0.645825
ENSG00000088876.11	316.946	0.00685144	0.110422	0.0620479	0.950525
ENSG00000088881.20	35.2222	-0.038611	0.302664	-0.12757	0.898489
ENSG00000088888.17	4986.7	0.0792122	0.0484353	1.63542	0.10196
ENSG00000088899.15	171.623	0.219609	0.142244	1.54389	0.122615
ENSG00000088930.7	4073.34	-0.0844961	0.050858	-1.66141	0.0966307
ENSG00000088970.15	224.501	0.164263	0.129503	1.26842	0.20465
ENSG00000088986.10	2638.33	-0.197055	0.0543246	-3.62737	0.000286328
ENSG00000088992.17	218.481	0.632768	0.132597	4.77211	1.82e-06
ENSG00000089006.16	2530.64	-0.179143	0.0700264	-2.55823	0.0105208
ENSG00000089009.15	3954.65	0.0194398	0.0521813	0.372543	0.709489
ENSG00000089022.13	711.115	-0.0107222	0.085692	-0.125125	0.900425
ENSG00000089048.14	949.777	-0.273185	0.0754055	-3.62289	0.000291334
ENSG00000089050.15	835.923	-0.135583	0.0881167	-1.53867	0.123884
ENSG00000089053.12	1643.94	-0.149187	0.0677803	-2.20103	0.0277337
ENSG00000089057.14	3476.6	0.462665	0.052219	8.86008	8e-19
ENSG00000089060.11	230.164	0.411647	0.124536	3.30544	0.000948273
ENSG00000089063.14	2238.39	-0.198372	0.0612238	-3.24011	0.00119482
ENSG00000089091.16	120.206	-0.0469129	0.167943	-0.279338	0.779985
ENSG00000089094.18	607.514	0.193221	0.0836783	2.30909	0.0209385
ENSG00000089123.15	219.032	-0.31968	0.154844	-2.06453	0.0389672
ENSG00000089127.12	357.308	-0.0984303	0.108838	-0.904375	0.365797
ENSG00000089154.10	4292.06	0.153396	0.0545117	2.81401	0.00489278
ENSG00000089157.15	15121.3	0.10823	0.0618295	1.75046	0.0800384
ENSG00000089159.16	1959.17	0.128711	0.0645441	1.99415	0.0461356
ENSG00000089163.4	10.2177	0.161985	0.556895	0.290872	0.77115
ENSG00000089169.14	12.2679	-0.2907	0.542864	-0.535494	0.592309
ENSG00000089177.18	1190.43	-0.0567871	0.0697577	-0.814063	0.415609
ENSG00000089195.14	606.237	-0.158522	0.0951348	-1.66628	0.0956568
ENSG00000089199.9	46.4657	0.39576	0.269928	1.46617	0.142603
ENSG00000089220.4	2925.43	-0.125308	0.0541746	-2.31304	0.0207203
ENSG00000089234.15	571.821	0.0307862	0.0858725	0.358511	0.719961
ENSG00000089248.6	1027.07	-0.014574	0.0828196	-0.175973	0.860315
ENSG00000089280.18	3330.11	0.16994	0.0547673	3.10294	0.00191607
ENSG00000089289.15	809.56	0.0932409	0.0755502	1.23416	0.217144
ENSG00000089327.14	1287.7	0.293937	0.0814269	3.60983	0.000306403
ENSG00000089335.20	770.511	-0.154537	0.0810595	-1.90646	0.0565901
ENSG00000089351.14	3785.65	0.574247	0.0739285	7.7676	8e-15
ENSG00000089486.16	125.297	0.320326	0.168213	1.90429	0.0568728
ENSG00000089505.17	48.7354	0.246447	0.257736	0.9562	0.338971
ENSG00000089558.8	12.9895	0.632103	0.510782	1.23752	0.215893
ENSG00000089597.17	5579.12	0.032992	0.0533841	0.618012	0.536567
ENSG00000089639.10	155.124	0.346157	0.158151	2.18878	0.028613
ENSG00000089682.16	373.07	-0.170225	0.105272	-1.617	0.105878
ENSG00000089685.14	1591.35	-0.302088	0.0629571	-4.79831	1.6e-06
ENSG00000089692.8	15.9169	-0.142493	0.452449	-0.314937	0.752809
ENSG00000089693.10	2561.36	0.115387	0.0551138	2.0936	0.0362953
ENSG00000089723.9	56.8462	0.174002	0.241983	0.719066	0.4721
ENSG00000089737.16	2088.08	0.0549614	0.0600071	0.915914	0.359712
ENSG00000089775.11	554.94	0.0568345	0.0909435	0.624943	0.532009
ENSG00000089818.17	373.269	-0.155802	0.113612	-1.37135	0.170264
ENSG00000089820.15	373.744	0.179804	0.11055	1.62645	0.103854
ENSG00000089847.12	15.6769	0.994546	0.463974	2.14354	0.0320701
ENSG00000089876.11	1254.13	-0.111903	0.0659009	-1.69805	0.0894979
ENSG00000089902.9	1034.24	-0.0498148	0.0743588	-0.669925	0.502906
ENSG00000089916.17	1160.3	-0.0652095	0.0678268	-0.961411	0.336346
ENSG00000090006.17	824.353	0.558117	0.0904717	6.16897	6.87e-10
ENSG00000090013.10	1624.83	-0.0179745	0.0732474	-0.245394	0.806151
ENSG00000090020.10	370.612	0.420239	0.103859	4.04623	5.2e-05
ENSG00000090054.14	1354.45	-0.222878	0.0663331	-3.35998	0.000779481
ENSG00000090060.17	4605.23	-0.404014	0.0562455	-7.18304	6.82e-13
ENSG00000090061.17	1000.67	-0.0791172	0.0752952	-1.05076	0.293369
ENSG00000090097.21	174.219	0.290741	0.152966	1.90068	0.0573434
ENSG00000090238.11	70.9129	0.448818	0.215911	2.07872	0.0376432
ENSG00000090263.15	742.384	-0.13843	0.0842417	-1.64325	0.100331
ENSG00000090266.12	949.235	-0.210263	0.0951898	-2.20888	0.0271828
ENSG00000090273.13	1071.08	-0.0317716	0.0774992	-0.409961	0.681835
ENSG00000090316.15	651.524	0.0558724	0.0875849	0.637923	0.523524
ENSG00000090339.8	306.592	3.15377	0.144348	21.8483	8.06e-106
ENSG00000090372.14	1136.95	0.279694	0.0840084	3.32936	0.000870465
ENSG00000090432.6	590.004	0.108675	0.0900449	1.2069	0.22747
ENSG00000090447.11	344.836	0.112605	0.10837	1.03908	0.298766
ENSG00000090470.14	436.138	0.00600343	0.0977539	0.0614138	0.95103
ENSG00000090487.10	1880.85	-0.217672	0.0597035	-3.64588	0.000266481
ENSG00000090520.11	655.385	-0.0238053	0.084786	-0.28077	0.778887
ENSG00000090530.9	433.069	0.0578414	0.0957389	0.604158	0.545739
ENSG00000090539.15	3.07517	2.95744	1.22241	2.41935	0.0155483
ENSG00000090554.12	7.57213	0.560608	0.659195	0.850444	0.395079
ENSG00000090565.15	508.522	0.180047	0.10801	1.66696	0.0955231
ENSG00000090581.9	358.566	0.170014	0.104124	1.6328	0.102511
ENSG00000090612.20	376.036	-0.122776	0.102891	-1.19326	0.232767
ENSG00000090615.14	2306.33	0.172559	0.0686226	2.51462	0.0119162
ENSG00000090621.13	1217.34	0.00313203	0.0692213	0.0452465	0.963911
ENSG00000090661.11	42.5096	-0.0154361	0.286833	-0.0538156	0.957082
ENSG00000090674.15	171.981	0.182226	0.142081	1.28255	0.19965
ENSG00000090686.15	691.81	-0.192202	0.0824454	-2.33126	0.0197395
ENSG00000090776.5	121.622	0.540865	0.167483	3.22937	0.00124064
ENSG00000090857.13	1496.41	-0.0248477	0.0624417	-0.397934	0.690679
ENSG00000090861.15	3604.27	-0.0701263	0.0555555	-1.26227	0.20685
ENSG00000090863.11	3219.6	-0.0352822	0.0556323	-0.634204	0.525948
ENSG00000090889.11	1138.55	-0.403591	0.0688968	-5.8579	4.69e-09
ENSG00000090905.18	2016.25	0.0342334	0.0574976	0.595388	0.551584
ENSG00000090924.14	1350.34	0.749753	0.0751932	9.97102	2.04e-23
ENSG00000090932.10	96.3991	0.123695	0.186247	0.664145	0.506598
ENSG00000090971.4	364.395	0.191036	0.106928	1.78659	0.0740044
ENSG00000090975.12	552.507	0.422661	0.0941603	4.48874	7.16e-06
ENSG00000090989.17	672.756	-0.181178	0.0811889	-2.23156	0.0256443
ENSG00000091009.7	1098.67	-0.136701	0.0802263	-1.70394	0.0883925
ENSG00000091039.16	1527.67	-0.413469	0.0740381	-5.58455	2.34e-08
ENSG00000091073.19	799.66	0.348932	0.0885354	3.94116	8.11e-05
ENSG00000091127.13	785.872	-0.187227	0.0841442	-2.22507	0.0260765
ENSG00000091128.12	20.5357	-0.217495	0.411932	-0.527989	0.597507
ENSG00000091129.19	5679.56	-0.388063	0.0510658	-7.59926	2.98e-14
ENSG00000091136.13	7812.63	-0.0137342	0.0479251	-0.286577	0.774436
ENSG00000091140.13	2372.18	-0.399605	0.0686575	-5.82027	5.88e-09
ENSG00000091157.13	580.689	-0.0198924	0.0874718	-0.227415	0.820101
ENSG00000091164.12	1091.26	-0.173139	0.076238	-2.27103	0.023145
ENSG00000091262.15	34.5463	0.166566	0.315951	0.527188	0.598063
ENSG00000091317.7	1600.2	-0.442657	0.0719703	-6.15055	7.72e-10
ENSG00000091409.14	1356.55	-0.43784	0.0675168	-6.48491	8.88e-11
ENSG00000091428.17	26.825	0.265192	0.349808	0.758107	0.448387
ENSG00000091436.16	2116.65	0.0252555	0.0647523	0.390032	0.696513
ENSG00000091483.6	1297.3	-0.247403	0.0727036	-3.4029	0.000666744
ENSG00000091490.10	1827.75	0.131354	0.0592588	2.21662	0.0266493
ENSG00000091513.15	8.21615	-0.739627	0.650483	-1.13704	0.25552
ENSG00000091527.15	2491.2	-0.158247	0.0628293	-2.51868	0.0117797
ENSG00000091536.17	6.91322	0.988425	0.698962	1.41413	0.157323
ENSG00000091542.8	2603.71	0.0328446	0.0579229	0.56704	0.570687
ENSG00000091583.10	158.48	-0.579042	0.155103	-3.73326	0.000189015
ENSG00000091592.15	27.428	-0.136772	0.358732	-0.381265	0.703006
ENSG00000091622.15	212.541	0.383268	0.131753	2.90898	0.00362606
ENSG00000091640.7	562.132	0.115945	0.0904033	1.28253	0.199655
ENSG00000091651.8	412.307	-0.277731	0.108026	-2.57096	0.0101418
ENSG00000091656.16	487.1	0.144065	0.095443	1.50944	0.131187
ENSG00000091732.16	440.346	-0.232264	0.0966412	-2.40336	0.0162452
ENSG00000091844.7	294.492	-0.331776	0.117111	-2.833	0.00461137
ENSG00000091947.9	415.694	0.159883	0.118612	1.34795	0.177674
ENSG00000091986.15	1246.87	0.121549	0.0670151	1.81376	0.0697143
ENSG00000092010.14	1833.45	0.0639976	0.0614458	1.04153	0.29763
ENSG00000092020.10	279.211	-0.271916	0.120111	-2.26387	0.0235823
ENSG00000092036.18	322.031	-0.112084	0.10914	-1.02698	0.304431
ENSG00000092068.19	71.6267	0.41599	0.224143	1.85591	0.0634665
ENSG00000092094.10	334.848	-0.107693	0.110523	-0.974394	0.329861
ENSG00000092096.16	100.218	0.176325	0.196651	0.896638	0.369912
ENSG00000092098.16	448.131	0.242593	0.0993199	2.44254	0.0145843
ENSG00000092108.20	801.635	-0.317042	0.0762237	-4.15936	3.19e-05
ENSG00000092140.15	755.409	-0.453555	0.101244	-4.47982	7.47e-06
ENSG00000092148.12	4414.2	-0.0223284	0.060465	-0.369277	0.711921
ENSG00000092199.17	6624.06	-0.0880287	0.0509277	-1.7285	0.0838979
ENSG00000092200.12	26.3085	-0.704355	0.371777	-1.89456	0.0581501
ENSG00000092201.9	4149.6	-0.165673	0.0549888	-3.01285	0.00258803
ENSG00000092203.13	1042.26	-0.00178108	0.0699528	-0.0254611	0.979687
ENSG00000092208.17	217.798	-0.269068	0.136933	-1.96496	0.0494184
ENSG00000092295.11	6.90347	-0.0300415	0.690403	-0.0435129	0.965293
ENSG00000092330.16	318.67	0.0480169	0.11032	0.43525	0.663381
ENSG00000092439.14	2383.95	-0.200542	0.0619479	-3.23727	0.0012068
ENSG00000092445.11	217.513	0.194466	0.130506	1.49009	0.1362
ENSG00000092470.11	443.939	-0.296426	0.0971473	-3.0513	0.00227849
ENSG00000092529.23	6.83675	0.852369	0.67903	1.25527	0.209379
ENSG00000092531.9	526.037	-0.232792	0.0917023	-2.53856	0.0111311
ENSG00000092621.12	179.333	-0.270095	0.145845	-1.85193	0.064036
ENSG00000092820.17	3868.96	-0.225391	0.052107	-4.32554	1.52e-05
ENSG00000092841.18	5358.38	-0.000452003	0.0630228	-0.00717206	0.994278
ENSG00000092847.11	942.237	0.0254977	0.0720094	0.354088	0.723273
ENSG00000092853.13	734.828	-0.211987	0.0796498	-2.66149	0.00777963
ENSG00000092871.16	931.474	-0.0738345	0.0752025	-0.981809	0.326194
ENSG00000092929.11	67.448	-0.24576	0.22581	-1.08835	0.27644
ENSG00000092931.11	378.664	-0.221494	0.102186	-2.16756	0.0301921
ENSG00000092964.17	7691.61	-0.0353625	0.04947	-0.714828	0.474716
ENSG00000092969.11	1443.4	0.046778	0.0838989	0.557553	0.57715
ENSG00000092978.10	517.925	-0.0309767	0.0940585	-0.329334	0.741903
ENSG00000093000.18	1189.81	-0.186808	0.0702716	-2.65838	0.00785176
ENSG00000093009.9	318.167	-0.126077	0.113898	-1.10693	0.268323
ENSG00000093010.13	734.716	0.359349	0.0896277	4.00936	6.09e-05
ENSG00000093144.18	744.872	-0.510967	0.0868186	-5.88545	3.97e-09
ENSG00000093167.17	921.697	-0.0802123	0.0785845	-1.02071	0.30739
ENSG00000093183.13	612.048	-0.206901	0.0858326	-2.41052	0.0159299
ENSG00000093217.10	229.395	0.0223077	0.125883	0.17721	0.859343
ENSG00000094631.19	644.448	0.152025	0.0987706	1.53917	0.123763
ENSG00000094804.10	1303.68	-0.297695	0.0703723	-4.23028	2.33e-05
ENSG00000094841.13	259.057	-0.296091	0.123959	-2.38863	0.0169112
ENSG00000094880.10	858.495	-0.413499	0.0772946	-5.34965	8.81e-08
ENSG00000094914.12	628.269	0.0620818	0.0883792	0.702448	0.4824
ENSG00000094916.15	10304.5	-0.327457	0.0629911	-5.19846	2.01e-07
ENSG00000094975.13	1101.94	-0.183999	0.0746588	-2.46454	0.0137191
ENSG00000095002.14	1157.71	-0.361779	0.0675724	-5.35394	8.61e-08
ENSG00000095015.5	633.384	-0.118569	0.0832419	-1.42439	0.154334
ENSG00000095059.15	213.141	0.411657	0.128633	3.20024	0.00137312
ENSG00000095066.11	132.741	0.349571	0.169047	2.0679	0.0386497
ENSG00000095139.13	2440.76	-0.138825	0.0618766	-2.24358	0.0248596
ENSG00000095203.14	442.648	-0.0412735	0.0997222	-0.413885	0.678959
ENSG00000095209.11	442.604	-0.378518	0.114826	-3.29644	0.000979194
ENSG00000095261.13	1318.49	-0.265673	0.0773989	-3.43251	0.000598016
ENSG00000095303.15	7.0834	-0.115921	0.695199	-0.166745	0.867571
ENSG00000095319.14	1697.78	-0.0329812	0.0598856	-0.550737	0.581814
ENSG00000095321.16	942.113	0.279458	0.0821036	3.40372	0.00066474
ENSG00000095380.10	537.098	-0.0200416	0.0936377	-0.214033	0.830521
ENSG00000095383.19	1229.95	0.360659	0.0750075	4.8083	1.52e-06
ENSG00000095397.13	70.088	0.526085	0.216984	2.42453	0.0153282
ENSG00000095485.17	472.635	-0.26225	0.0958556	-2.73588	0.00622131
ENSG00000095539.15	382.161	0.0829766	0.10592	0.78339	0.433398
ENSG00000095564.13	1496.35	-0.211808	0.0669715	-3.16265	0.00156339
ENSG00000095574.11	271.955	-0.174957	0.118147	-1.48085	0.138647
ENSG00000095585.16	6.4584	0.140118	0.710924	0.197092	0.843755
ENSG00000095587.8	7.5934	-0.297017	0.703651	-0.422109	0.672946
ENSG00000095596.11	15.29	-0.521289	0.46512	-1.12076	0.262389
ENSG00000095637.22	17.7089	0.369384	0.42665	0.865778	0.386612
ENSG00000095713.13	9.57133	0.823588	0.604612	1.36218	0.173142
ENSG00000095739.10	359.339	-0.112235	0.103544	-1.08394	0.278393
ENSG00000095752.6	154.181	1.43714	0.158649	9.05867	1.32e-19
ENSG00000095787.21	2419.17	-0.00089142	0.0635278	-0.014032	0.988804
ENSG00000095794.19	529.605	-0.0867978	0.0883615	-0.982303	0.325951
ENSG00000095906.16	560.688	0.128358	0.100753	1.27398	0.202669
ENSG00000095951.16	1139.99	0.700586	0.0762089	9.19297	3.82e-20
ENSG00000096006.11	7.21872	-0.392335	0.68107	-0.576057	0.564577
ENSG00000096060.14	426.047	-0.36916	0.101346	-3.64255	0.000269946
ENSG00000096063.15	1807.65	-0.154348	0.0665211	-2.32028	0.0203258
ENSG00000096070.19	537.866	0.225103	0.092412	2.43586	0.0148564
ENSG00000096080.11	304.727	0.0925906	0.122576	0.755371	0.450027
ENSG00000096092.5	378.652	-0.367098	0.107008	-3.43057	0.000602313
ENSG00000096093.15	369.022	-0.0564195	0.104287	-0.541	0.588508
ENSG00000096384.19	19307.3	-0.167866	0.0432257	-3.88349	0.000102969
ENSG00000096401.7	1164.75	-0.189019	0.0721557	-2.61959	0.00880344
ENSG00000096433.10	3537.28	0.454138	0.0640831	7.0867	1.37e-12
ENSG00000096654.15	127.656	-0.0864774	0.172279	-0.501961	0.615695
ENSG00000096696.13	3854.03	0.0870374	0.0505245	1.72268	0.0849466
ENSG00000096717.11	821.154	-0.0223201	0.0848392	-0.263087	0.792484
ENSG00000096746.17	2234.21	-0.170097	0.0660056	-2.577	0.00996605
ENSG00000096872.16	521.529	-0.314523	0.0909572	-3.45792	0.000544354
ENSG00000096968.13	288.411	0.338177	0.119471	2.83061	0.00464594
ENSG00000097007.17	2123.47	0.407415	0.0660628	6.16709	6.96e-10
ENSG00000097021.19	617.912	0.0348729	0.0901942	0.386642	0.699021
ENSG00000097033.14	1156.25	-0.176598	0.0711451	-2.48222	0.0130566
ENSG00000097046.12	276.696	-0.417728	0.122397	-3.4129	0.000642749
ENSG00000097096.8	114.029	-0.115545	0.176171	-0.65587	0.511908
ENSG00000099139.13	611.625	-0.1337	0.0834841	-1.60151	0.109265
ENSG00000099194.5	39498.4	-0.259066	0.0459508	-5.63789	1.72e-08
ENSG00000099203.6	167.933	0.00299664	0.149473	0.020048	0.984005
ENSG00000099204.19	2673.4	-0.00654685	0.0579066	-0.113059	0.909984
ENSG00000099219.13	2911.01	-0.260908	0.0571024	-4.56912	4.9e-06
ENSG00000099246.16	1375.41	-0.374665	0.0789268	-4.74699	2.06e-06
ENSG00000099250.17	5729.87	0.133602	0.0472343	2.82849	0.00467676
ENSG00000099251.14	48.2802	0.141424	0.265216	0.533238	0.593869
ENSG00000099256.18	206.381	-0.188046	0.146744	-1.28145	0.200034
ENSG00000099260.10	175.463	0.302379	0.141949	2.13019	0.0331557
ENSG00000099282.9	984.585	0.156981	0.0714682	2.19652	0.028055
ENSG00000099284.13	384.307	0.0835111	0.103406	0.807603	0.419319
ENSG00000099290.16	539.131	0.133232	0.0905991	1.47056	0.141409
ENSG00000099308.10	254.362	0.188086	0.122615	1.53396	0.125039
ENSG00000099326.8	493.7	0.385295	0.092891	4.14782	3.36e-05
ENSG00000099330.8	120.585	0.100253	0.170163	0.589159	0.555755
ENSG00000099331.13	1185.05	0.226566	0.0792315	2.85954	0.00424256
ENSG00000099337.4	132.624	-0.121361	0.163723	-0.741255	0.458539
ENSG00000099338.22	29.6393	-0.08835	0.333402	-0.264995	0.791013
ENSG00000099341.11	3126.37	0.0953017	0.0657345	1.4498	0.147115
ENSG00000099364.16	580.166	0.241039	0.0881692	2.73382	0.0062604
ENSG00000099365.10	111.235	0.227439	0.175051	1.29927	0.19385
ENSG00000099377.13	421.009	0.241507	0.10743	2.24805	0.0245729
ENSG00000099381.17	801.578	0.398384	0.087171	4.57014	4.87e-06
ENSG00000099385.11	174.129	-0.0197108	0.145606	-0.135371	0.892319
ENSG00000099617.3	5.7313	0.286652	0.801071	0.357835	0.720466
ENSG00000099622.13	836.357	-0.038256	0.0801893	-0.477071	0.633311
ENSG00000099624.7	475.397	0.226349	0.0979431	2.31102	0.0208315
ENSG00000099625.13	37.7507	0.871794	0.296824	2.93708	0.00331322
ENSG00000099725.14	250.085	-0.0725599	0.126222	-0.574858	0.565387
ENSG00000099783.11	2909.57	-0.176529	0.0602945	-2.92779	0.00341384
ENSG00000099785.10	271.855	0.276301	0.121899	2.26664	0.023412
ENSG00000099795.6	390.761	0.23072	0.122509	1.8833	0.0596597
ENSG00000099797.14	986.864	0.18099	0.0850382	2.12834	0.0333088
ENSG00000099800.7	404.23	-0.0159449	0.105472	-0.151177	0.879836
ENSG00000099804.8	419.404	0.284419	0.111871	2.54239	0.0110097
ENSG00000099810.19	100.283	-0.0999345	0.193057	-0.517644	0.604707
ENSG00000099812.8	1640.11	0.155603	0.0736739	2.11205	0.034682
ENSG00000099814.15	1029.85	0.246455	0.0917804	2.68526	0.00724726
ENSG00000099817.11	845.753	0.0651135	0.0825615	0.788667	0.430307
ENSG00000099821.13	879.015	0.212255	0.0834486	2.54355	0.0109734
ENSG00000099822.2	498.959	0.237487	0.0969131	2.45051	0.0142654
ENSG00000099840.13	5.9648	-0.33507	0.758055	-0.442013	0.65848
ENSG00000099849.14	425.1	0.0582594	0.113937	0.511329	0.609121
ENSG00000099860.8	108.396	0.741553	0.195885	3.78565	0.000153304
ENSG00000099864.17	232.056	0.307309	0.128921	2.3837	0.0171394
ENSG00000099866.14	5.87518	-0.571488	0.754502	-0.757437	0.448788
ENSG00000099875.14	1203.98	0.223042	0.0714652	3.12098	0.0018025
ENSG00000099889.13	49.1175	0.176456	0.263697	0.669163	0.503392
ENSG00000099899.14	266.316	0.179712	0.120074	1.49668	0.134477
ENSG00000099901.16	1163.96	-0.163795	0.0694869	-2.35721	0.0184131
ENSG00000099904.15	376.59	0.473132	0.100151	4.7242	2.31e-06
ENSG00000099910.16	294.656	0.0874744	0.114074	0.766824	0.443186
ENSG00000099917.17	883.312	0.403213	0.080316	5.02034	5.16e-07
ENSG00000099940.11	492.461	-0.145474	0.0907322	-1.60333	0.108862
ENSG00000099942.12	1198.98	-9.22e-05	0.068653	-0.00134304	0.998928
ENSG00000099949.19	381.198	0.245011	0.102096	2.3998	0.016404
ENSG00000099953.9	6.34221	0.225003	0.716405	0.314073	0.753466
ENSG00000099954.18	7.0885	-0.372379	0.706496	-0.527079	0.598139
ENSG00000099956.19	587.364	0.15785	0.0905328	1.74357	0.0812349
ENSG00000099957.16	53.9093	0.490651	0.263475	1.86223	0.0625705
ENSG00000099958.14	4.53297	0.690543	0.822696	0.839366	0.401264
ENSG00000099968.17	982.214	0.00692079	0.0715486	0.0967286	0.922942
ENSG00000099974.7	25.5159	0.356355	0.356486	0.999633	0.317488
ENSG00000099977.14	173.624	0.0252888	0.150461	0.168075	0.866524
ENSG00000099991.17	1035.74	0.248708	0.0709568	3.50506	0.000456496
ENSG00000099992.15	113.585	0.589136	0.171134	3.44254	0.000576281
ENSG00000099994.10	149.43	0.608763	0.152532	3.99106	6.58e-05
ENSG00000099995.18	1463.63	0.109187	0.0670343	1.62882	0.103351
ENSG00000099998.17	27.4885	1.37762	0.359858	3.82824	0.000129063
ENSG00000099999.14	297.028	0.266282	0.121062	2.19955	0.0278387
ENSG00000100003.17	167.594	0.343624	0.148735	2.31031	0.0208712
ENSG00000100014.19	756.101	0.169075	0.0783237	2.15867	0.0308758
ENSG00000100023.18	546.422	0.184026	0.0883663	2.08254	0.0372936
ENSG00000100027.14	15.4747	0.26042	0.449305	0.579607	0.56218
ENSG00000100028.11	895.089	-0.036205	0.0802876	-0.450941	0.652032
ENSG00000100029.17	1325.89	0.0805648	0.0698154	1.15397	0.248513
ENSG00000100030.14	2387.51	-0.157105	0.05669	-2.77131	0.00558315
ENSG00000100031.18	1326.13	0.235556	0.0794614	2.96441	0.00303265
ENSG00000100034.13	591.598	0.163466	0.0879977	1.85762	0.063223
ENSG00000100036.12	89.8335	0.491317	0.197846	2.48333	0.0130159
ENSG00000100038.19	269.641	0.106377	0.117431	0.905872	0.365004
ENSG00000100055.20	4.16188	1.99118	0.948106	2.10017	0.0357141
ENSG00000100056.11	191.972	0.479124	0.137291	3.48984	0.000483312
ENSG00000100058.12	113.801	0.218373	0.173752	1.25681	0.208822
ENSG00000100060.17	17.6555	0.566372	0.440372	1.28612	0.198401
ENSG00000100065.14	514.13	0.174475	0.107982	1.61578	0.106142
ENSG00000100068.12	93.8029	0.121773	0.192418	0.632856	0.526828
ENSG00000100075.9	1342.98	-0.0466653	0.0714572	-0.653052	0.513723
ENSG00000100077.14	284.028	0.222299	0.117549	1.89112	0.0586082
ENSG00000100083.18	468.096	0.132421	0.0970915	1.36388	0.172604
ENSG00000100084.14	345.914	0.144676	0.105068	1.37697	0.168521
ENSG00000100092.22	30.0145	0.480656	0.329912	1.45692	0.145138
ENSG00000100097.11	2949.78	0.148372	0.0628695	2.36	0.0182747
ENSG00000100099.20	498.05	-0.0185745	0.0921704	-0.201523	0.84029
ENSG00000100100.12	45.4909	-0.129221	0.281027	-0.459819	0.645646
ENSG00000100101.15	78.478	0.18295	0.204777	0.893409	0.371638
ENSG00000100104.13	280.068	0.0429378	0.114011	0.37661	0.706464
ENSG00000100105.17	463.051	0.268518	0.0958275	2.80209	0.00507721
ENSG00000100106.20	1059.79	0.0567144	0.0910681	0.622769	0.533436
ENSG00000100109.16	509.021	0.114715	0.0969117	1.1837	0.23653
ENSG00000100116.16	49.0249	-0.0430209	0.259946	-0.165499	0.868551
ENSG00000100124.14	255.105	0.154779	0.119711	1.29294	0.196032
ENSG00000100129.17	2390.68	0.0973879	0.0569398	1.71037	0.0871982
ENSG00000100138.14	675.065	0.0266096	0.0893752	0.297729	0.76591
ENSG00000100139.13	486.259	0.350359	0.0986168	3.55273	0.000381256
ENSG00000100142.14	392.174	0.102925	0.10603	0.970717	0.331689
ENSG00000100147.13	73.5337	0.0498297	0.212875	0.23408	0.814923
ENSG00000100150.17	180.151	0.20444	0.143336	1.4263	0.153781
ENSG00000100151.15	202.131	0.359293	0.140453	2.5581	0.0105245
ENSG00000100154.14	956.142	0.307127	0.0783118	3.92185	8.79e-05
ENSG00000100162.14	208.901	-0.286466	0.141307	-2.02726	0.0426356
ENSG00000100167.20	83.2138	0.0509333	0.209395	0.243241	0.807819
ENSG00000100196.10	215.25	-0.101447	0.132497	-0.765654	0.443882
ENSG00000100197.21	6.06859	-0.850361	0.766427	-1.10951	0.267209
ENSG00000100201.20	6570.84	-0.12007	0.0583325	-2.05837	0.0395544
ENSG00000100206.9	23.9801	-0.403101	0.388705	-1.03704	0.299719
ENSG00000100207.18	1447.65	0.176354	0.0627811	2.80904	0.00496902
ENSG00000100209.9	90.2253	-0.00389238	0.19358	-0.0201073	0.983958
ENSG00000100211.10	224.18	-0.00575821	0.130697	-0.0440578	0.964858
ENSG00000100216.5	794.823	-0.0785924	0.0769217	-1.02172	0.306914
ENSG00000100218.11	10.1977	0.0944829	0.5535	0.170701	0.864459
ENSG00000100219.16	906.582	0.181725	0.0751935	2.41676	0.0156592
ENSG00000100220.11	971.093	-0.195074	0.077614	-2.51339	0.0119578
ENSG00000100221.10	721.924	0.0416232	0.0830273	0.50132	0.616146
ENSG00000100225.17	1273.18	-0.0362834	0.0673199	-0.53897	0.589907
ENSG00000100226.15	328.071	0.40317	0.116462	3.46181	0.000536551
ENSG00000100227.17	862.553	0.0654754	0.0794925	0.823668	0.410128
ENSG00000100228.12	211.777	0.139883	0.143591	0.974177	0.329968
ENSG00000100234.11	3.82804	-0.290313	0.970291	-0.299202	0.764786
ENSG00000100239.15	386.542	0.102126	0.0996112	1.02524	0.305249
ENSG00000100241.20	1204.79	0.320877	0.081514	3.93646	8.27e-05
ENSG00000100242.15	585.975	0.167641	0.0892594	1.87813	0.0603628
ENSG00000100243.20	1067.35	0.298129	0.0839023	3.55328	0.000380455
ENSG00000100246.12	71.5059	0.153659	0.221911	0.692436	0.488664
ENSG00000100258.17	692.019	0.144769	0.104203	1.3893	0.164741
ENSG00000100263.13	227.795	0.0494974	0.137895	0.358951	0.719632
ENSG00000100266.18	1037.8	0.0334014	0.071348	0.468148	0.639679
ENSG00000100271.16	48.7052	0.37907	0.267894	1.415	0.157068
ENSG00000100276.9	3.12329	1.78555	1.04525	1.70825	0.0875892
ENSG00000100280.16	1042.38	0.222906	0.0808484	2.75709	0.00583188
ENSG00000100281.13	472.847	0.0175388	0.0942128	0.186162	0.852318
ENSG00000100284.20	493.845	0.59242	0.100318	5.90543	3.52e-09
ENSG00000100288.19	143.241	0.313247	0.156531	2.00119	0.0453719
[truncated: 25,393 more rows]
