# Supplementary material for: SARS-CoV-2 infection induces epigenetic changes in the LTR69 subfamily of endogenous retroviruses
Source: Mob DNA. 2023 Sep 4;14:11. doi: 10.1186/s13100-023-00299-1 (PMC10476400; doi:10.1186/s13100-023-00299-1)
Supplement: Supplementary file 6 — Additional file 6. [file 13100_2023_299_MOESM6_ESM.xlsx]

## Sheet: lncRNA
A549 Mock	A549 M	GAPDH (Ct)		Average		lncRNA#1 (Ct)		Average	dCt
	Rep. 1	18.88	18.88	18.88		33.87	34.94	34.405	15.525
	Rep. 2	19	19	19		32.2	32.64	32.42	13.42		A549	lncRNA#1 (ddCt)		A549	lncRNA#1 (2^-ddCt)
	Rep. 3	17.59	17.64	17.615		29.72	29.78	29.75	12.135		Rep. 1	#DIV/0!		Rep. 1	#DIV/0!
	Rep. 4	18.44	18.34	18.39		31.27	31.24	31.255	12.865		Rep. 2	-2.73		Rep. 2	6.63456
A549 SARS-CoV-2	A549 I	GAPDH (Ct)		Average		lncRNA#1 (Ct)		Average	dCt		Rep. 3	-4.6		Rep. 3	24.2515
	Rep. 1	19.92	19.89	19.905		-	-	#DIV/0!	#DIV/0!		Rep. 4	-5.485		Rep. 4	44.7867
	Rep. 2	20.03	20.01	20.02		30.76	30.66	30.71	10.69
	Rep. 3	20.43	20.45	20.44		27.9	28.05	27.975	7.535
	Rep. 4	21.95	22	21.975		29.46	29.25	29.355	7.38
Calu-3 Mock	Calu M	GAPDH (Ct)		Average		lncRNA#1 (Ct)		Average	dCt
	Rep. 1	20.32	20.33	20.325		-	-	#DIV/0!	#DIV/0!
	Rep. 2	20.18	20.17	20.175		36.13	-	36.13	15.955		Calu	lncRNA#1 (ddCt)		Calu	lncRNA#1 (2^-ddCt)
	Rep. 3	19.56	19.3	19.43		36.27	-	36.27	16.84		Rep. 1	#DIV/0!		Rep. 1	#DIV/0!
											Rep. 2	-1.105		Rep. 2	2.15099
Calu-3 SARS-CoV-2	Calu I	GAPDH (Ct)		Average		lncRNA#1 (Ct)		Average	dCt		Rep. 3	-2.32		Rep. 3	4.99332
	Rep. 1	22.15	22.18	22.165		36.41	36.46	36.435	14.27
	Rep. 2	20.53	20.5	20.515		36.39	34.34	35.365	14.85
	Rep. 3	20.71	20.75	20.73		35.25	-	35.25	14.52

## Sheet: PTPRN2
A549 Mock	A549 M	GAPDH (Ct)		Average		PTPRN2		Average	dCt
	Rep. 1	24.57	24.6	24.585		33.75	33.73	33.74	9.155
	Rep. 2	24.05	24.03	24.04		32.59	32.34	32.465	8.425
	Rep. 3	22.32	22.27	22.295		30.69	30.75	30.72	8.425
	Rep. 4	23.96	23.99	23.975		31.9	31.9	31.9	7.925		A549	PTPRN2 (ddCt)				A549	PTPRN2 (2^-ddCt)
A549 SARS-CoV-2	A549 I	GAPDH (Ct)		Average		PTPRN2		Average	dCt		Rep. 1	#DIV/0!				Rep. 1	#DIV/0!
	Rep. 1	26.36	26.35	26.355		-	-	#DIV/0!	#DIV/0!		Rep. 2	-0.56				Rep. 2	1.47427
	Rep. 2	25.51	25.37	25.44		33.63	32.98	33.305	7.865		Rep. 3	-1.565				Rep. 3	2.95878
	Rep. 3	25.4	25.42	25.41		32.13	32.41	32.27	6.86		Rep. 4	-3				Rep. 4	8
	Rep. 4	27.02	27.13	27.075		31.86	32.14	32	4.925
Calu-3 Mock	Calu M	GAPDH (Ct)		Average		PTPRN2		Average	dCt
	Rep. 1	25.76	25.73	25.745		-	-	#DIV/0!	#DIV/0!
	Rep. 2	25.63	25.66	25.645		-	-	#DIV/0!	#DIV/0!
	Rep. 3	25.14	25.18	25.16		-	-	#DIV/0!	#DIV/0!
											Calu	PTPRN2 (ddCt)				Calu	PTPRN2 (2^-ddCt)
Calu-3 SARS-CoV-2	Calu I	GAPDH (Ct)		Average		PTPRN2		Average	dCt		Rep. 1	#DIV/0!				Rep. 1	#DIV/0!
	Rep. 1	28.13	28.14	28.135		-	-	#DIV/0!	#DIV/0!		Rep. 2	#DIV/0!				Rep. 2	#DIV/0!
	Rep. 2	26.21	26.15	26.18		-	-	#DIV/0!	#DIV/0!		Rep. 3	#DIV/0!				Rep. 3	#DIV/0!
	Rep. 3	26.03	26.03	26.03		36.57	37.33	36.95	10.92
